# Supplementary material for: Genetic and Morphological Divergence in Three Strains of Brook Trout Salvelinus fontinalis Commonly Stocked in Lake Superior
Source: PLoS One. 2014 Dec 5;9(12):e113809. doi: 10.1371/journal.pone.0113809 (PMC4257586; doi:10.1371/journal.pone.0113809)
Supplement: Table S2 — Raw genotype data. (XLSX) [file pone.0113809.s002.xlsx]

## Sheet: genotypes
Sample	Pop	SFO8.1	SFO8.2	SFO12.1	SFO12.2	SFO18.1	SFO18.2	SFOC24.1	SFOC24.2	SFOC28.1	SFOC28.2	SFOC79.1	SFOC79.2	SfoC86.1	SFOC86.2	SfoC88.1	SfoC88.2	SFOC113.1	SFOC113.2	SFOC115.1	SFOC115.2	SfoC129.1	SFOC129.2	SFOD75.1	SFOD75.2	SFOD91.1	SFOD91.2	SFOD100.1	SFOD100.2
1	1	222	222	281	285	193	195	134	136	195	195	120	120	NA	NA	186	186	159	162	240	240	223	232	179	211	219	219	216	228
2	1	222	226	NA	NA	NA	NA	134	136	187	195	120	120	101	115	186	186	NA	NA	240	240	223	232	179	191	219	219	220	220
3	1	222	222	NA	NA	NA	NA	134	136	195	182	120	120	101	115	186	186	NA	NA	240	240	223	223	179	211	219	219	216	228
4	1	NA	NA	NA	NA	NA	NA	NA	NA	NA	NA	120	120	NA	NA	186	186	NA	NA	240	240	223	232	NA	NA	215	240	220	220
5	1	222	226	NA	NA	NA	NA	134	134	187	195	120	120	101	115	175	186	NA	NA	240	240	223	223	179	191	219	240	216	228
6	1	222	222	NA	NA	NA	NA	134	134	187	195	120	120	101	115	186	186	NA	NA	240	242	223	232	179	211	215	219	220	220
7	1	222	226	285	285	193	193	134	134	195	195	120	120	101	115	186	186	162	162	240	240	223	232	179	211	NA	NA	NA	NA
8	1	222	222	281	285	193	195	134	136	195	195	120	120	101	115	186	186	159	162	240	240	223	223	179	191	215	219	220	220
9	1	222	226	NA	NA	NA	NA	134	134	187	195	120	120	101	115	186	186	NA	NA	240	242	223	232	179	191	219	240	216	228
10	1	222	226	NA	NA	NA	NA	134	134	187	195	120	120	101	115	186	186	NA	NA	240	240	223	232	179	211	219	219	216	228
11	1	222	226	NA	NA	NA	NA	134	134	195	195	NA	NA	101	115	186	186	NA	NA	240	240	232	232	179	191	219	219	216	228
12	1	222	222	285	285	193	193	134	134	187	195	120	120	101	115	186	186	159	162	240	242	232	232	179	211	219	240	220	220
13	1	222	222	NA	NA	NA	NA	134	134	187	195	120	120	101	115	NA	NA	NA	NA	240	240	232	232	179	211	NA	NA	216	228
14	1	222	226	285	285	193	193	134	136	195	195	120	120	101	115	186	186	159	162	240	242	232	232	179	211	219	219	216	220
15	1	222	222	281	285	195	195	134	134	187	195	NA	NA	NA	NA	NA	NA	162	162	NA	NA	223	223	NA	NA	NA	NA	NA	NA
16	1	222	226	281	285	193	195	134	134	195	195	120	120	101	115	186	186	159	162	240	240	223	232	179	191	215	240	220	220
17	1	222	226	285	285	193	195	134	136	187	195	120	120	101	115	186	186	162	162	240	242	232	232	179	211	219	219	216	228
18	1	222	226	285	285	193	195	134	136	187	195	120	120	101	115	186	186	159	162	240	242	223	232	179	191	215	219	216	228
19	1	222	222	281	285	193	195	134	134	195	195	120	120	101	115	186	186	159	162	240	242	223	232	179	211	215	240	220	228
20	1	222	222	285	285	195	195	134	136	195	195	120	120	101	115	186	186	159	162	240	242	232	232	179	211	215	219	216	220
21	1	222	226	281	285	193	193	134	136	187	195	120	120	101	115	186	186	159	162	240	242	223	232	179	211	219	240	216	228
22	1	222	226	281	285	193	195	134	136	195	195	120	120	101	115	186	186	159	162	240	242	223	232	179	191	219	219	220	220
23	1	222	230	281	281	195	195	134	134	195	195	120	123	101	101	186	195	162	168	240	240	232	235	183	211	219	244	220	246
24	1	222	230	281	285	195	195	134	134	187	195	120	123	NA	NA	192	195	162	162	240	240	235	238	179	215	244	253	220	220
25	1	222	230	281	281	195	195	134	134	187	195	120	123	101	101	186	192	162	162	240	240	235	238	183	215	240	253	NA	NA
26	1	222	239	281	281	195	195	134	134	195	195	120	123	101	101	186	192	162	168	240	240	235	238	183	215	240	253	220	220
27	1	222	239	281	281	195	195	134	140	195	195	120	123	101	101	192	195	162	168	240	240	232	235	183	215	240	253	220	246
28	1	222	230	281	285	195	195	134	140	195	195	120	123	101	101	186	192	162	162	240	240	235	238	179	211	244	253	220	220
29	1	222	239	281	285	195	195	134	140	187	195	120	123	101	101	186	195	162	162	240	240	235	238	179	211	219	240	220	220
30	1	222	239	281	281	195	195	134	140	187	195	120	123	101	101	186	186	162	162	240	240	235	238	183	211	219	244	220	220
31	1	222	239	281	285	195	195	134	134	187	195	120	123	101	109	186	195	162	168	240	240	235	238	183	211	219	240	220	220
32	1	230	238	279	283	193	193	134	134	187	202	120	120	NA	NA	186	195	162	162	242	242	232	235	179	211	236	240	216	236
33	1	222	222	279	283	191	193	134	134	198	202	120	120	101	109	186	195	162	162	242	242	235	238	187	228	236	240	228	236
34	1	238	238	279	283	191	191	134	134	198	202	120	120	NA	NA	186	195	150	162	242	242	232	235	187	228	236	240	216	216
35	1	239	239	281	285	195	195	134	134	187	195	120	120	101	109	186	192	152	162	242	305	235	235	179	179	232	249	220	228
36	1	238	238	279	283	191	191	134	134	195	198	120	120	109	109	186	195	162	162	242	246	223	232	179	211	236	240	216	228
37	1	230	230	281	281	193	195	134	136	187	195	120	123	101	109	186	186	162	175	240	298	223	223	179	215	219	219	220	228
38	1	230	230	281	283	193	195	136	136	187	195	120	120	101	109	186	186	162	175	240	305	223	232	179	215	219	219	220	228
39	1	222	230	281	285	193	195	134	134	195	195	120	120	109	109	186	186	162	175	240	305	223	232	179	211	219	272	220	228
40	1	222	230	283	285	193	195	134	136	187	195	120	120	109	109	186	186	162	175	240	298	223	232	179	215	232	272	220	220
41	1	222	230	283	285	193	195	136	136	187	195	120	120	101	109	186	186	162	175	240	305	223	223	179	215	232	272	220	228
42	1	230	230	281	285	193	195	134	134	187	195	120	120	101	109	186	186	162	162	240	305	223	232	179	215	219	232	220	228
43	1	230	230	281	285	193	195	134	136	195	195	120	123	101	109	186	186	162	175	240	305	223	232	179	211	219	232	220	228
44	1	222	230	281	283	193	195	134	136	187	195	120	120	101	109	186	186	162	175	240	298	223	232	179	215	219	219	220	228
45	1	230	230	281	281	193	195	134	134	187	195	120	120	101	109	186	186	162	175	240	298	223	223	179	215	219	219	220	228
46	1	222	230	283	285	193	195	134	136	187	195	120	123	101	109	186	186	175	175	240	305	223	223	179	211	232	272	220	220
47	1	230	230	281	281	193	195	134	134	187	195	120	123	101	109	186	186	162	162	240	305	223	232	179	215	219	272	220	228
48	1	230	230	281	283	193	195	136	136	195	195	120	120	109	109	186	186	162	175	240	305	223	223	179	211	219	219	220	228
49	1	230	230	281	281	193	195	136	136	187	195	120	120	101	109	186	186	175	175	240	298	223	232	179	211	232	272	220	228
50	1	230	230	281	283	193	195	136	136	187	195	120	123	109	109	186	186	162	162	240	305	223	232	179	211	219	272	220	228
51	1	222	230	281	283	193	195	136	136	195	195	120	120	101	109	186	186	175	175	240	298	223	223	179	215	232	272	228	228
52	1	222	222	283	285	193	195	136	136	195	195	120	120	NA	NA	186	186	162	175	240	298	223	223	179	215	219	219	220	228
53	1	222	222	281	281	193	195	134	136	195	195	120	123	101	101	186	186	162	175	240	305	223	232	179	211	219	272	220	228
54	1	230	230	281	285	193	195	134	136	195	195	120	123	109	109	186	186	162	162	240	305	223	232	179	215	219	272	220	220
55	1	230	230	281	283	193	195	134	136	195	195	120	120	101	109	186	186	162	162	240	298	223	232	179	211	219	232	220	220
56	1	230	230	283	285	193	195	134	136	187	195	120	123	101	109	186	186	162	162	240	305	223	232	179	211	219	272	220	228
57	1	222	230	281	285	193	195	134	136	187	195	120	120	101	109	186	186	162	162	240	305	223	232	179	211	219	272	220	228
58	1	222	230	281	283	193	195	136	136	195	195	120	120	101	109	186	186	162	175	240	305	223	232	179	215	219	219	220	220
59	1	230	230	281	283	193	195	134	134	187	195	120	123	101	109	186	186	162	162	240	305	223	223	179	211	232	272	228	228
60	1	230	230	283	285	193	195	134	136	187	195	120	120	101	101	186	186	162	175	240	305	223	232	179	215	219	232	220	220
61	1	230	230	281	281	193	195	134	136	195	195	120	123	109	109	186	186	162	175	240	298	223	223	179	215	219	272	228	228
62	1	230	230	281	281	193	195	134	136	187	195	120	123	109	109	NA	NA	162	175	240	305	223	223	179	211	232	272	NA	NA
63	1	230	230	281	283	193	195	136	136	187	195	120	120	101	101	186	186	162	162	240	305	223	232	179	211	219	272	220	228
64	1	222	222	281	285	193	195	136	136	187	195	120	123	101	109	186	186	162	175	240	298	223	232	179	211	219	232	NA	NA
65	1	222	222	281	283	193	195	136	136	195	195	120	123	101	109	186	186	175	175	240	305	223	223	179	215	219	219	220	228
66	1	222	222	283	285	193	195	134	136	195	195	120	120	101	109	186	186	175	175	240	298	223	223	179	211	219	219	220	228
67	1	222	230	283	285	193	195	134	136	187	195	120	123	101	109	186	186	162	175	240	305	223	232	179	215	232	272	220	220
68	1	230	230	281	283	193	195	134	136	187	195	120	120	109	109	186	186	162	175	240	305	223	232	179	211	232	272	220	228
69	1	230	230	281	283	193	195	134	136	195	195	120	120	109	109	186	186	175	175	240	305	223	223	179	215	219	232	220	228
70	1	230	230	281	285	193	195	134	134	187	195	120	120	NA	NA	186	186	175	175	240	298	223	232	179	215	232	272	220	220
71	1	230	230	283	285	193	195	134	136	187	195	120	123	109	109	186	186	162	175	240	305	223	223	179	211	219	272	220	220
72	1	230	230	283	285	193	195	134	136	195	195	120	123	101	109	186	186	162	162	240	298	223	223	179	215	219	232	220	220
73	1	230	230	281	283	193	195	134	136	187	195	120	120	101	109	186	186	162	162	240	298	223	223	179	215	219	232	220	228
74	1	222	222	281	285	193	195	136	136	195	195	120	120	101	109	186	186	162	162	240	298	223	232	179	211	219	219	220	228
75	1	230	230	281	281	193	193	136	136	187	195	120	120	101	109	186	186	162	175	240	298	223	223	179	211	219	219	228	228
76	1	222	222	212	285	195	195	134	136	195	195	120	123	109	112	NA	NA	150	162	242	244	235	235	211	215	244	272	220	220
77	1	222	222	260	285	195	195	134	136	187	195	120	123	109	112	186	192	159	162	240	244	223	235	183	187	215	244	220	224
78	1	239	239	281	285	195	195	134	134	187	195	120	123	101	109	186	186	162	162	240	242	232	235	179	179	219	249	216	246
79	1	239	239	NA	NA	NA	NA	134	134	187	195	120	123	101	109	186	192	NA	NA	240	240	232	235	183	211	219	236	220	220
80	1	239	239	281	281	195	195	134	134	187	195	120	123	109	109	192	192	162	168	240	240	235	238	179	179	236	253	216	220
81	1	239	239	281	281	195	195	134	134	187	195	120	123	109	109	186	192	162	168	240	242	232	235	179	183	219	236	220	246
82	1	230	230	281	281	195	195	134	134	187	195	120	123	101	109	186	186	152	162	240	240	235	238	179	211	219	249	216	246
83	1	239	230	281	281	195	195	134	134	187	187	120	123	109	109	186	192	162	168	240	242	NA	NA	183	211	219	236	216	246
84	1	230	230	281	285	195	195	134	134	187	187	120	123	109	109	186	186	162	168	240	240	232	238	179	211	219	249	220	246
85	1	239	239	281	285	195	195	134	134	187	187	120	123	101	109	186	192	152	168	240	242	232	235	179	179	219	249	220	220
86	1	239	239	281	281	195	195	134	134	187	187	120	123	101	109	186	192	152	168	240	240	232	238	179	179	249	253	220	246
87	1	230	230	281	281	195	195	134	134	187	187	120	123	109	109	186	186	162	168	240	240	235	238	179	211	219	249	216	246
88	1	239	239	281	285	195	195	134	134	187	195	120	123	101	109	186	192	152	162	240	242	232	238	179	179	249	253	220	246
89	1	239	239	281	285	195	195	134	134	187	187	120	123	101	109	186	192	162	162	240	242	232	232	NA	NA	236	253	216	220
90	1	230	230	281	281	195	195	134	134	195	195	120	123	109	109	186	192	152	162	240	242	232	238	179	183	219	249	220	246
91	1	239	239	281	285	195	195	134	134	187	195	120	123	NA	NA	186	192	152	162	240	240	232	232	183	211	249	253	216	246
92	1	230	230	281	285	195	195	134	134	195	195	120	123	101	109	186	192	162	162	240	240	232	232	183	211	219	249	220	220
93	1	239	239	281	285	195	195	134	134	187	187	120	123	109	109	186	192	152	168	240	242	235	238	179	183	219	236	220	246
94	1	230	230	281	285	195	195	134	134	187	195	120	123	109	109	186	186	162	168	240	242	232	232	179	211	219	249	216	220
95	1	239	239	281	285	195	195	134	134	187	187	120	123	109	109	186	192	152	162	240	240	235	238	179	179	219	236	216	246
96	1	230	230	NA	NA	NA	NA	134	134	187	195	120	123	101	109	186	192	NA	NA	240	240	232	235	179	179	219	236	NA	NA
97	1	239	259	281	285	197	197	134	134	195	195	120	123	NA	NA	186	192	152	168	240	242	232	232	179	179	249	253	220	246
98	1	230	259	264	281	195	197	134	134	187	195	120	123	NA	NA	186	192	152	168	240	242	235	238	NA	NA	249	253	NA	NA
99	1	230	259	264	281	195	197	134	134	187	187	120	123	101	109	186	192	162	162	240	242	235	238	179	183	249	253	NA	NA
100	1	230	295	281	285	195	197	134	134	187	195	120	123	101	109	186	192	162	168	240	242	232	232	179	179	219	236	216	246
101	1	239	259	281	285	195	197	134	134	187	195	120	123	109	109	192	192	162	168	240	242	232	238	179	211	236	253	216	220
102	1	230	295	281	264	197	197	134	134	187	195	120	123	101	109	192	192	152	168	240	240	235	238	179	211	236	253	220	220
103	1	239	295	281	285	195	197	134	134	187	187	120	123	101	109	186	192	152	168	240	240	232	232	183	211	219	236	216	220
104	1	239	295	264	281	195	197	134	134	187	187	120	123	109	109	186	186	162	162	240	240	235	238	179	179	219	249	220	246
105	1	239	259	264	281	195	197	134	134	182	195	120	123	101	109	186	192	152	162	240	240	232	232	179	179	249	253	216	246
106	1	239	295	264	281	195	197	134	134	187	195	120	123	103	109	186	192	152	162	240	242	232	238	179	183	219	236	216	246
107	1	230	259	264	281	197	197	134	134	187	195	120	123	NA	NA	186	192	152	168	240	240	232	235	179	179	219	249	216	246
108	1	239	295	264	281	195	197	134	134	187	195	120	123	103	103	192	192	152	168	240	242	232	235	179	183	236	253	216	220
109	1	230	230	264	281	195	197	134	134	182	187	120	123	101	109	186	192	152	168	240	240	232	238	183	211	219	236	216	246
110	1	NA	NA	NA	NA	NA	NA	134	134	NA	NA	120	123	109	109	186	192	NA	NA	240	240	232	232	179	211	249	253	216	220
111	1	NA	NA	NA	NA	NA	NA	NA	NA	NA	NA	120	123	109	109	186	192	NA	NA	240	242	232	235	179	179	219	236	220	246
112	1	230	295	281	285	195	197	134	134	187	187	120	123	109	109	186	192	152	162	240	240	232	232	179	179	249	253	NA	NA
113	1	230	295	281	281	195	197	134	134	187	195	120	123	101	109	192	192	152	162	240	240	232	238	183	211	236	253	216	246
114	1	230	295	281	285	197	197	134	134	195	195	120	123	101	109	192	192	152	162	240	242	232	235	179	179	236	253	220	220
115	1	230	230	281	285	195	197	134	134	187	187	120	123	109	109	192	192	152	162	240	240	232	235	179	183	236	253	220	220
116	1	230	259	281	281	195	197	134	134	187	187	120	123	109	109	192	192	152	162	240	240	235	238	179	183	236	253	216	246
117	1	230	259	281	285	195	197	134	134	195	195	120	123	101	109	186	192	152	168	240	242	232	238	179	211	219	236	216	220
118	1	239	259	264	281	195	197	134	134	187	187	120	123	109	109	186	192	152	162	240	242	235	238	179	183	236	253	216	220
119	1	239	259	281	285	195	197	134	134	195	195	120	123	101	109	186	192	162	162	240	242	232	232	183	211	249	253	220	246
120	1	239	259	281	281	195	197	134	134	195	195	120	123	101	109	192	192	152	162	240	240	232	232	179	211	236	253	220	246
121	1	230	230	281	281	197	197	134	134	187	195	120	123	109	109	192	192	162	168	240	240	232	238	179	183	236	253	216	246
122	1	230	230	281	285	195	197	134	134	187	195	120	123	109	109	186	186	162	162	240	242	232	232	179	183	219	249	220	246
123	1	230	295	281	285	197	197	134	134	195	195	120	123	109	109	186	192	152	168	240	240	235	238	179	211	249	253	220	220
124	1	239	295	281	285	195	197	134	134	187	195	120	123	109	109	186	192	152	162	240	240	232	238	179	183	249	253	216	240
125	1	239	295	281	281	195	197	134	134	187	195	120	123	NA	NA	186	192	162	168	240	240	232	235	179	179	249	253	220	220
126	1	239	295	NA	NA	NA	NA	134	134	195	195	120	123	101	109	186	192	NA	NA	240	242	232	238	179	179	219	236	220	220
127	1	230	230	NA	NA	195	195	134	134	195	195	120	123	101	109	192	192	NA	NA	240	242	232	235	179	179	NA	NA	216	220
128	1	230	259	281	285	195	197	134	134	195	195	120	123	101	109	186	192	152	168	240	242	232	235	183	211	219	236	216	220
129	1	230	259	281	285	197	197	134	134	187	187	120	123	109	109	192	192	162	162	240	242	232	235	179	179	236	253	216	246
130	1	268	270	275	283	191	191	134	134	195	202	120	120	101	101	186	186	150	162	244	334	238	238	183	183	264	264	216	216
131	1	230	230	281	285	197	197	134	134	187	195	120	123	101	109	186	186	152	162	240	240	232	238	183	211	219	249	220	220
132	1	230	259	264	281	195	197	134	134	195	195	120	123	109	109	186	186	152	168	240	240	232	238	179	183	219	249	220	246
133	1	230	259	281	285	197	197	134	134	195	195	NA	NA	109	109	186	192	162	168	NA	NA	232	232	183	211	249	253	220	246
134	1	230	230	281	281	197	197	134	134	195	202	120	120	101	115	192	195	162	171	240	242	232	235	211	215	236	240	216	220
135	1	268	270	212	212	189	197	134	134	195	206	120	120	109	115	192	192	152	159	242	244	226	235	179	183	215	272	212	220
136	1	230	230	281	281	197	197	134	134	187	195	120	123	101	115	192	195	168	171	240	242	232	235	211	215	236	240	216	220
137	1	238	239	281	281	197	197	134	134	195	195	120	123	109	115	186	198	162	168	240	242	223	235	179	215	232	240	216	220
138	1	268	270	212	212	191	191	134	134	195	202	120	120	101	109	192	195	150	162	240	305	235	235	179	203	223	236	216	220
139	1	222	222	212	281	193	195	134	136	187	195	120	120	109	115	186	186	150	159	240	242	223	235	187	211	240	244	216	224
140	1	222	222	260	285	193	195	134	136	195	195	120	120	109	115	186	186	159	162	240	240	223	232	187	211	240	244	220	224
141	1	222	222	212	285	193	197	134	136	195	195	120	120	109	115	186	186	159	162	240	242	223	235	187	211	219	236	220	224
142	1	222	222	212	212	NA	NA	136	136	187	195	120	120	109	115	186	186	150	159	242	242	223	235	187	191	219	236	220	220
143	1	222	222	NA	NA	195	195	134	136	195	195	120	120	109	115	186	186	NA	NA	240	242	223	232	191	215	219	244	220	224
144	1	222	222	212	285	193	197	134	136	187	195	120	120	109	115	186	186	162	162	240	242	223	223	187	191	219	244	220	224
145	1	222	222	212	285	195	197	134	136	187	195	120	120	109	115	186	186	150	162	242	242	223	232	191	215	219	244	216	224
146	1	222	226	260	281	193	197	134	136	195	195	120	120	109	115	186	186	150	159	242	242	223	235	187	211	236	240	220	220
147	1	222	222	260	281	193	197	136	136	195	195	120	120	109	115	186	186	159	162	240	242	232	235	191	215	219	236	220	220
148	1	NA	NA	NA	NA	NA	NA	NA	NA	NA	NA	120	120	109	115	186	186	NA	NA	240	240	223	223	211	215	219	236	216	224
149	1	222	222	260	285	195	195	134	136	195	195	120	120	109	115	186	186	159	162	242	242	223	235	211	215	219	236	220	220
150	1	222	222	212	285	193	195	134	134	195	NA	120	123	101	115	186	192	162	162	240	240	223	223	179	211	219	253	220	220
151	1	222	238	212	285	193	195	134	134	187	195	120	123	101	109	186	186	152	162	240	242	223	223	179	179	215	215	NA	NA
152	1	222	238	212	285	193	195	134	134	195	198	120	120	101	109	186	186	162	162	240	240	223	232	179	211	215	219	220	220
153	1	222	222	285	285	193	197	134	134	195	198	120	120	101	115	186	186	152	162	240	242	223	232	179	179	215	219	220	228
154	1	222	238	212	285	193	193	134	134	195	198	120	120	101	109	186	186	152	162	240	242	223	232	179	211	215	219	220	228
155	1	222	222	212	285	195	197	134	134	187	195	120	123	101	115	186	192	162	162	240	240	223	223	179	211	219	253	220	220
156	1	222	238	212	285	193	195	134	134	195	195	120	123	101	115	186	192	162	162	240	240	232	245	179	179	219	253	220	228
157	1	222	238	285	285	193	193	134	134	195	198	120	120	101	115	186	192	162	162	240	240	223	245	179	179	215	253	220	220
158	1	222	222	NA	NA	NA	NA	134	134	195	198	120	120	101	109	186	192	162	162	240	240	232	245	179	211	219	253	220	228
159	1	222	222	NA	NA	NA	NA	134	134	195	198	120	120	101	115	186	186	NA	NA	240	242	223	223	179	179	215	219	220	220
160	1	222	222	212	285	195	197	134	134	187	195	120	123	101	109	186	186	162	162	240	240	223	223	179	211	215	219	220	228
161	1	222	238	285	285	193	193	134	134	195	198	120	123	101	115	186	186	152	162	240	242	223	232	179	211	215	215	220	220
162	1	222	238	212	285	193	195	134	134	195	198	120	123	101	115	186	192	152	162	240	240	223	245	179	179	219	253	220	220
163	1	222	238	212	285	195	197	134	134	187	195	120	123	101	115	186	192	NA	162	240	240	223	223	179	179	215	253	220	220
164	1	222	238	212	285	193	195	134	134	195	198	120	123	101	109	186	186	162	162	240	242	223	245	179	179	215	215	220	228
165	1	222	238	285	285	195	197	134	134	187	195	120	120	101	115	186	186	152	162	240	240	223	223	179	179	215	219	220	220
166	1	222	222	212	285	193	195	134	134	187	195	120	120	101	115	186	192	162	162	240	242	232	245	179	211	215	253	220	220
167	1	222	238	285	285	193	195	134	134	195	198	120	123	101	109	186	192	152	162	240	240	223	223	179	179	NA	NA	220	220
168	1	222	238	212	285	193	195	134	134	187	195	120	123	115	115	186	192	152	162	240	242	223	232	179	211	215	253	220	220
169	1	222	238	285	285	195	197	134	134	187	195	120	123	101	109	186	192	152	162	240	240	223	245	179	179	215	253	220	220
170	1	222	238	212	285	193	193	134	134	187	195	120	120	101	109	186	186	152	162	240	242	223	245	179	211	215	215	220	220
171	1	222	222	285	285	193	197	134	134	195	198	120	120	101	109	186	186	162	162	240	240	223	223	179	211	215	219	220	220
172	1	222	238	285	285	195	197	134	134	195	198	120	120	101	115	186	186	162	162	240	240	223	245	179	211	215	219	220	220
173	1	222	222	285	285	193	197	134	134	187	195	120	123	NA	NA	NA	NA	162	162	240	242	223	223	179	179	NA	NA	220	220
174	1	222	222	NA	NA	NA	NA	134	134	195	198	120	120	101	115	186	186	NA	NA	240	240	232	245	179	211	215	215	220	228
175	1	222	295	NA	NA	NA	NA	134	134	187	195	120	120	101	109	186	186	NA	NA	240	240	223	223	179	179	215	219	220	220
176	1	222	238	285	285	193	195	134	134	195	198	120	123	101	115	186	192	152	162	240	242	223	232	179	179	NA	NA	220	220
177	1	222	238	285	285	193	193	134	134	187	195	120	123	101	109	186	192	152	162	240	240	223	223	179	211	219	253	220	220
178	1	222	238	285	285	193	195	134	134	195	198	120	123	101	115	186	192	152	162	240	240	223	245	179	179	215	253	220	220
179	1	222	238	212	285	195	197	134	134	187	195	120	120	101	115	186	186	152	162	240	240	223	232	179	211	215	219	220	228
180	1	274	295	285	285	195	197	134	134	187	195	120	120	NA	NA	186	186	162	162	240	240	223	232	179	211	215	219	220	220
181	1	222	295	212	285	195	197	134	134	195	198	120	120	101	115	186	192	162	162	240	240	223	245	179	211	215	253	220	220
182	1	222	238	267	285	193	193	134	134	195	198	120	120	101	115	186	186	152	162	240	240	223	232	179	211	215	219	220	228
183	1	222	238	212	285	195	197	134	134	187	195	120	123	101	115	186	186	162	162	240	240	223	232	179	211	215	215	220	220
184	1	222	222	285	285	193	193	134	134	187	195	120	123	101	115	186	192	162	162	240	242	223	223	179	179	215	253	220	220
185	1	222	238	212	285	193	193	134	134	195	198	120	120	101	115	186	192	162	162	240	240	223	232	179	179	NA	NA	220	228
186	1	222	222	212	285	193	195	134	134	195	198	120	123	101	109	186	192	162	162	240	240	223	223	179	211	215	253	220	220
187	1	222	268	212	264	191	191	134	134	202	202	120	123	109	115	186	192	150	159	240	305	220	235	183	228	223	268	216	236
188	1	222	238	212	285	195	195	134	136	187	195	120	120	109	115	186	192	162	162	240	240	223	235	187	211	244	253	220	220
189	1	222	222	212	212	193	197	134	136	195	198	120	123	109	115	186	186	162	162	240	240	223	235	211	215	215	236	220	220
190	1	222	238	260	285	195	195	134	136	195	198	NA	NA	NA	NA	NA	NA	150	152	NA	NA	NA	NA	NA	NA	NA	NA	NA	NA
191	1	NA	NA	212	212	NA	NA	NA	NA	NA	NA	NA	NA	109	109	NA	NA	152	162	NA	NA	223	235	187	211	215	244	NA	NA
192	1	NA	NA	NA	NA	NA	NA	NA	NA	NA	NA	120	123	109	109	186	186	150	152	240	240	223	245	187	211	215	244	220	220
193	1	NA	NA	212	285	195	195	134	136	195	195	120	120	109	115	186	192	150	162	240	242	223	245	211	215	244	253	220	224
194	1	222	238	260	285	193	195	134	136	187	195	120	120	109	115	186	192	150	152	240	242	223	235	179	187	236	253	220	220
195	1	222	238	260	285	193	195	134	136	187	195	120	123	109	115	186	192	152	162	240	242	235	245	211	215	236	253	220	220
196	1	222	238	260	285	193	195	134	136	187	195	NA	NA	109	109	186	186	150	152	NA	NA	235	245	179	187	215	236	220	220
197	1	222	230	NA	NA	NA	NA	134	136	195	198	120	123	109	109	186	192	NA	NA	242	242	235	245	179	187	244	253	220	224
198	1	222	222	212	212	195	197	134	136	195	198	NA	NA	109	115	NA	NA	150	152	NA	NA	223	245	NA	NA	NA	NA	220	224
199	1	222	238	212	285	195	195	134	136	187	195	120	120	103	109	186	186	162	162	240	242	223	245	179	215	215	244	220	224
200	1	222	238	260	285	195	195	134	136	187	195	120	120	109	109	186	192	150	162	240	242	223	235	187	211	244	253	220	220
201	1	222	238	212	285	193	195	134	136	195	198	120	120	109	115	186	192	150	152	240	242	235	245	179	215	244	253	220	220
202	1	222	222	212	260	195	197	134	136	187	195	120	120	109	109	186	192	152	162	240	242	235	245	179	215	236	253	220	220
203	1	NA	NA	NA	NA	NA	NA	NA	NA	NA	NA	120	123	109	109	186	192	NA	NA	240	242	223	235	211	215	244	253	220	220
204	1	222	222	212	260	195	195	134	136	195	198	120	120	109	109	186	192	150	152	240	242	223	235	179	215	236	253	220	220
205	1	222	222	NA	NA	NA	NA	134	136	187	195	120	123	109	109	186	186	NA	NA	240	242	NA	NA	179	187	215	244	220	224
206	1	222	222	260	285	193	197	134	136	187	195	120	123	109	115	186	192	150	162	240	240	223	235	179	215	244	253	220	220
207	1	222	238	212	260	195	195	134	136	195	198	120	123	109	115	186	192	162	162	240	240	223	235	179	187	236	253	220	224
208	1	222	222	212	212	193	197	134	136	187	195	120	120	109	115	186	192	150	152	240	240	223	235	179	187	236	253	220	220
209	1	222	238	212	285	195	197	134	136	187	195	120	123	109	109	NA	NA	150	152	240	240	235	245	187	211	NA	NA	220	220
210	1	222	222	212	260	195	197	134	136	195	198	120	120	109	109	186	186	152	162	240	242	223	223	179	187	215	236	220	224
211	1	222	238	260	285	193	195	134	136	195	198	120	123	109	115	186	186	152	162	242	242	223	245	179	187	215	244	220	224
212	1	222	238	260	285	195	195	134	136	195	198	120	123	103	109	186	186	162	162	240	242	223	245	211	215	215	236	220	220
213	1	222	222	NA	NA	NA	NA	134	136	187	195	120	123	103	109	186	192	NA	NA	240	240	235	245	211	215	236	253	220	220
214	1	222	238	260	285	195	197	134	136	187	195	120	120	109	109	186	192	150	162	240	240	223	245	179	215	244	253	220	220
215	1	222	222	260	285	193	195	134	136	195	198	120	123	109	109	186	186	150	162	242	242	223	245	187	211	215	244	220	220
216	1	222	238	212	260	195	195	134	136	195	198	120	123	109	115	186	186	150	152	240	242	223	245	179	215	215	244	220	220
217	1	222	238	260	285	193	197	134	136	195	198	120	120	109	109	186	192	152	162	240	242	235	245	187	211	236	253	220	220
218	1	222	295	260	285	195	195	134	136	195	198	120	120	109	109	186	186	152	162	240	242	235	245	187	211	215	244	220	224
219	1	222	238	212	285	195	195	134	136	195	198	120	123	109	109	186	192	150	152	240	242	235	245	187	211	236	253	220	220
220	1	222	238	260	285	193	197	134	136	195	198	120	120	109	115	186	186	150	162	240	242	223	245	187	211	215	236	220	224
221	1	222	238	260	285	193	197	134	136	187	195	120	120	109	109	186	186	150	162	240	242	223	223	211	215	215	236	220	220
222	1	268	270	283	283	189	191	134	134	195	206	120	123	101	109	189	192	162	162	240	244	226	235	179	183	215	223	212	220
223	1	222	238	212	285	195	197	134	136	187	195	NA	NA	109	115	186	192	150	152	NA	NA	223	235	NA	NA	236	253	220	220
224	1	222	239	281	285	197	197	134	140	195	195	120	120	101	109	192	195	162	162	240	240	235	235	183	211	232	240	220	228
225	1	222	268	281	285	197	197	134	140	195	195	120	120	101	109	195	195	162	162	240	240	223	235	183	211	236	244	220	220
226	1	222	268	281	285	197	197	134	140	195	195	120	120	101	109	192	195	162	162	240	305	223	235	183	211	232	244	220	228
227	1	222	239	281	285	197	197	134	140	195	195	120	123	101	109	195	195	162	162	240	240	223	235	179	211	236	244	220	220
228	1	222	268	281	281	197	197	134	134	195	195	120	120	101	109	186	195	162	162	240	240	223	235	179	215	236	244	220	228
229	1	222	268	281	285	197	197	134	134	195	195	120	120	101	109	186	195	162	162	240	305	NA	NA	183	211	236	244	220	228
230	1	222	239	281	285	197	197	134	134	195	195	120	123	101	101	186	192	162	162	240	240	226	235	179	211	232	244	220	228
231	1	NA	NA	264	281	197	197	134	134	182	195	120	123	101	101	NA	NA	162	162	240	305	223	235	NA	NA	NA	NA	220	228
232	1	222	268	281	281	197	197	134	134	195	195	120	120	101	101	195	195	162	162	240	305	235	235	179	211	236	240	220	220
233	1	222	268	281	285	197	197	134	134	195	195	120	120	101	109	192	195	162	162	240	305	235	235	NA	NA	232	240	220	220
234	1	222	268	281	285	197	197	134	134	195	195	120	120	101	101	186	195	162	162	240	240	235	235	179	215	NA	NA	220	220
235	1	222	239	264	281	197	197	134	134	182	195	120	123	101	109	186	195	162	162	240	240	223	235	179	215	236	240	220	228
236	1	222	268	212	283	191	191	130	134	202	202	120	123	112	115	189	192	152	162	240	338	235	235	183	183	215	280	212	224
237	1	268	270	260	281	193	197	134	134	195	198	120	120	109	109	192	195	162	171	240	242	223	235	187	191	223	236	224	236
238	1	268	270	260	285	193	197	134	134	198	198	120	120	109	109	186	192	171	171	242	338	223	235	211	211	219	223	220	236
239	1	268	270	281	281	193	197	134	134	187	195	120	120	101	109	192	195	152	171	240	242	223	235	191	211	223	236	224	236
240	1	268	270	260	285	193	197	134	134	195	198	120	120	109	109	186	186	152	171	240	240	223	223	191	211	215	219	220	224
241	1	268	270	281	281	193	197	134	134	187	195	120	120	101	118	186	192	152	171	240	240	NA	NA	187	191	219	223	NA	NA
242	1	238	268	281	285	193	197	134	134	187	195	120	120	109	109	186	192	152	162	240	338	223	223	211	211	219	223	224	236
243	1	268	270	281	281	193	197	134	134	195	198	120	120	109	109	186	186	162	171	240	240	223	223	187	211	215	219	220	236
244	1	238	268	281	281	193	197	134	134	195	198	120	120	101	109	192	195	162	171	240	242	223	235	187	211	223	236	220	224
245	1	268	270	281	285	193	197	134	134	187	195	120	120	101	118	186	192	171	171	242	338	223	235	211	211	215	219	220	236
246	1	268	270	260	285	193	197	134	134	187	195	120	120	109	109	186	192	171	171	240	240	223	223	211	211	219	223	224	236
247	1	238	268	260	285	193	197	134	134	198	198	120	120	109	109	192	195	152	171	240	240	223	223	187	191	223	236	220	224
248	1	268	270	260	281	193	197	134	134	187	195	120	120	109	118	186	186	152	162	240	242	223	235	187	191	215	219	220	236
249	1	238	268	260	281	193	197	134	134	187	195	120	120	109	109	192	195	171	171	242	338	223	223	191	211	223	236	224	236
250	1	238	268	260	285	193	197	134	134	195	198	120	120	101	118	186	186	152	162	240	338	223	235	191	211	215	219	220	236
251	1	NA	NA	NA	NA	NA	NA	NA	NA	NA	NA	120	120	101	118	186	195	NA	NA	242	338	223	235	187	211	215	236	220	224
252	1	238	268	260	281	193	197	134	134	198	198	120	120	101	118	NA	NA	152	162	NA	NA	223	235	187	211	NA	NA	220	224
253	1	268	270	260	281	193	197	134	134	187	195	120	120	101	118	186	192	152	171	240	240	223	223	187	191	219	223	220	236
254	1	238	268	281	285	193	197	134	134	187	195	120	120	109	118	186	186	171	171	242	338	223	223	187	211	215	219	236	236
255	1	238	268	260	285	193	197	134	134	198	198	120	120	101	118	186	186	162	171	242	338	223	235	211	211	215	219	220	224
256	1	238	268	281	285	193	197	134	134	195	198	120	120	109	118	186	195	152	162	240	240	223	223	187	211	215	236	236	236
257	1	238	270	281	281	193	197	134	134	187	198	120	120	109	109	186	192	152	171	240	240	223	223	187	191	219	223	220	236
258	1	268	270	281	285	193	197	134	134	187	195	120	120	101	109	192	195	152	162	240	240	223	235	191	211	223	236	220	224
259	1	238	268	281	285	193	197	134	134	187	195	NA	NA	109	118	186	186	162	171	NA	NA	223	235	191	211	215	219	224	236
260	1	238	268	281	285	193	197	134	134	195	198	120	120	101	109	186	186	152	162	242	338	223	235	187	191	215	219	220	236
261	1	238	268	260	281	193	197	134	134	198	198	120	120	109	118	186	192	162	171	NA	NA	NA	NA	211	211	219	223	220	224
262	1	268	270	260	285	193	197	134	134	195	198	120	120	101	118	192	195	171	171	242	242	NA	NA	191	211	223	236	220	236
263	1	268	270	281	285	193	197	134	134	187	198	120	120	109	109	186	192	152	171	240	240	223	223	187	191	219	223	236	236
264	1	238	268	260	281	193	197	134	134	187	198	120	120	109	109	186	186	152	162	240	240	235	235	187	211	215	219	224	236
265	1	238	268	260	281	193	197	134	134	187	198	120	120	109	118	186	192	171	171	240	240	223	223	187	211	219	223	224	236
266	1	268	270	281	281	193	197	134	134	187	198	120	120	109	118	186	192	162	171	240	240	223	223	187	211	219	223	220	224
267	1	270	270	264	281	193	197	134	134	187	195	120	120	101	109	186	192	171	171	240	242	223	223	191	211	219	223	220	236
268	1	238	268	281	281	193	197	134	134	187	198	120	120	109	118	186	195	152	162	242	338	223	235	191	211	215	236	220	224
269	1	270	295	NA	NA	NA	NA	134	134	187	198	120	120	109	109	192	195	NA	NA	242	338	223	223	211	211	223	236	224	236
270	1	268	270	260	281	193	197	134	134	187	195	120	120	109	109	186	195	152	171	NA	NA	223	235	211	211	215	236	236	236
271	1	238	268	281	285	193	197	134	134	195	198	120	120	109	109	192	195	171	171	240	242	223	235	187	191	223	236	220	236
272	1	NA	NA	NA	NA	NA	NA	134	134	187	198	120	120	101	118	186	192	162	171	242	338	223	235	187	211	219	223	220	236
273	1	238	268	281	285	193	197	134	134	187	195	120	120	109	118	186	195	162	171	240	240	223	223	187	211	215	236	236	236
274	1	268	270	281	285	193	197	134	134	195	198	120	120	109	118	186	195	171	171	242	338	223	235	211	211	215	236	220	224
275	1	238	268	260	285	193	197	134	134	195	198	120	120	109	109	186	186	152	171	240	338	223	235	187	191	215	219	224	236
276	1	238	268	260	281	193	197	134	134	195	198	120	120	101	109	186	195	152	162	242	338	223	223	187	191	215	236	220	224
277	1	222	239	281	285	195	197	134	134	195	195	120	123	109	109	186	186	162	162	242	298	223	232	179	203	219	219	216	220
278	1	222	222	NA	NA	NA	NA	134	134	195	195	120	123	109	109	186	186	NA	NA	242	298	232	232	179	203	219	219	216	228
279	1	222	239	NA	NA	NA	NA	134	134	195	202	120	123	109	109	186	186	NA	NA	297	305	223	223	179	211	219	240	216	228
280	1	NA	NA	281	283	193	195	NA	NA	NA	NA	120	123	101	109	186	192	150	171	240	242	232	232	179	211	240	253	216	228
281	1	222	239	NA	NA	NA	NA	134	134	182	195	120	120	109	109	186	186	NA	NA	240	305	223	232	179	203	219	219	216	220
282	1	NA	NA	281	283	195	195	NA	NA	NA	NA	120	123	109	109	186	192	162	162	297	305	223	232	179	203	240	253	216	228
283	1	NA	NA	281	285	NA	NA	NA	NA	NA	NA	120	123	101	109	186	192	162	162	240	242	223	232	179	211	240	253	216	220
284	1	222	238	283	285	193	195	134	136	195	202	120	120	109	109	186	186	150	171	297	305	232	232	179	203	219	240	216	220
285	1	222	222	NA	NA	NA	NA	134	136	182	195	120	123	109	109	186	192	NA	NA	240	305	223	232	179	211	219	253	216	228
286	1	NA	NA	NA	NA	NA	NA	NA	NA	NA	NA	120	120	109	109	186	186	NA	NA	242	298	223	232	179	203	219	240	216	228
287	1	222	239	NA	NA	NA	NA	134	136	195	202	120	123	101	109	186	186	NA	NA	297	305	223	232	179	203	219	240	216	220
288	1	222	238	NA	NA	NA	NA	134	134	195	202	120	123	109	109	186	192	NA	NA	240	305	232	232	179	203	219	253	216	220
289	1	NA	NA	NA	NA	NA	NA	NA	NA	NA	NA	120	123	109	109	186	192	NA	NA	297	305	223	232	179	203	240	253	216	228
290	1	222	239	NA	NA	NA	NA	134	136	195	195	120	123	109	109	186	192	NA	NA	297	305	232	232	179	203	240	253	216	228
291	1	222	238	NA	NA	NA	NA	134	136	NA	NA	120	123	101	109	186	192	NA	NA	240	242	223	232	179	211	240	253	216	220
292	1	222	238	NA	NA	NA	NA	134	134	195	202	NA	NA	103	109	186	192	NA	NA	NA	NA	223	223	NA	NA	NA	NA	216	228
293	1	222	239	NA	NA	NA	NA	134	136	NA	NA	120	123	101	109	186	192	NA	NA	240	242	223	232	179	203	219	253	216	228
294	1	222	239	NA	NA	NA	NA	134	134	190	195	120	123	109	109	186	186	NA	NA	297	305	223	223	179	211	219	219	216	228
295	1	222	239	NA	NA	NA	NA	134	134	195	202	120	123	101	109	186	186	NA	NA	240	305	223	232	179	203	219	219	216	220
296	1	222	239	NA	NA	NA	NA	134	134	182	195	120	123	109	109	186	186	NA	NA	240	305	232	232	179	203	219	219	216	228
297	1	222	238	NA	NA	NA	NA	134	134	195	202	120	123	101	109	186	192	NA	NA	240	305	223	232	179	211	240	253	216	220
298	1	222	239	NA	NA	NA	NA	134	134	182	190	120	123	109	109	186	192	NA	NA	297	305	232	232	179	211	240	253	216	228
299	1	222	239	NA	NA	NA	NA	134	134	182	190	120	123	101	109	186	192	NA	NA	240	242	223	232	179	203	219	253	216	228
300	1	222	239	NA	NA	NA	NA	134	136	190	195	120	123	109	109	186	192	NA	NA	242	298	223	232	179	203	240	253	216	228
301	1	222	239	281	283	193	195	134	134	195	195	120	123	109	109	186	192	150	162	240	305	232	232	179	211	240	253	216	220
302	1	NA	NA	NA	NA	NA	NA	NA	NA	NA	NA	120	123	101	109	186	186	NA	NA	240	242	223	232	179	203	219	219	216	228
303	1	222	239	283	283	195	197	134	136	195	202	120	123	109	109	186	186	162	171	297	305	223	232	179	203	219	240	216	228
304	1	222	238	281	283	195	197	134	136	195	195	120	123	NA	NA	186	186	150	171	240	242	223	232	NA	NA	219	240	216	220
305	1	222	239	281	283	193	197	134	134	195	195	120	123	109	109	186	186	150	162	240	242	223	232	179	211	219	240	216	228
306	1	222	239	281	285	195	197	134	134	195	195	120	120	101	109	186	186	162	171	NA	NA	223	232	179	203	219	219	216	228
307	1	222	239	283	285	195	197	134	136	195	202	120	123	NA	NA	186	186	162	162	240	305	223	232	179	211	219	240	216	220
308	1	222	239	281	283	193	197	134	134	182	195	120	123	101	109	186	192	150	171	297	305	223	223	179	203	240	253	216	220
309	1	222	239	264	281	195	197	134	136	182	195	120	123	101	109	186	186	150	162	240	242	223	232	179	211	219	219	216	228
310	1	222	238	264	281	193	193	134	134	NA	NA	120	123	109	109	186	192	150	171	240	242	223	232	179	211	240	253	216	228
311	1	222	238	283	283	195	197	134	134	195	195	120	123	NA	NA	186	186	150	171	242	298	223	223	179	203	219	240	216	228
312	1	NA	NA	NA	NA	NA	NA	NA	NA	NA	NA	120	123	109	109	186	186	NA	NA	240	242	223	232	179	203	219	219	216	228
313	1	222	238	281	285	193	197	134	136	195	195	120	123	101	109	186	186	162	171	240	242	223	232	179	203	219	253	216	220
314	1	222	238	283	285	195	197	134	134	195	195	120	123	101	109	186	186	150	162	240	305	232	232	179	211	219	240	216	220
315	1	222	239	283	285	193	193	134	136	195	202	120	123	101	109	186	186	162	162	240	240	223	232	179	179	NA	NA	216	220
316	1	222	238	NA	NA	NA	NA	134	136	195	195	120	120	101	109	186	186	NA	NA	297	305	223	232	179	211	219	219	216	220
317	1	NA	NA	NA	NA	NA	NA	NA	NA	NA	NA	120	123	NA	NA	186	192	150	171	240	242	232	232	179	203	240	253	216	220
318	1	222	238	267	283	193	195	134	134	182	190	120	123	101	109	186	192	162	162	242	298	223	232	179	211	240	253	216	228
319	1	222	238	281	283	195	197	134	136	195	195	120	123	109	109	186	192	150	162	240	305	223	232	179	203	219	253	216	228
320	1	222	239	264	281	193	197	134	136	195	202	120	123	101	109	186	192	162	162	240	242	223	223	179	211	219	253	216	228
321	1	222	238	281	285	195	197	134	136	195	195	120	123	109	109	186	192	150	162	297	305	223	223	179	211	240	253	216	228
322	1	222	239	267	283	193	193	134	134	182	195	120	123	109	109	186	186	162	171	242	298	232	232	179	203	219	240	216	228
323	1	222	238	283	285	193	195	134	136	195	202	120	123	101	109	186	186	150	162	297	305	223	223	179	211	219	219	216	228
324	1	222	239	281	283	193	195	134	136	195	195	120	123	101	109	186	192	162	171	297	305	223	223	179	203	219	253	216	228
325	1	222	239	283	283	195	197	134	136	195	202	120	123	101	109	186	192	150	162	240	242	223	232	179	211	219	253	216	220
326	1	222	238	281	283	193	195	134	136	195	202	120	123	109	109	186	186	162	171	240	305	223	232	179	203	219	253	216	228
327	1	222	238	283	283	195	197	134	134	195	202	120	123	101	109	186	192	150	162	297	305	223	232	179	203	219	253	216	228
328	1	222	239	281	283	195	197	134	136	195	195	120	123	101	109	186	186	162	162	242	298	223	232	179	203	219	219	216	228
329	1	268	270	264	281	193	197	134	144	190	198	120	123	101	115	186	192	162	168	240	338	223	238	183	191	219	253	220	224
330	1	230	268	281	283	193	197	134	134	187	187	120	123	101	109	192	195	171	171	240	240	223	223	191	207	236	253	220	224
331	1	268	270	281	283	193	197	134	134	190	198	120	123	109	115	186	192	162	171	240	338	223	235	183	211	219	253	224	228
332	1	NA	NA	NA	NA	NA	NA	NA	NA	NA	NA	120	123	101	115	192	195	NA	NA	240	338	235	238	207	211	236	253	220	224
333	1	NA	NA	NA	NA	NA	NA	NA	NA	NA	NA	120	123	101	115	192	195	168	171	NA	NA	235	238	183	211	236	253	228	236
334	1	268	270	260	283	193	197	134	144	187	202	120	123	101	115	186	192	162	168	240	240	223	223	183	211	219	253	228	236
335	1	268	270	281	283	193	197	134	134	187	187	120	123	101	109	192	195	162	171	240	338	235	235	183	191	236	253	224	228
336	1	230	268	264	281	193	197	134	144	187	187	120	123	101	101	NA	NA	171	171	240	240	223	235	191	207	NA	NA	220	236
337	1	230	268	260	283	193	197	134	144	187	198	120	123	109	115	186	192	168	171	240	338	223	235	183	191	219	253	220	236
338	1	230	268	NA	NA	193	197	134	144	187	190	120	123	101	109	192	195	168	171	240	338	223	235	183	211	236	253	228	236
339	1	268	270	281	283	193	197	134	144	187	187	120	123	109	115	192	195	162	171	240	338	223	223	207	211	236	253	220	236
340	1	268	270	281	283	193	197	134	144	187	190	120	123	101	115	186	192	162	168	242	338	223	235	207	211	219	253	224	228
341	1	268	270	260	283	193	197	134	134	187	187	120	123	101	115	186	192	162	171	240	242	235	238	183	191	219	253	220	236
342	1	230	268	281	283	193	197	134	134	187	198	NA	NA	101	109	186	192	162	168	240	242	223	235	183	191	219	253	224	228
343	1	230	268	264	281	193	197	134	134	187	198	120	123	101	101	192	195	162	168	240	242	223	223	183	191	236	253	220	236
344	1	230	268	264	281	193	197	134	144	187	190	120	123	101	101	186	192	168	171	240	242	235	238	183	211	219	253	220	224
345	1	268	270	260	283	193	197	134	134	187	187	120	123	109	115	192	195	168	171	240	242	235	238	NA	NA	236	253	220	224
346	1	268	270	260	283	193	197	134	134	187	198	120	123	101	101	192	195	171	171	240	240	223	235	207	211	236	253	228	236
347	1	230	268	260	283	193	197	134	144	190	198	120	123	101	115	186	192	162	168	240	242	223	223	183	211	219	253	220	236
348	1	230	268	NA	NA	193	197	134	144	190	198	120	123	101	115	192	195	171	171	242	338	223	238	183	211	236	253	228	236
349	1	230	268	NA	NA	NA	NA	134	144	187	202	120	123	101	115	186	192	162	171	240	242	223	235	183	191	219	253	220	224
350	1	230	270	260	283	193	197	134	134	187	198	120	123	109	115	192	195	162	171	240	240	223	238	183	191	236	253	228	236
351	1	230	268	281	283	193	197	134	134	190	198	120	123	101	115	192	195	168	171	240	242	223	235	191	207	236	253	228	236
352	1	230	268	281	283	193	197	134	144	190	198	120	123	101	115	192	195	162	171	240	242	223	235	183	191	236	253	228	236
353	1	268	270	281	283	193	197	134	144	187	187	120	123	109	115	186	192	171	171	240	240	223	223	183	191	219	253	220	224
354	1	268	270	260	283	193	197	134	134	187	198	120	123	101	101	186	192	162	168	240	240	223	238	183	191	219	253	220	236
355	1	230	268	260	283	193	197	134	134	198	202	120	123	101	109	192	195	168	171	240	242	223	235	207	211	236	253	228	236
356	1	230	268	260	283	193	197	134	134	187	198	120	123	109	115	192	195	162	168	242	338	223	238	207	211	236	253	224	228
357	1	268	270	260	283	193	197	134	134	187	187	120	123	109	115	186	192	162	168	240	338	223	223	183	211	219	253	228	236
358	1	268	270	281	283	193	197	134	144	187	202	120	123	101	109	186	192	171	171	242	338	223	235	191	207	236	253	224	228
359	1	230	268	260	283	193	197	134	144	187	202	120	123	101	101	192	195	171	171	240	240	223	223	191	207	236	253	220	224
360	1	268	270	260	283	193	197	134	134	187	198	120	123	101	115	192	195	162	168	242	338	235	238	207	211	236	253	220	224
361	1	230	268	264	281	193	197	134	134	187	187	120	123	101	109	192	195	168	171	242	338	223	238	191	207	236	253	228	236
362	1	268	270	260	283	193	197	134	144	187	187	120	123	109	115	192	195	168	171	240	338	235	238	183	211	236	253	220	224
363	1	230	268	281	283	193	197	134	134	190	198	120	123	101	101	192	195	162	171	240	338	223	235	191	207	236	253	228	236
364	1	NA	NA	NA	NA	NA	NA	134	144	187	187	120	123	109	115	186	192	162	168	240	242	223	235	183	211	219	253	220	236
365	1	NA	NA	NA	NA	NA	NA	NA	NA	NA	NA	120	123	109	118	186	192	NA	NA	240	242	223	223	191	207	219	253	224	228
366	1	230	268	281	283	193	197	134	134	187	198	120	123	101	101	186	192	168	171	240	338	223	223	207	211	219	253	220	224
367	1	230	268	281	283	193	197	134	134	187	198	120	123	101	115	192	195	168	171	242	338	223	235	183	211	236	253	220	224
368	1	268	270	281	283	193	197	134	134	187	202	120	123	101	101	186	192	162	168	240	240	223	223	191	207	219	253	224	228
369	1	230	268	260	283	193	197	134	134	198	202	120	123	NA	NA	186	192	162	171	242	338	223	235	207	211	219	253	224	228
370	1	268	270	281	283	193	197	134	144	187	202	120	123	101	109	186	192	162	171	240	338	223	238	183	211	219	253	220	224
371	1	230	268	281	283	193	197	134	134	187	187	120	123	101	109	186	192	171	171	240	338	223	235	191	207	219	253	228	236
372	1	268	270	260	283	193	197	134	134	187	187	120	123	101	115	NA	NA	162	168	240	240	NA	NA	183	211	NA	NA	224	228
373	1	268	270	260	283	193	197	134	134	187	187	NA	NA	101	101	NA	NA	171	171	NA	NA	223	223	207	211	NA	NA	220	236
374	1	230	268	281	283	193	197	134	144	190	198	120	123	109	115	192	195	168	171	242	338	223	238	183	191	236	253	228	236
375	1	268	270	281	283	193	197	134	134	187	187	120	123	101	115	192	195	162	171	240	338	235	238	207	211	236	253	220	224
376	1	268	270	260	283	193	197	134	134	187	187	120	123	101	115	192	195	162	171	242	338	235	235	191	207	236	253	224	228
377	1	230	268	281	283	193	197	134	134	190	198	120	123	101	101	192	195	171	171	240	242	223	235	183	191	236	253	220	224
378	1	230	268	260	283	193	197	134	144	187	202	120	123	101	115	192	195	162	171	240	240	223	238	191	207	236	253	220	224
379	1	230	268	281	283	193	197	134	144	198	202	120	123	109	115	NA	NA	162	171	240	240	223	235	191	207	236	253	228	236
380	1	NA	NA	264	264	NA	NA	134	134	NA	NA	120	123	101	109	192	195	171	171	240	338	223	223	191	207	236	253	220	236
381	1	NA	NA	NA	NA	NA	NA	NA	NA	NA	NA	NA	NA	NA	NA	NA	NA	NA	NA	NA	NA	NA	NA	NA	NA	NA	NA	NA	NA
382	1	230	268	281	283	193	197	134	144	187	187	NA	NA	101	115	192	195	171	171	NA	NA	223	235	183	191	236	253	224	224
383	2	268	270	283	283	191	193	134	134	195	195	120	120	115	115	192	192	162	162	240	244	238	238	183	215	223	223	NA	NA
384	2	270	274	283	283	191	197	134	134	195	195	120	120	115	115	186	186	162	162	244	244	238	238	183	215	260	264	216	216
385	2	270	270	283	283	191	197	134	140	195	195	120	120	115	115	192	192	162	162	240	244	238	238	183	183	223	223	216	216
386	2	270	270	267	283	191	197	134	134	182	195	120	120	115	115	192	192	162	162	240	240	238	238	183	215	223	223	216	216
387	2	NA	NA	NA	NA	NA	NA	134	134	195	195	120	120	115	115	NA	NA	NA	NA	240	244	232	238	NA	NA	NA	NA	NA	NA
388	2	NA	NA	NA	NA	NA	NA	NA	NA	NA	NA	NA	NA	NA	NA	NA	NA	NA	NA	NA	NA	NA	NA	NA	NA	NA	NA	NA	NA
389	2	270	270	283	283	191	193	134	134	195	195	120	120	115	115	186	186	162	162	240	240	232	238	183	215	260	264	216	216
390	2	268	270	283	283	191	193	134	140	195	195	NA	NA	115	115	192	192	162	162	NA	NA	232	238	183	215	223	223	216	216
391	2	268	270	283	283	191	197	134	134	195	195	120	120	115	115	192	192	162	162	240	244	238	238	183	215	223	223	216	216
392	2	270	274	283	283	191	197	134	140	195	195	120	120	115	115	186	186	162	162	240	244	232	238	183	215	260	260	216	216
393	2	270	270	267	283	191	197	134	140	195	195	120	120	115	115	186	192	162	162	240	244	232	238	183	215	260	260	216	216
394	2	270	270	283	283	191	193	134	140	195	195	120	120	115	115	186	192	162	162	240	240	232	238	183	215	223	264	216	216
395	2	NA	NA	NA	NA	NA	NA	134	140	182	182	NA	NA	NA	NA	NA	NA	NA	NA	NA	NA	223	223	NA	NA	NA	NA	NA	NA
396	2	239	239	NA	NA	NA	NA	134	134	182	195	NA	NA	NA	NA	NA	NA	NA	NA	NA	NA	NA	NA	NA	NA	NA	NA	NA	NA
397	2	270	274	267	283	191	193	134	134	182	195	120	120	115	115	192	192	162	162	240	244	232	238	183	215	223	223	216	216
398	2	270	270	283	283	191	197	134	140	195	195	120	120	115	115	186	192	162	162	240	240	238	238	183	215	223	264	216	216
399	2	270	270	283	283	191	193	134	134	195	195	NA	NA	115	115	192	192	162	162	240	244	232	238	172	183	223	223	216	216
400	2	268	270	283	283	191	193	134	140	195	195	NA	NA	115	115	186	192	162	162	240	244	232	238	183	183	260	260	216	216
401	2	270	274	267	283	191	197	134	134	195	195	120	120	115	115	186	192	162	162	240	244	238	238	183	215	260	260	216	216
402	2	268	270	283	283	191	193	134	140	195	195	120	120	115	115	186	186	162	162	244	244	232	238	183	215	260	260	216	216
403	3	274	295	212	264	191	191	134	134	190	195	120	120	109	115	192	198	156	159	305	305	NA	NA	183	228	223	268	216	216
404	3	274	274	212	264	191	191	134	134	202	206	120	123	115	115	192	198	152	156	246	305	235	235	183	228	223	268	216	236
405	3	222	238	212	212	191	191	134	136	202	202	120	120	109	115	186	198	150	159	240	305	220	235	183	187	223	223	216	216
406	3	238	268	212	212	191	191	134	134	195	202	NA	NA	115	115	186	186	152	156	NA	NA	235	238	183	228	223	223	216	216
407	3	222	238	212	264	191	191	134	134	202	202	120	120	109	115	186	186	156	159	240	246	235	235	183	228	223	223	216	236
408	3	222	238	212	264	191	191	134	134	202	202	120	123	115	115	186	192	150	159	240	246	220	238	183	187	223	268	216	236
409	3	268	295	212	264	191	191	134	136	202	206	120	123	109	118	186	198	150	152	246	305	220	235	183	187	223	268	216	236
410	3	222	238	212	264	191	191	134	134	202	202	120	123	109	118	186	192	152	156	240	246	220	238	183	228	223	268	216	236
411	3	NA	NA	NA	NA	NA	NA	134	134	190	195	120	120	115	118	192	198	NA	NA	240	305	220	238	183	228	223	268	216	236
412	3	NA	NA	NA	NA	NA	NA	134	134	190	195	NA	NA	NA	NA	NA	NA	NA	NA	NA	NA	235	235	NA	NA	NA	NA	216	216
413	3	268	295	212	264	191	191	134	136	190	195	120	123	109	115	192	198	150	159	240	305	235	235	183	228	223	268	216	216
414	3	NA	NA	212	264	191	191	134	136	190	195	120	120	109	115	192	198	150	159	305	305	220	238	183	187	223	268	216	216
415	3	NA	NA	212	264	191	191	134	136	202	202	120	123	109	115	192	198	156	159	240	246	220	238	183	187	223	268	216	216
416	3	238	268	212	264	191	191	134	136	202	206	NA	NA	115	115	192	198	150	159	240	246	235	238	183	228	223	268	216	216
417	3	268	295	212	212	191	191	134	136	202	206	120	120	109	118	186	198	150	159	305	305	235	238	183	228	223	223	216	216
418	3	NA	NA	212	264	191	191	134	136	190	202	120	120	115	115	186	186	150	159	240	246	220	235	183	228	223	223	216	216
419	3	274	274	212	212	191	191	134	136	202	206	120	120	115	118	186	198	150	159	240	246	220	238	183	187	223	223	NA	NA
420	3	222	238	212	264	191	191	134	136	202	202	120	123	NA	NA	192	198	150	159	240	305	235	238	183	228	223	268	216	216
421	3	268	295	212	212	191	191	134	136	202	206	120	123	109	118	186	192	156	159	240	246	235	235	183	228	223	268	216	216
422	3	NA	NA	212	264	191	191	134	134	202	202	120	120	109	118	186	186	156	159	305	305	220	235	183	228	223	223	216	236
423	3	268	295	212	264	191	191	134	134	202	206	120	120	115	115	186	186	150	159	240	246	220	235	183	187	223	223	216	236
424	3	222	238	212	264	191	191	134	136	202	202	120	123	109	115	186	198	150	159	240	246	220	238	183	228	223	223	216	236
425	3	238	274	212	212	191	191	134	136	190	195	120	123	115	115	186	192	150	159	305	305	235	235	183	228	223	268	216	216
426	3	NA	NA	212	212	NA	NA	134	134	NA	NA	120	123	109	118	186	192	150	159	240	246	220	235	183	187	223	268	216	216
427	3	NA	NA	NA	NA	NA	NA	NA	NA	NA	NA	120	120	109	115	186	198	NA	NA	NA	NA	NA	NA	183	187	223	223	216	216
428	3	NA	NA	212	212	191	191	134	136	202	202	NA	NA	NA	NA	NA	NA	150	159	NA	NA	NA	NA	183	183	NA	NA	216	216
429	3	268	295	212	212	191	191	134	136	202	206	120	120	109	118	186	198	152	156	240	246	220	238	183	228	223	223	216	216
430	3	222	238	212	212	191	191	134	136	202	202	120	123	109	118	186	198	156	159	240	246	220	238	183	228	223	223	216	216
431	3	238	268	212	212	191	191	134	134	202	206	120	120	115	118	192	198	156	159	240	246	220	238	183	228	223	268	216	216
432	3	268	270	267	283	191	197	134	134	195	198	120	120	115	115	186	186	150	162	240	246	235	235	183	228	223	223	216	216
433	2	268	270	281	283	193	197	134	134	195	198	120	120	115	115	186	186	150	162	240	240	232	238	207	207	NA	NA	216	216
434	2	268	270	283	283	193	193	134	134	195	195	120	120	101	115	186	195	150	162	240	240	238	238	183	207	NA	NA	216	216
435	2	253	268	267	267	NA	NA	134	134	182	182	120	120	101	115	186	186	150	162	240	244	232	238	207	207	NA	NA	216	216
436	2	268	270	281	283	191	193	134	134	195	195	NA	NA	NA	NA	NA	NA	150	162	NA	NA	NA	NA	NA	NA	NA	NA	NA	NA
437	2	268	270	283	283	193	193	134	134	195	198	120	120	115	115	NA	NA	162	162	240	244	NA	NA	183	207	260	260	NA	NA
438	2	268	270	281	283	191	193	134	134	195	198	120	120	101	115	186	195	150	162	240	244	232	238	183	183	NA	NA	216	216
439	2	268	270	281	283	193	197	134	134	195	195	120	120	115	115	186	195	150	162	240	244	232	238	183	207	260	260	216	216
440	2	268	270	283	283	193	193	134	134	195	198	120	120	101	115	186	195	150	162	240	244	238	238	207	207	260	260	216	216
441	2	268	270	283	283	193	197	134	134	195	195	120	120	101	115	186	195	150	162	240	240	232	238	207	207	NA	NA	216	216
442	2	NA	NA	267	283	191	197	NA	NA	NA	NA	120	120	NA	NA	186	195	162	162	NA	NA	238	238	183	183	NA	NA	216	216
443	2	NA	NA	NA	NA	NA	NA	NA	NA	NA	NA	120	120	101	115	195	195	NA	NA	240	240	238	238	207	207	260	260	216	216
444	2	270	270	281	283	191	193	134	134	195	198	NA	NA	NA	NA	NA	NA	162	162	NA	NA	NA	NA	NA	NA	NA	NA	NA	NA
445	2	NA	NA	281	283	NA	NA	134	134	NA	NA	120	123	NA	NA	NA	NA	150	162	NA	NA	NA	NA	NA	NA	NA	NA	NA	NA
446	2	268	270	281	283	NA	NA	134	134	195	198	120	120	115	115	186	195	162	162	240	244	238	238	207	207	NA	NA	216	216
447	2	268	270	281	283	NA	NA	134	134	195	195	120	120	115	115	195	195	162	162	240	244	238	238	172	183	260	260	216	216
448	2	268	270	281	283	191	197	134	134	195	198	120	120	101	115	186	186	162	162	240	244	232	238	207	207	NA	NA	216	216
449	2	253	268	264	281	NA	NA	134	134	182	187	120	120	101	115	186	195	162	162	240	244	238	238	183	207	NA	NA	216	216
450	2	NA	NA	264	281	193	193	NA	NA	NA	NA	120	120	101	115	186	195	162	162	240	240	238	238	183	183	260	260	216	216
451	2	268	270	283	283	193	193	134	134	195	195	NA	NA	NA	NA	NA	NA	150	162	NA	NA	223	223	NA	NA	NA	NA	NA	NA
452	2	268	270	283	283	191	197	134	134	195	198	120	120	115	115	186	186	150	162	240	240	232	238	183	207	NA	NA	216	216
453	2	268	270	281	283	191	193	134	134	195	195	120	120	101	115	186	195	150	162	240	244	232	238	207	207	260	260	216	216
454	2	268	270	283	283	193	197	134	134	195	195	120	120	101	115	186	186	162	162	240	240	232	238	183	207	NA	NA	216	216
455	2	274	274	212	264	191	191	134	134	202	206	120	120	NA	NA	186	186	150	159	240	244	232	238	183	207	NA	NA	216	216
456	2	268	270	281	283	193	197	134	134	195	198	120	120	101	115	186	195	162	162	NA	NA	238	238	183	207	NA	NA	216	216
457	2	268	270	281	283	193	193	134	134	195	195	120	120	101	115	186	195	150	162	240	246	232	238	183	207	NA	NA	216	216
458	2	268	270	281	283	191	197	134	134	195	198	120	120	101	115	186	195	150	162	240	240	238	238	183	207	NA	NA	216	216
459	2	NA	NA	283	283	191	197	NA	NA	NA	NA	120	120	101	115	186	186	150	162	240	240	238	238	207	207	NA	NA	216	216
460	2	NA	NA	NA	NA	NA	NA	NA	NA	NA	NA	120	120	101	115	186	195	NA	NA	240	244	232	238	183	183	260	260	216	216
461	2	NA	NA	267	267	NA	NA	NA	NA	NA	NA	120	120	115	115	195	195	162	162	240	244	238	238	183	183	260	260	216	216
462	2	NA	NA	283	283	191	193	NA	NA	NA	NA	120	120	101	115	195	195	150	162	240	244	238	238	183	207	260	260	216	216
463	2	NA	NA	283	283	191	193	NA	NA	NA	NA	120	123	101	115	186	186	162	162	232	244	238	238	172	183	264	264	216	216
464	2	NA	NA	283	283	191	193	NA	NA	NA	NA	NA	NA	101	115	186	192	162	171	232	240	238	238	183	183	NA	NA	216	216
465	2	NA	NA	283	283	191	197	NA	NA	NA	NA	120	120	115	115	186	192	162	162	232	240	238	238	183	215	264	264	216	232
466	2	NA	NA	283	283	191	193	NA	NA	NA	NA	120	123	115	115	186	186	162	171	232	240	238	238	183	183	264	264	216	232
467	2	NA	NA	267	283	191	193	NA	NA	NA	NA	120	120	101	115	186	186	162	162	232	240	NA	NA	183	183	264	264	216	216
468	2	NA	NA	283	283	191	197	NA	NA	NA	NA	120	123	115	115	186	192	162	171	232	244	238	238	183	215	264	264	216	216
469	2	NA	NA	283	283	191	193	NA	NA	NA	NA	120	120	101	115	186	186	162	171	232	244	238	238	183	215	264	264	216	216
470	2	NA	NA	283	283	191	193	NA	NA	NA	NA	120	120	101	115	186	192	162	171	232	244	232	238	183	215	264	264	216	216
471	2	NA	NA	283	283	191	197	NA	NA	NA	NA	120	123	115	115	186	186	159	162	232	244	232	238	183	183	264	264	216	232
472	2	NA	NA	283	283	193	193	NA	NA	NA	NA	120	120	115	115	195	195	150	162	240	244	238	238	183	183	260	260	216	216
473	2	NA	NA	283	283	191	197	NA	NA	NA	NA	120	120	NA	NA	186	192	159	162	232	244	232	238	183	215	NA	NA	216	216
474	2	NA	NA	267	283	191	193	NA	NA	NA	NA	120	123	115	115	186	186	162	162	232	244	232	238	183	215	264	264	216	232
475	2	NA	NA	283	283	191	197	NA	NA	NA	NA	120	123	101	115	186	192	162	162	232	240	238	238	183	183	264	264	216	216
476	2	NA	NA	NA	NA	NA	NA	136	136	NA	NA	NA	NA	NA	NA	NA	NA	NA	NA	NA	NA	NA	NA	NA	NA	NA	NA	NA	NA
477	2	268	270	283	283	191	193	134	134	195	195	120	120	NA	NA	186	192	162	171	232	244	238	238	183	183	264	264	216	232
478	2	268	270	283	283	191	193	134	134	195	195	120	123	101	115	186	186	162	171	232	240	238	238	183	183	NA	NA	216	216
479	2	268	270	283	283	191	193	134	134	195	195	120	123	101	115	186	186	162	171	232	240	232	238	183	215	264	264	216	216
480	2	268	270	283	283	191	193	134	134	195	195	120	123	115	115	186	192	162	171	232	240	238	238	183	183	264	264	216	232
481	2	268	270	283	283	191	197	134	134	195	195	NA	NA	NA	NA	NA	NA	162	162	NA	NA	NA	NA	NA	NA	NA	NA	NA	NA
482	2	NA	NA	NA	NA	NA	NA	NA	NA	NA	NA	NA	NA	NA	NA	NA	NA	162	162	NA	NA	223	223	NA	NA	NA	NA	NA	NA
483	2	268	270	283	283	191	197	134	134	195	195	NA	NA	NA	NA	186	186	162	162	NA	NA	NA	NA	183	183	264	264	NA	NA
484	2	268	270	283	283	191	193	134	134	195	195	NA	NA	NA	NA	NA	NA	162	162	NA	NA	NA	NA	183	183	NA	NA	NA	NA
485	2	268	270	283	283	191	197	134	134	195	195	NA	NA	101	115	186	192	162	162	NA	NA	238	238	183	215	NA	NA	216	216
486	2	268	270	283	283	191	197	134	134	195	195	120	120	115	115	186	186	162	162	232	240	238	238	183	183	264	264	216	216
487	2	268	270	283	283	191	197	134	134	195	195	NA	NA	115	115	186	186	162	171	NA	NA	238	238	183	183	264	264	216	216
488	2	268	270	283	283	191	193	134	134	195	195	120	123	115	115	186	186	162	162	232	244	232	238	183	215	264	264	216	232
489	2	268	270	283	283	193	193	134	134	195	195	120	120	101	115	186	192	162	162	240	240	232	238	179	207	223	236	220	220
490	2	268	270	267	283	191	193	134	134	182	195	NA	NA	NA	NA	NA	NA	162	162	NA	NA	NA	NA	NA	NA	NA	NA	NA	NA
491	2	268	270	283	283	193	193	134	134	195	195	NA	NA	NA	NA	NA	NA	162	162	NA	NA	NA	NA	NA	NA	NA	NA	NA	NA
492	2	268	270	283	283	193	197	134	134	195	195	120	120	115	115	186	192	162	162	232	240	238	238	179	183	223	236	216	232
493	2	268	270	283	283	193	193	134	134	195	195	120	120	101	115	192	195	162	162	240	240	232	238	183	183	223	223	220	220
494	2	268	270	283	283	193	197	134	134	195	195	120	120	NA	NA	195	198	162	162	240	240	238	238	183	183	260	260	216	220
495	2	268	270	283	283	193	193	134	134	195	195	120	120	115	115	186	198	162	162	232	240	238	238	179	183	236	260	216	220
496	2	268	270	283	283	191	193	134	134	195	195	120	120	101	115	192	195	162	162	240	240	238	238	179	183	223	223	220	232
497	2	268	270	267	283	191	197	134	134	195	195	120	120	101	115	192	195	162	162	240	240	232	238	179	183	223	223	220	220
498	2	268	270	283	283	191	197	134	134	195	195	NA	NA	NA	NA	NA	NA	162	162	NA	NA	NA	NA	NA	NA	NA	NA	NA	NA
499	2	268	270	283	283	193	193	134	134	195	195	NA	NA	NA	NA	NA	NA	162	162	NA	NA	NA	NA	NA	NA	NA	NA	216	232
500	2	268	270	283	283	191	197	134	134	195	195	120	120	115	115	186	192	162	162	232	240	232	238	183	207	223	236	220	220
501	2	268	270	283	283	193	193	134	134	195	195	120	120	101	101	195	198	162	162	240	240	238	238	179	207	260	260	216	220
502	2	268	270	283	283	191	197	134	134	195	195	120	120	101	115	186	192	162	162	240	240	238	238	179	183	223	236	216	220
503	2	268	270	283	283	191	193	134	134	195	195	120	120	101	101	186	192	162	162	240	240	238	238	183	207	236	260	216	232
504	2	268	270	283	283	193	193	134	134	195	195	120	120	101	101	192	195	162	162	232	240	232	238	183	207	260	260	216	220
505	2	268	270	283	283	191	193	134	134	195	195	120	120	101	115	186	192	162	162	232	240	238	238	183	207	223	236	216	220
506	2	268	270	NA	NA	NA	NA	134	134	182	195	NA	NA	NA	NA	NA	NA	150	171	NA	NA	223	223	NA	NA	NA	NA	NA	NA
507	2	268	270	283	283	193	197	134	134	195	195	120	120	101	101	186	192	162	162	NA	NA	232	238	183	207	223	236	220	232
508	2	268	270	283	283	191	197	134	134	195	195	120	120	101	115	186	198	162	162	240	240	232	238	183	207	236	260	220	220
509	2	268	270	267	283	191	197	134	134	182	195	120	120	101	101	186	198	162	162	240	240	238	238	179	183	223	236	216	220
510	2	NA	NA	283	283	191	197	NA	NA	NA	NA	120	120	101	115	186	192	162	162	232	240	238	238	183	207	223	236	216	220
511	2	268	270	283	283	193	193	134	134	195	195	120	120	115	115	186	192	162	162	240	240	238	238	183	207	223	236	216	232
512	2	268	270	283	283	193	197	134	134	195	195	120	120	115	115	192	195	162	162	232	240	238	238	183	207	223	223	220	232
513	2	268	270	283	283	193	193	134	134	195	195	120	120	101	115	192	195	162	162	240	240	238	238	183	207	223	223	216	220
514	2	NA	NA	267	283	193	197	134	134	NA	NA	NA	NA	NA	NA	NA	NA	162	162	NA	NA	NA	NA	NA	NA	NA	NA	NA	NA
515	2	NA	NA	NA	NA	NA	NA	125	125	NA	NA	NA	NA	NA	NA	NA	NA	162	162	NA	NA	NA	NA	NA	NA	NA	NA	NA	NA
516	2	268	270	283	283	191	197	134	134	195	195	120	120	115	115	192	195	162	162	232	240	232	238	183	207	223	223	220	232
517	2	268	270	283	283	193	193	134	134	195	195	120	120	115	115	195	198	162	162	232	240	238	238	183	183	260	260	220	232
518	2	268	270	283	283	191	193	134	134	195	195	120	120	NA	NA	186	198	162	162	232	240	238	238	183	207	236	260	216	232
519	2	268	270	283	283	191	193	134	134	195	195	120	120	NA	NA	186	198	162	162	240	240	232	238	183	207	236	260	216	220
520	2	268	270	283	283	193	197	134	134	195	195	120	120	101	115	192	195	162	162	232	240	238	238	183	183	223	223	220	220
521	2	268	270	283	283	191	197	134	134	195	195	120	120	101	115	186	198	162	162	232	240	238	238	179	183	236	260	220	220
522	2	268	270	267	283	193	197	134	134	182	195	120	120	101	115	186	192	162	162	240	240	238	238	179	183	236	260	220	220
523	2	268	270	283	283	193	193	134	134	195	195	NA	NA	NA	NA	NA	NA	162	162	NA	NA	NA	NA	NA	NA	NA	NA	NA	NA
524	2	268	270	283	283	191	193	134	134	195	195	120	120	101	101	192	195	162	162	240	240	232	238	179	207	260	260	220	232
525	2	268	270	283	283	193	193	134	134	195	195	120	120	101	115	195	198	162	162	240	240	238	238	183	183	260	260	220	220
526	2	268	270	283	283	193	193	134	134	195	195	120	120	115	115	192	195	162	162	232	240	238	238	179	183	223	223	216	232
527	2	268	270	283	283	191	197	134	134	195	195	120	120	101	101	192	195	162	162	240	240	232	238	183	183	223	223	216	232
528	2	268	270	283	283	191	193	134	134	195	195	120	120	101	101	186	192	162	162	240	240	238	238	179	183	223	236	216	232
529	2	268	270	283	283	193	193	134	134	195	195	120	120	115	115	186	192	162	162	240	240	232	238	183	183	223	236	220	232
530	2	268	270	283	283	191	193	134	134	195	195	120	120	101	115	192	195	162	162	232	240	232	238	183	207	260	260	216	232
531	2	268	270	NA	NA	NA	NA	134	134	182	195	NA	NA	NA	NA	NA	NA	NA	NA	NA	NA	NA	NA	NA	NA	NA	NA	NA	NA
532	2	268	270	283	283	193	197	134	134	195	195	120	120	101	115	195	198	162	162	232	240	232	238	179	183	260	260	216	232
533	2	268	270	283	283	191	197	134	134	195	195	120	120	115	115	192	195	162	162	232	240	238	238	179	183	223	223	220	220
534	2	268	270	283	283	191	197	134	134	195	195	120	120	101	115	186	192	162	162	232	240	232	238	179	183	223	236	216	232
535	2	268	270	283	283	193	197	134	134	195	195	120	120	115	115	192	195	162	162	240	240	238	238	183	183	260	260	216	220
536	2	268	270	283	283	191	193	134	134	195	195	120	120	115	115	186	192	162	162	240	240	232	238	179	207	223	236	220	232
537	2	268	270	283	283	193	197	134	134	195	195	120	120	101	115	195	198	162	162	240	240	232	238	183	207	260	260	220	220
538	2	268	270	NA	NA	NA	NA	134	134	195	195	120	120	115	115	186	192	NA	NA	240	240	232	238	183	183	223	236	220	232
539	2	268	270	NA	NA	NA	NA	134	134	195	195	NA	NA	NA	NA	NA	NA	NA	NA	NA	NA	NA	NA	NA	NA	NA	NA	NA	NA
540	2	268	270	283	283	193	193	134	134	195	195	120	120	101	115	186	198	162	162	240	240	238	238	183	183	236	260	220	232
541	2	268	270	283	283	191	197	134	134	195	195	120	120	101	115	186	192	162	162	232	240	238	238	179	183	223	236	216	232
542	2	268	270	283	283	193	193	134	134	195	195	120	120	101	101	186	192	162	162	240	240	232	238	183	207	223	236	220	220
543	2	268	270	283	283	193	193	134	134	195	195	120	120	115	115	195	198	162	162	232	240	238	238	179	207	260	260	220	220
544	2	268	270	283	283	193	193	134	134	195	195	120	120	101	115	195	198	162	162	232	240	238	238	183	183	260	260	216	232
545	2	268	270	283	283	193	197	134	134	195	195	120	120	101	101	186	198	162	162	240	240	238	238	179	183	236	260	220	232
546	2	268	270	283	283	191	197	134	134	195	195	120	120	101	101	192	195	162	162	232	240	232	238	183	207	223	223	220	232
547	2	268	270	283	283	191	193	134	134	195	195	NA	NA	NA	NA	NA	NA	162	162	NA	NA	NA	NA	NA	NA	NA	NA	NA	NA
548	2	268	270	283	283	191	197	134	134	195	195	120	120	101	115	186	198	162	162	232	240	238	238	179	183	236	260	216	232
549	2	268	270	283	283	193	197	134	134	195	195	120	120	101	101	186	198	162	162	240	240	232	238	179	207	236	260	220	220
550	1	222	222	281	281	193	197	134	134	195	195	120	120	101	109	186	195	162	162	240	240	232	235	191	211	219	240	220	228
551	1	222	222	281	281	197	197	134	140	195	195	120	120	101	101	186	195	152	162	240	240	232	235	211	215	240	240	220	228
552	1	222	222	264	281	193	197	134	134	195	195	120	120	101	101	186	186	152	162	240	240	232	235	211	211	219	244	220	228
553	1	222	222	281	281	193	197	134	140	187	195	120	120	101	101	186	186	152	162	240	240	223	235	191	211	219	244	220	228
554	1	222	222	264	281	197	197	134	134	187	195	120	120	101	101	186	186	162	162	240	240	223	235	211	211	219	244	220	228
555	1	NA	NA	NA	NA	NA	NA	132	132	NA	NA	NA	NA	NA	NA	NA	NA	NA	NA	NA	NA	NA	NA	NA	NA	NA	NA	NA	NA
556	1	222	295	281	281	197	197	134	134	195	195	NA	NA	NA	NA	NA	NA	162	162	NA	NA	NA	NA	NA	NA	NA	NA	NA	NA
557	1	222	222	264	281	193	197	134	140	195	195	120	120	101	101	186	186	152	162	240	246	223	235	211	211	240	244	220	220
558	1	222	222	281	281	193	197	134	134	195	195	NA	NA	101	109	186	186	162	162	NA	NA	232	235	191	211	240	240	220	228
559	3	218	218	212	283	191	191	134	136	202	206	120	123	115	115	192	192	162	162	240	338	220	238	203	203	219	223	212	216
560	3	222	310	212	279	195	197	134	136	202	202	120	123	112	115	192	192	159	162	240	338	235	238	179	203	219	236	212	220
561	3	222	310	279	283	191	197	134	136	202	206	120	123	112	115	186	192	162	162	232	338	220	238	179	203	219	236	216	216
562	3	222	222	212	212	191	195	134	136	195	206	NA	NA	NA	NA	186	192	159	162	NA	NA	223	223	NA	NA	219	236	NA	NA
563	3	222	310	212	212	NA	NA	134	136	195	206	NA	NA	NA	NA	NA	NA	162	162	NA	NA	223	223	NA	NA	NA	NA	NA	NA
564	3	222	222	212	212	191	191	134	136	202	206	120	120	115	115	192	192	162	162	240	338	220	238	179	203	219	223	212	216
565	3	218	274	212	212	191	191	134	136	195	206	120	120	115	115	186	192	159	162	232	338	223	235	179	203	NA	NA	216	220
566	3	218	310	212	279	191	197	134	136	202	206	120	120	115	115	186	192	159	162	240	338	235	238	179	203	215	236	216	220
567	3	218	274	279	283	195	197	134	134	202	206	120	120	112	115	192	192	162	162	240	338	235	238	179	203	219	236	216	216
568	3	222	222	212	283	195	197	134	136	206	206	120	120	NA	NA	186	192	162	162	240	338	220	235	203	203	219	223	212	216
569	3	222	222	279	283	191	195	134	134	195	206	120	120	115	115	186	192	159	162	240	338	235	235	179	203	NA	NA	212	216
570	3	222	310	279	283	191	191	134	136	195	202	NA	NA	NA	NA	NA	NA	159	162	NA	NA	NA	NA	NA	NA	NA	NA	NA	NA
571	3	222	310	212	212	191	195	134	136	195	206	120	123	112	115	NA	NA	159	162	240	338	235	238	203	203	NA	NA	216	220
572	3	222	310	279	283	195	197	134	134	202	206	120	120	115	115	NA	NA	162	162	232	232	235	238	179	203	219	236	216	220
573	3	222	222	212	212	191	197	134	134	206	206	120	120	115	115	186	192	159	162	240	338	235	235	203	203	215	236	212	216
574	3	218	218	212	283	191	195	134	134	202	202	120	120	112	115	186	192	162	162	240	338	235	238	203	203	215	236	212	220
575	3	222	274	212	212	191	195	134	134	202	206	120	120	115	115	186	192	162	162	232	338	220	235	203	203	219	236	216	216
576	3	222	310	212	283	195	197	134	134	202	206	120	123	112	115	192	192	159	162	240	338	235	238	203	203	219	223	216	216
577	3	218	218	212	212	191	195	134	134	202	206	120	120	115	115	192	192	150	162	240	338	235	235	179	203	219	223	220	220
578	3	218	274	212	212	191	195	134	136	202	206	120	120	115	115	186	192	159	162	232	338	238	238	179	203	219	236	212	216
579	3	222	310	212	283	191	191	134	134	202	202	120	120	112	115	186	192	162	162	232	338	235	238	179	203	219	223	212	220
580	3	218	274	279	283	195	197	134	136	202	206	120	120	112	115	192	192	159	162	232	338	NA	NA	203	203	215	223	212	220
581	3	222	310	212	283	195	197	134	134	202	206	120	123	115	115	186	192	162	162	240	338	235	235	203	203	219	236	212	220
582	3	218	274	212	279	191	195	134	134	202	206	120	123	112	115	186	192	162	162	232	338	235	235	203	203	215	236	216	220
583	3	222	274	212	283	191	191	134	136	202	206	120	120	115	115	186	192	159	162	232	338	235	238	179	203	215	223	216	216
584	3	222	274	279	283	195	197	134	134	185	202	120	120	115	115	192	192	162	162	232	338	235	238	203	203	219	223	212	216
585	3	218	274	212	279	191	191	134	134	195	206	NA	NA	115	115	192	192	162	162	240	338	NA	NA	203	203	215	223	NA	NA
586	3	222	222	212	212	191	197	134	136	195	195	120	123	115	115	192	192	162	162	232	338	220	235	203	203	219	223	216	220
587	3	268	268	212	283	191	191	134	140	202	206	120	123	101	101	192	195	162	162	240	338	235	238	179	179	223	236	236	236
588	3	218	268	212	283	191	191	134	140	202	206	120	123	101	118	192	195	162	162	240	305	235	238	179	203	223	236	236	236
589	3	268	270	283	283	193	197	134	134	195	195	120	120	101	115	186	192	162	162	232	240	223	238	179	183	223	236	216	232
590	3	218	295	212	212	191	191	134	140	202	206	120	120	101	118	192	195	150	162	240	305	223	238	179	179	223	236	220	236
591	3	218	268	212	283	191	191	134	140	202	206	120	120	101	101	192	195	150	162	240	305	238	238	203	211	223	236	220	236
592	3	218	268	212	283	191	191	134	140	202	206	120	120	101	118	189	192	150	162	240	305	235	238	203	211	236	236	236	236
593	3	218	268	212	212	191	191	134	134	202	206	120	123	101	118	192	192	162	162	240	305	235	238	179	179	223	236	220	220
594	3	218	268	212	212	191	191	134	134	202	206	120	123	NA	NA	192	195	150	162	240	338	235	238	179	179	NA	NA	220	236
595	3	218	268	212	212	191	191	134	134	202	206	120	123	101	101	189	195	150	162	240	305	235	238	203	211	223	236	220	220
596	3	218	268	212	283	191	191	134	134	202	206	120	123	101	118	189	195	162	162	240	305	235	238	179	179	236	236	220	220
597	3	268	268	212	212	191	191	134	140	202	206	120	123	101	118	192	192	150	162	240	305	235	238	179	179	223	236	220	220
598	3	218	268	212	283	191	191	134	140	202	206	120	123	101	118	189	195	162	162	240	305	238	238	179	179	236	236	NA	NA
599	3	268	268	212	212	191	191	134	140	202	206	120	120	101	118	189	195	162	162	240	338	235	238	179	179	236	236	220	220
600	3	268	268	212	283	191	191	134	140	202	206	120	123	101	118	189	192	150	162	240	338	235	238	179	203	236	236	220	236
601	3	218	268	212	283	191	191	134	134	202	206	120	120	101	118	189	192	150	162	240	338	235	238	179	179	236	236	220	220
602	1	NA	NA	281	285	193	197	134	136	NA	NA	120	123	109	109	186	186	150	171	242	305	NA	NA	211	215	215	272	220	228
603	1	222	222	281	285	193	195	134	134	195	195	120	120	109	109	186	186	162	171	242	298	223	232	191	215	249	272	220	228
604	1	222	230	281	285	193	195	134	134	195	195	120	123	101	109	186	186	162	162	240	298	223	232	191	215	215	219	216	220
605	1	222	230	281	281	193	195	134	136	187	195	120	123	109	109	186	186	162	171	240	305	223	232	211	215	219	249	220	228
606	1	222	222	285	285	193	197	134	136	187	187	120	120	101	109	186	186	162	162	242	305	223	232	191	215	215	272	216	220
607	1	222	230	281	285	193	195	134	134	187	195	120	120	101	109	186	186	162	162	240	305	223	232	191	211	215	272	216	228
608	1	222	222	281	285	193	195	134	134	195	195	120	120	109	109	186	186	162	162	242	298	223	232	191	215	219	249	220	220
609	1	222	230	267	285	193	197	134	134	195	195	120	120	101	109	186	186	162	171	242	298	223	232	191	215	219	249	220	228
610	1	222	222	281	285	193	197	134	134	187	195	120	123	109	109	186	186	150	162	242	305	223	232	211	215	249	272	216	228
611	1	222	230	285	285	193	195	134	136	187	195	120	120	101	109	186	186	150	171	240	305	223	232	191	211	249	272	220	220
612	1	222	222	281	285	193	195	134	134	187	195	120	120	109	109	186	186	150	171	242	305	223	232	211	215	215	272	220	228
613	1	222	222	281	285	193	195	134	136	187	195	120	120	101	109	186	186	150	162	240	298	223	232	191	215	215	272	220	220
614	1	222	230	281	285	193	197	134	134	195	195	120	120	109	109	186	186	150	162	240	305	223	232	211	215	219	249	220	220
615	1	222	222	281	281	193	197	134	136	195	195	120	123	101	109	186	186	162	171	240	298	223	232	211	215	215	272	220	220
616	1	222	230	281	285	193	197	134	136	187	195	120	120	109	109	186	186	162	162	240	305	223	232	191	215	215	219	216	220
617	1	222	222	281	285	193	197	134	136	187	195	120	123	101	109	186	186	162	162	242	298	223	232	211	211	219	249	216	228
618	1	222	230	281	281	193	195	134	134	187	195	120	123	101	109	186	186	162	162	240	305	223	232	191	215	215	272	220	220
619	1	222	230	281	285	193	197	134	136	187	195	120	120	101	109	186	186	150	162	242	298	223	232	211	215	249	272	220	220
620	1	222	222	285	285	193	195	134	136	187	195	NA	NA	101	109	186	186	150	162	NA	NA	223	232	NA	NA	249	272	220	228
621	1	222	230	281	281	193	197	134	134	187	195	120	123	109	109	186	186	162	162	242	298	232	232	211	215	219	249	216	228
622	1	222	230	281	285	193	195	134	134	187	187	120	123	101	109	186	186	162	171	240	298	NA	NA	211	211	215	272	220	228
623	1	222	222	285	285	193	197	134	136	187	187	120	123	109	109	186	186	150	162	242	305	NA	NA	211	215	215	272	216	228
624	1	222	222	281	285	193	195	134	136	195	195	120	123	101	109	186	186	150	162	240	305	223	232	191	215	249	272	216	228
625	1	222	222	281	285	193	197	134	136	187	195	NA	NA	101	109	NA	NA	162	171	NA	NA	223	232	NA	NA	215	215	216	220
626	1	222	222	281	285	193	195	134	136	187	187	120	120	109	109	186	186	150	171	240	305	223	232	211	215	219	249	216	228
627	1	222	230	285	285	193	195	134	134	195	195	120	120	101	109	186	186	150	162	242	305	223	232	211	215	215	219	216	220
628	1	222	222	285	285	193	195	134	134	187	195	120	120	101	109	186	186	150	171	240	298	223	232	211	211	219	249	220	228
629	1	222	230	281	285	193	195	134	134	187	187	120	123	101	109	186	186	150	171	242	305	223	232	191	215	215	272	216	228
630	1	222	230	281	281	193	197	134	136	187	195	120	123	101	109	186	186	162	171	240	305	223	232	191	215	215	219	216	228
631	3	268	270	212	283	191	197	130	134	198	202	120	120	109	115	189	192	162	162	240	244	232	235	183	215	215	223	212	220
632	3	270	307	212	283	191	197	130	134	195	198	120	120	109	115	189	192	162	165	305	305	232	235	211	228	215	223	212	236
633	3	270	307	212	283	191	197	130	134	195	206	120	120	112	115	189	192	162	165	240	305	235	235	211	215	215	215	216	220
634	3	268	270	212	283	191	197	130	134	195	206	120	120	109	112	189	192	162	165	244	305	232	235	183	215	215	215	212	220
635	3	270	307	212	283	191	195	134	136	195	198	120	120	109	112	189	192	162	165	240	305	232	235	211	228	215	223	216	236
636	3	268	270	212	212	191	195	130	134	195	206	120	120	109	115	189	192	162	162	244	305	232	235	211	215	215	223	212	236
637	3	268	270	212	283	191	197	130	134	198	202	120	120	109	115	192	192	162	165	305	305	235	235	211	228	223	236	216	236
638	3	268	270	212	212	191	195	130	134	198	202	120	120	109	112	189	192	162	162	305	305	235	235	183	215	215	223	212	220
639	3	268	270	212	212	191	197	130	134	202	206	120	120	109	109	NA	NA	162	165	240	305	NA	NA	183	215	215	236	212	236
640	3	268	270	212	283	191	197	134	136	198	202	120	120	109	109	189	192	162	162	240	244	235	235	183	228	215	215	212	236
641	3	268	270	212	283	191	195	134	136	195	202	120	120	109	112	189	192	162	162	240	244	235	235	183	228	215	223	212	220
642	3	270	270	212	283	191	197	134	136	202	206	NA	NA	109	109	189	192	162	165	NA	NA	232	235	NA	NA	NA	NA	212	220
643	3	270	270	212	283	191	197	134	136	198	202	120	120	112	115	189	192	162	165	305	305	235	235	211	228	215	223	212	220
644	3	270	307	212	212	191	197	130	134	195	206	120	120	109	109	189	192	162	162	305	305	235	235	183	215	215	223	NA	NA
645	3	268	270	212	212	191	197	134	136	195	198	120	120	109	109	192	192	162	165	244	305	235	235	211	215	215	236	212	236
646	3	270	270	212	283	191	195	134	136	195	206	120	120	109	109	192	192	162	162	240	244	235	235	183	215	223	236	NA	NA
647	3	270	270	212	283	191	195	134	136	195	206	NA	NA	109	109	192	192	162	162	NA	NA	235	235	183	228	223	236	216	236
648	3	268	270	212	283	191	197	130	134	195	206	120	120	109	115	192	192	162	165	305	305	232	235	183	215	223	236	212	220
649	3	268	270	212	212	191	197	130	134	195	206	120	120	109	109	192	192	162	165	305	305	235	235	211	228	223	236	212	220
650	3	268	270	212	283	191	195	130	134	195	198	120	120	109	112	192	192	162	165	240	240	235	235	211	228	215	236	216	220
651	3	268	270	212	283	191	197	130	134	198	202	120	120	112	115	189	192	162	162	244	305	235	235	211	215	215	223	216	220
652	3	270	270	212	212	191	197	130	134	195	206	120	120	109	109	189	192	162	162	240	305	235	235	211	215	215	215	NA	NA
653	3	270	270	212	212	191	195	130	134	195	206	120	120	112	115	192	192	162	162	240	305	235	235	183	228	223	236	NA	NA
654	3	268	270	212	212	191	197	134	136	198	202	120	120	109	115	189	192	162	162	244	305	235	235	211	228	215	223	212	220
655	3	268	270	212	283	191	197	134	136	198	202	120	120	109	115	189	192	162	162	244	305	232	235	183	215	215	223	216	236
656	3	268	270	212	212	191	197	130	134	198	202	120	120	112	115	189	192	162	165	305	305	235	235	211	215	NA	NA	212	236
657	3	268	270	212	212	191	197	134	136	195	206	120	120	112	115	192	192	162	165	240	244	232	235	211	228	215	236	216	220
658	3	270	270	212	212	191	195	130	134	198	202	120	120	112	115	192	192	162	165	240	244	235	235	183	228	NA	NA	NA	NA
659	3	259	277	281	283	191	197	130	134	202	206	120	120	109	118	192	192	152	162	246	338	238	238	203	203	NA	NA	220	220
660	3	259	277	281	283	191	197	134	134	202	206	120	120	112	115	192	195	152	162	246	338	232	235	183	187	215	223	220	236
661	3	NA	NA	279	281	191	191	NA	NA	NA	NA	120	120	109	118	192	195	159	162	246	305	232	235	187	203	215	223	NA	NA
662	3	259	279	212	283	191	191	134	134	NA	NA	120	120	112	115	192	195	152	159	246	305	235	238	183	187	215	223	220	220
663	3	268	270	212	279	191	197	134	134	190	202	120	120	109	118	192	192	152	162	246	305	238	238	183	187	215	223	220	236
664	3	268	270	279	281	191	191	130	134	202	206	120	120	112	115	192	195	159	162	305	305	232	238	183	203	NA	NA	216	236
665	3	259	279	279	281	191	197	134	134	202	206	120	120	109	118	192	195	159	159	305	338	NA	NA	183	203	NA	NA	220	236
666	3	268	270	NA	NA	NA	NA	134	134	190	195	120	120	112	115	192	195	159	159	305	305	232	235	187	203	215	223	216	236
667	3	NA	NA	212	283	191	191	134	134	190	195	120	120	112	118	192	195	159	159	305	305	232	235	187	203	215	223	216	220
668	3	259	279	279	281	191	197	130	134	190	202	120	120	109	115	192	192	152	159	305	305	232	238	183	203	215	223	220	236
669	3	259	279	212	283	191	191	130	134	190	202	120	120	109	118	NA	NA	159	162	305	305	232	238	191	203	NA	NA	216	236
670	3	259	277	212	279	191	191	130	134	202	206	NA	NA	NA	NA	NA	NA	159	159	NA	NA	235	238	NA	NA	NA	NA	216	236
671	3	268	270	NA	NA	NA	NA	130	134	190	195	NA	NA	112	115	NA	NA	159	162	NA	NA	232	235	183	203	NA	NA	NA	NA
672	3	NA	NA	NA	NA	NA	NA	NA	NA	NA	NA	NA	NA	NA	NA	192	195	NA	NA	NA	NA	235	238	NA	NA	NA	NA	NA	NA
673	3	259	277	279	281	191	191	134	134	206	206	120	120	109	118	192	192	152	159	NA	NA	238	238	183	187	215	223	NA	NA
674	3	268	270	279	281	191	191	130	134	206	206	120	120	112	118	192	192	152	162	305	338	232	235	187	203	215	223	220	236
675	3	268	279	212	283	191	191	130	134	202	206	120	120	112	115	192	195	152	159	246	305	NA	NA	183	187	215	223	NA	NA
676	3	270	279	212	283	191	197	134	134	202	206	120	120	109	115	180	192	159	162	305	305	NA	NA	187	203	215	223	216	220
677	3	268	279	279	281	191	191	134	134	206	206	120	120	112	118	192	192	159	162	246	338	232	235	183	203	215	223	216	220
678	3	259	279	212	279	191	191	134	134	202	206	120	120	112	115	192	195	159	159	246	338	235	238	203	203	215	223	216	220
679	3	268	270	212	279	191	191	134	134	206	206	120	120	109	118	192	192	152	159	246	305	235	238	187	203	215	223	NA	NA
680	3	259	277	NA	NA	NA	NA	130	134	190	202	120	120	112	118	192	195	NA	NA	305	305	232	238	183	187	215	223	216	236
681	3	268	270	212	283	191	191	134	134	202	206	120	120	112	118	192	195	152	159	305	338	235	238	183	187	215	223	216	220
682	3	268	270	281	283	191	191	130	134	202	206	120	120	109	115	192	195	152	159	246	305	232	235	203	203	215	223	216	220
683	3	259	277	212	279	191	191	130	134	202	202	120	120	112	115	192	195	159	159	305	305	238	238	183	203	215	223	216	236
684	3	259	279	212	279	191	197	134	134	206	206	120	120	109	115	192	192	152	159	305	305	232	238	183	187	215	223	220	236
685	3	259	279	212	279	191	197	130	134	202	206	120	120	112	118	192	195	159	159	305	305	232	235	203	203	215	223	216	220
686	3	259	277	281	283	191	191	130	134	202	206	120	120	112	115	192	192	152	159	246	338	238	238	187	203	215	223	220	220
687	3	268	270	281	283	191	197	134	134	202	206	120	120	109	118	192	195	159	162	246	338	238	238	183	203	215	223	216	236
688	3	259	277	212	283	191	197	130	134	202	206	120	120	109	118	192	195	159	159	246	338	238	238	203	203	215	223	240	240
689	3	268	270	281	283	191	191	134	134	202	202	120	120	112	118	192	192	152	162	246	338	238	238	183	187	215	223	220	236
690	3	268	270	212	279	191	197	134	134	206	206	120	120	112	115	192	192	159	159	305	305	235	238	183	187	215	223	220	220
691	3	268	277	279	281	191	197	130	134	202	202	120	120	112	115	192	192	159	162	NA	NA	235	238	187	203	215	223	216	236
692	3	268	270	212	283	191	197	130	134	202	206	120	120	109	115	NA	NA	152	162	246	338	232	235	183	203	215	223	216	220
693	3	268	270	212	279	191	197	134	134	202	202	120	120	112	118	192	192	152	159	305	305	238	238	187	203	215	223	220	236
694	3	268	270	279	281	191	197	134	134	202	202	120	120	109	115	192	195	152	162	305	305	232	235	183	187	215	223	216	220
695	3	259	277	281	283	191	191	130	134	202	206	120	120	109	118	192	195	152	162	246	305	232	235	183	203	215	223	220	236
696	3	268	270	281	283	191	191	134	134	202	202	120	120	112	115	192	195	159	159	NA	NA	235	238	203	203	NA	NA	216	220
697	3	259	277	279	281	191	197	130	134	202	206	120	120	112	115	192	195	159	162	246	338	232	238	203	203	215	223	220	236
698	3	268	270	279	281	191	197	130	134	195	202	120	120	112	118	192	195	152	162	305	305	238	238	203	203	223	223	216	236
699	3	268	270	279	281	191	191	130	134	195	195	120	120	109	115	192	195	152	162	246	338	232	238	203	203	215	223	216	236
700	3	268	270	279	281	191	197	130	134	195	206	120	120	112	118	192	195	152	159	305	305	NA	NA	183	187	215	223	216	236
701	3	259	277	281	283	191	191	134	134	195	206	120	120	112	115	NA	NA	152	159	305	305	235	238	187	203	NA	NA	NA	NA
702	3	259	279	279	281	191	191	134	134	190	202	120	120	109	118	NA	NA	152	162	246	305	235	238	203	203	NA	NA	216	220
703	3	259	270	212	281	191	197	130	134	195	206	120	120	NA	NA	192	192	152	159	NA	NA	NA	NA	NA	NA	215	223	216	220
704	3	268	270	281	283	191	197	130	134	190	202	120	120	112	115	192	192	152	162	305	305	238	238	187	203	215	223	220	236
705	1	222	230	283	283	191	193	134	134	187	202	120	123	109	115	192	195	162	171	240	242	223	232	183	187	NA	NA	216	228
706	1	222	268	283	283	191	193	134	134	187	187	120	123	101	109	NA	NA	162	171	NA	NA	238	238	183	187	236	253	216	228
707	1	222	268	283	283	193	193	134	134	187	187	120	123	101	109	186	192	162	171	242	242	NA	NA	187	207	NA	NA	216	220
708	1	238	268	283	283	193	193	134	144	187	202	120	123	101	109	186	192	162	171	242	246	223	238	187	207	NA	NA	NA	NA
709	1	230	238	283	283	193	193	134	134	187	198	120	123	109	115	186	192	162	171	242	242	223	232	183	187	219	253	NA	NA
710	1	222	230	283	283	191	193	134	134	198	202	120	123	101	109	186	192	162	171	242	242	238	238	179	207	236	253	220	236
711	1	222	230	283	283	191	193	134	134	187	202	120	123	101	109	NA	NA	162	171	NA	NA	223	238	NA	NA	236	253	240	240
712	1	238	268	283	283	191	193	134	144	187	187	120	123	101	115	192	195	150	168	242	246	223	238	179	207	NA	NA	216	228
713	1	222	230	283	283	191	193	134	134	187	198	120	123	109	115	186	192	150	171	240	246	223	238	179	207	219	253	228	236
714	1	222	268	283	283	191	193	134	134	187	202	120	123	101	101	186	192	150	168	242	246	223	238	187	207	236	253	220	236
715	1	238	268	283	283	193	193	134	134	198	202	NA	NA	101	109	186	192	150	171	240	242	232	238	NA	NA	219	253	220	236
716	1	222	268	283	283	191	193	134	144	187	202	120	123	101	115	192	195	162	171	240	246	232	238	183	187	219	253	220	236
717	1	238	268	283	283	193	193	134	144	187	187	120	123	101	109	186	192	150	171	242	242	238	238	187	207	219	253	216	228
718	1	222	268	283	283	193	193	134	144	187	187	120	123	101	101	NA	NA	162	168	240	242	232	238	187	207	NA	NA	228	236
719	1	230	238	283	283	193	193	134	134	187	198	120	123	101	115	186	192	162	171	NA	NA	232	238	179	183	219	219	216	228
720	1	230	238	283	283	191	193	134	144	198	202	120	123	109	115	186	192	150	171	242	242	238	238	179	207	219	253	216	228
721	1	222	230	283	283	191	193	134	134	187	202	120	123	101	109	NA	NA	150	168	240	246	223	238	179	183	NA	NA	216	228
722	1	238	268	283	283	193	193	134	134	198	202	120	123	101	109	192	195	150	171	242	242	223	238	179	207	236	253	228	236
723	1	230	238	283	283	193	193	134	134	187	187	120	123	101	115	NA	NA	162	171	242	242	223	238	183	187	NA	NA	216	228
724	1	230	238	283	283	191	193	134	144	187	202	NA	NA	101	109	NA	NA	150	171	NA	NA	223	238	NA	NA	NA	NA	NA	NA
725	1	222	230	283	283	193	193	134	134	198	202	NA	NA	101	109	186	192	162	168	NA	NA	223	232	NA	NA	219	253	216	220
726	1	238	268	283	283	193	193	134	144	198	202	120	123	109	115	186	192	162	168	240	242	223	238	179	183	NA	NA	228	236
727	1	222	268	283	283	191	193	134	144	198	202	120	123	101	101	192	195	150	171	NA	NA	232	238	NA	NA	236	253	228	236
728	3	266	268	283	283	195	197	134	134	202	206	120	120	112	112	186	189	152	162	NA	NA	235	238	183	183	NA	NA	220	220
729	3	268	270	283	283	191	191	134	134	202	206	120	120	109	112	186	192	152	162	244	305	232	235	183	203	236	272	220	228
730	3	268	270	212	283	191	191	134	134	195	202	120	120	109	109	192	195	152	152	244	305	235	238	203	203	223	272	220	220
731	3	268	270	283	283	191	195	134	134	195	202	120	120	109	112	186	192	162	162	244	305	232	235	183	203	NA	NA	220	220
732	3	238	266	283	283	195	197	134	134	202	206	120	120	112	112	NA	NA	152	162	244	338	232	238	183	203	NA	NA	220	228
733	3	238	266	212	283	191	191	134	134	202	206	120	120	112	112	NA	NA	152	152	318	338	232	235	183	183	NA	NA	220	220
734	3	238	266	212	212	191	191	134	134	195	202	120	120	109	112	186	192	142	152	305	318	232	235	203	203	236	272	220	228
735	3	268	270	212	283	195	197	134	134	195	202	120	120	109	112	NA	NA	152	152	244	305	232	238	183	203	NA	NA	220	220
736	3	268	270	212	212	191	195	134	134	195	202	120	120	112	112	NA	NA	152	162	305	318	235	235	183	203	NA	NA	220	228
737	3	268	270	212	283	191	191	134	134	202	206	120	120	109	112	NA	NA	152	162	NA	NA	232	238	183	203	NA	NA	220	228
738	3	238	266	212	212	191	197	134	134	202	206	120	120	112	112	189	195	162	162	244	305	232	238	183	203	215	223	220	220
739	3	268	270	212	212	195	197	134	134	195	202	120	120	109	112	192	195	152	162	305	318	NA	NA	183	183	223	272	220	220
740	3	238	308	212	283	191	197	134	134	195	202	120	120	109	109	186	192	162	162	244	338	232	235	203	203	236	272	220	220
741	3	238	310	212	212	191	191	134	134	195	202	120	120	109	109	186	192	150	162	244	338	235	235	203	203	236	272	220	220
742	3	238	266	212	283	191	195	134	134	195	202	120	120	109	112	186	192	162	162	244	305	235	238	203	203	236	272	220	228
743	3	238	310	212	283	195	197	134	134	195	202	120	120	109	112	186	189	152	162	318	338	235	235	203	203	215	236	NA	NA
744	3	268	270	212	212	195	197	134	134	202	206	NA	NA	109	112	186	189	162	162	NA	NA	232	235	183	203	NA	NA	NA	NA
745	3	268	270	212	212	191	197	134	134	202	206	120	120	109	112	192	195	152	162	244	305	235	238	183	183	NA	NA	220	228
746	3	238	266	NA	NA	NA	NA	134	134	195	202	120	120	109	109	NA	NA	NA	NA	244	305	235	238	203	203	NA	NA	220	220
747	3	NA	NA	212	212	NA	NA	134	134	195	195	120	120	112	112	189	195	152	162	305	318	NA	NA	183	203	223	272	220	220
748	3	NA	NA	NA	NA	NA	NA	NA	NA	NA	NA	120	120	101	109	NA	NA	162	162	240	338	235	235	203	211	NA	NA	NA	NA
749	3	NA	NA	283	283	195	197	134	134	195	202	120	120	109	112	NA	NA	152	152	244	305	220	235	203	203	NA	NA	220	220
750	3	268	270	212	283	191	197	134	134	202	206	120	120	109	109	NA	NA	152	162	305	318	NA	NA	183	183	NA	NA	220	220
751	3	NA	NA	NA	NA	NA	NA	NA	NA	NA	NA	120	120	109	109	186	192	NA	NA	318	338	235	235	203	203	236	272	220	220
752	3	268	270	NA	NA	NA	NA	134	134	202	206	120	120	109	112	189	195	NA	NA	244	305	235	235	183	203	NA	NA	220	220
753	3	NA	NA	NA	NA	NA	NA	NA	NA	NA	NA	120	120	112	112	186	189	NA	NA	305	318	232	238	183	183	215	236	220	228
754	3	NA	NA	NA	NA	NA	NA	NA	NA	NA	NA	120	120	109	112	189	195	NA	NA	NA	NA	235	235	183	183	NA	NA	220	220
755	3	NA	NA	NA	NA	NA	NA	NA	NA	NA	NA	120	120	109	109	186	192	NA	NA	244	305	NA	NA	183	183	236	272	NA	NA
756	3	NA	NA	212	212	191	191	NA	NA	NA	NA	120	120	109	112	192	195	152	152	305	318	NA	NA	183	203	223	272	220	220
757	3	NA	NA	NA	NA	NA	NA	NA	NA	NA	NA	120	120	109	112	186	189	NA	NA	305	318	232	238	183	203	215	236	220	220
758	3	NA	NA	NA	NA	NA	NA	134	134	NA	NA	120	120	109	112	186	189	NA	NA	244	305	232	238	183	203	215	236	220	228
759	3	NA	NA	283	283	195	197	134	134	202	206	120	120	109	109	192	195	152	162	244	305	232	235	183	203	223	272	220	228
760	3	NA	NA	212	283	191	197	134	134	195	202	120	120	109	109	186	192	152	152	244	305	235	238	183	203	236	272	NA	NA
761	3	238	238	212	283	191	197	134	134	195	202	120	120	109	112	186	189	152	152	NA	NA	NA	NA	203	203	215	236	220	220
762	3	268	270	283	283	191	197	134	134	202	206	NA	NA	109	109	192	195	152	162	NA	NA	235	235	183	183	223	272	220	228
763	3	268	270	212	212	195	197	134	134	202	206	120	120	109	112	189	195	152	162	244	305	235	238	183	203	215	223	NA	NA
764	3	238	310	212	212	NA	NA	134	134	202	206	NA	NA	112	112	192	195	152	162	NA	NA	232	235	183	183	NA	NA	220	220
765	3	238	238	212	283	191	197	134	134	202	206	NA	NA	109	112	NA	NA	152	152	NA	NA	235	235	183	183	NA	NA	NA	NA
766	3	270	270	212	283	191	197	134	134	195	202	NA	NA	109	112	NA	NA	162	162	NA	NA	232	235	183	183	NA	NA	NA	NA
767	3	NA	NA	283	283	191	195	134	134	195	202	120	120	109	109	NA	NA	152	152	NA	NA	232	238	203	203	NA	NA	220	228
768	3	NA	NA	NA	NA	NA	NA	134	134	NA	NA	120	120	109	109	186	192	NA	NA	244	244	235	238	203	203	236	272	220	220
769	3	238	310	212	212	191	191	134	134	202	206	120	120	109	112	186	189	152	162	305	318	232	238	183	203	215	236	220	220
770	3	238	310	212	212	191	191	134	134	202	206	120	120	109	112	NA	NA	152	152	305	318	235	238	183	183	NA	NA	NA	NA
771	3	268	270	212	283	191	195	134	134	195	202	120	120	112	112	186	189	152	162	305	318	235	238	183	203	215	236	NA	NA
772	3	238	266	283	283	191	191	134	134	195	202	NA	NA	112	112	189	195	162	162	NA	NA	235	235	183	203	NA	NA	220	220
773	3	238	266	212	283	191	197	134	134	202	206	120	120	112	112	NA	NA	162	162	244	305	232	238	203	203	NA	NA	220	228
774	3	268	270	212	283	191	191	134	134	202	206	120	120	109	112	189	195	152	152	244	305	232	235	203	203	215	223	220	228
775	3	268	270	NA	NA	NA	NA	134	134	195	202	120	120	109	109	189	195	NA	NA	305	318	232	235	183	183	215	223	220	228
776	3	238	310	283	283	191	191	134	134	202	206	120	120	NA	NA	186	192	152	162	244	244	232	235	183	203	236	272	220	228
777	3	268	310	283	283	191	195	134	134	195	202	120	120	109	112	192	195	152	162	244	305	235	238	183	203	NA	NA	220	220
778	3	268	270	212	283	191	195	134	134	202	206	120	120	109	112	186	192	152	162	318	338	235	235	203	203	236	272	220	228
779	1	222	222	281	283	195	197	134	134	187	202	120	123	101	101	186	186	162	162	242	242	232	232	211	211	219	219	224	228
780	1	222	222	281	285	195	197	134	134	187	195	120	123	101	101	186	186	162	171	242	298	232	235	203	211	219	219	216	220
781	1	222	230	281	283	193	197	134	134	195	202	120	123	101	109	NA	NA	162	171	240	298	223	235	211	211	NA	NA	220	224
782	1	222	230	283	283	195	197	134	134	195	195	120	123	101	109	186	195	162	171	NA	NA	223	232	211	211	219	219	216	228
783	1	222	230	283	285	193	197	134	134	195	202	120	123	101	101	186	192	162	171	240	242	232	232	211	211	219	253	220	224
784	1	222	222	283	283	195	197	134	134	195	195	120	120	101	109	186	195	162	162	240	298	223	235	203	211	219	236	220	224
785	1	222	230	281	283	195	197	134	134	195	202	120	123	101	109	192	195	162	162	242	298	232	232	211	211	NA	NA	216	228
786	1	222	230	285	285	193	195	134	134	187	195	120	123	101	109	186	192	162	171	242	298	232	232	203	211	219	253	224	228
787	1	222	230	283	283	193	197	134	134	187	202	120	120	101	109	186	192	162	162	240	240	232	232	203	211	219	253	NA	NA
788	1	222	222	283	283	193	197	134	134	187	195	120	123	101	109	192	195	162	171	240	240	232	232	203	211	236	253	216	220
789	1	222	222	281	285	195	197	134	134	195	202	120	123	101	109	192	195	171	171	240	240	232	235	203	211	NA	NA	216	228
790	1	222	222	NA	NA	NA	NA	134	134	195	195	120	123	101	101	192	195	162	171	NA	NA	232	235	211	211	219	253	224	228
791	1	222	222	281	285	195	197	134	134	195	195	120	120	101	109	192	195	162	171	240	240	223	232	203	211	236	253	220	224
792	1	222	222	281	283	193	197	134	134	195	202	120	123	101	101	NA	NA	162	171	240	298	223	235	211	211	NA	NA	224	228
793	1	222	230	283	285	193	197	134	134	187	195	120	123	101	109	186	192	162	171	240	240	223	232	203	211	NA	NA	216	220
794	1	222	222	281	285	193	197	134	134	187	195	120	123	101	101	186	192	162	171	240	240	223	235	211	211	NA	NA	220	224
795	1	222	230	283	285	195	197	134	134	195	202	120	120	101	101	186	195	162	162	240	240	223	232	211	211	219	236	220	224
796	1	222	222	283	285	193	197	134	134	187	202	120	120	101	109	186	195	162	171	240	298	223	235	203	211	219	236	NA	NA
797	1	222	222	283	283	195	197	134	134	195	202	120	123	101	109	192	195	162	162	NA	NA	223	235	211	211	219	253	216	220
798	1	222	230	283	283	195	197	134	134	187	202	120	120	101	109	186	195	162	171	242	298	232	235	211	211	219	236	216	228
799	1	222	230	283	283	195	197	134	134	195	202	120	123	101	109	186	195	162	162	240	298	232	235	203	211	219	236	220	224
800	1	222	230	283	285	195	197	134	134	187	195	120	123	101	109	186	192	162	171	240	240	232	232	211	211	219	253	216	220
801	1	222	230	283	283	193	197	134	134	187	195	120	123	101	101	NA	NA	162	171	240	240	223	235	NA	NA	NA	NA	220	224
802	1	222	222	281	285	193	197	134	134	195	195	120	123	101	109	186	192	162	162	240	240	223	232	211	211	219	253	224	228
803	1	222	222	283	285	195	197	134	134	187	195	120	120	101	101	186	186	162	171	240	298	223	235	211	211	219	253	216	228
804	1	222	222	281	285	193	197	134	134	187	195	120	120	101	109	186	186	162	171	240	242	232	235	211	211	219	219	216	220
805	1	222	222	281	285	195	197	134	134	195	195	120	123	101	101	186	195	162	171	240	298	232	235	203	211	NA	NA	216	228
806	1	222	222	283	285	195	197	134	134	195	195	120	123	101	101	186	195	151	162	240	298	232	232	211	211	219	236	216	228
807	1	222	230	283	285	193	197	134	134	195	195	120	123	NA	NA	192	195	162	171	NA	NA	223	235	211	211	219	236	224	228
808	1	222	230	281	285	193	197	134	134	195	195	120	120	101	109	186	192	162	171	240	298	223	232	203	211	236	253	224	228
809	1	222	230	281	283	193	197	134	134	187	195	120	123	101	101	192	195	162	162	240	298	232	232	203	211	219	253	224	228
810	1	222	230	281	283	193	197	134	134	195	195	120	120	101	109	186	192	171	171	242	298	223	235	211	211	219	253	220	224
811	1	222	230	281	285	195	197	134	134	195	202	120	120	101	109	186	195	162	162	240	240	232	232	203	211	NA	NA	224	228
812	1	222	222	283	285	193	197	134	134	195	202	120	120	101	109	NA	NA	162	162	242	298	223	235	211	211	NA	NA	220	224
813	1	222	230	281	283	195	197	134	134	195	195	120	123	101	101	186	186	171	171	240	240	232	232	203	211	219	219	220	224
814	1	222	222	281	283	195	197	134	134	187	195	NA	NA	101	109	186	192	162	171	NA	NA	223	232	203	211	219	219	220	224
815	1	218	218	212	279	191	195	134	134	202	206	120	120	115	118	186	186	156	159	NA	NA	238	238	183	203	223	236	216	216
816	1	222	222	281	285	193	197	134	134	195	195	120	120	101	109	186	195	162	171	240	298	232	232	211	211	219	236	216	220
817	1	222	230	283	283	195	197	134	134	187	195	120	123	101	101	186	192	162	162	242	298	232	235	203	211	219	253	216	220
818	1	222	230	281	283	195	197	134	134	187	202	120	123	101	109	186	195	162	171	240	298	232	232	211	211	NA	NA	216	220
819	1	222	230	281	285	193	197	134	134	195	202	120	120	101	109	186	192	162	171	240	240	223	235	211	211	219	219	216	220
820	1	222	222	281	285	193	197	134	134	187	195	120	123	101	109	186	186	162	162	240	298	223	235	211	211	219	219	216	220
821	1	222	222	283	285	193	197	134	134	195	195	120	123	101	109	186	195	162	162	242	298	232	235	211	211	219	236	220	224
822	1	222	230	283	285	193	197	134	134	187	202	120	123	101	101	186	186	162	171	240	298	223	232	211	211	219	219	224	228
823	1	222	230	283	283	193	197	134	134	195	195	120	123	101	101	186	186	162	171	240	298	NA	NA	211	211	NA	NA	NA	NA
824	1	222	230	283	285	193	197	134	134	187	195	120	123	101	109	186	192	162	171	240	240	232	235	211	211	219	219	216	220
825	1	222	230	281	283	195	197	134	134	187	195	120	123	101	109	186	192	162	171	240	240	232	235	203	211	219	253	216	220
826	1	222	222	283	285	195	197	134	134	187	195	120	123	101	101	192	192	162	171	242	298	232	232	211	211	NA	NA	224	228
827	1	222	222	283	285	195	197	134	134	195	195	120	120	101	109	NA	NA	162	171	240	242	223	232	203	211	NA	NA	220	224
828	1	222	230	281	285	193	197	134	134	195	195	120	123	101	101	186	186	162	171	240	240	232	232	211	211	219	219	220	224
829	1	230	239	281	283	195	197	134	134	187	187	120	120	101	109	186	186	150	171	242	242	223	235	211	211	219	219	220	224
830	1	222	239	281	285	195	197	134	134	187	187	120	120	101	115	186	195	150	171	240	240	232	232	211	215	219	236	216	246
831	1	230	239	281	283	193	197	134	144	187	195	120	120	101	115	186	186	162	162	240	242	223	235	211	215	219	219	216	220
832	1	230	230	281	281	193	197	134	144	187	195	120	120	101	115	186	195	150	171	242	242	232	235	211	211	NA	NA	216	246
833	1	230	230	281	283	193	197	134	134	195	195	120	123	101	109	186	186	162	162	240	240	223	232	211	211	NA	NA	224	246
834	1	222	239	283	285	193	197	134	144	187	187	120	123	101	109	186	195	150	162	242	242	223	232	211	215	219	236	224	246
835	1	222	230	283	285	195	197	134	134	187	195	NA	NA	101	109	186	186	162	171	NA	NA	223	232	211	211	219	236	216	220
836	1	222	230	281	283	195	197	134	134	195	195	120	120	101	115	186	186	150	162	NA	NA	232	232	211	211	219	219	220	224
837	1	NA	NA	281	281	193	197	NA	NA	NA	NA	NA	NA	101	109	186	195	162	171	NA	NA	223	232	211	211	219	236	216	246
838	1	238	238	283	285	193	193	134	134	198	198	120	120	109	118	186	186	152	162	240	242	223	232	179	187	215	219	220	236
839	1	222	238	212	212	191	191	134	136	202	202	120	123	115	115	192	198	150	159	240	305	220	238	183	228	223	268	216	216
840	1	238	238	281	283	191	193	134	134	198	198	120	120	109	118	186	192	150	152	240	246	232	232	179	187	NA	NA	216	236
841	1	NA	NA	281	283	191	193	NA	NA	NA	NA	120	120	109	118	NA	NA	150	152	240	246	223	232	179	187	215	236	220	236
842	1	NA	NA	283	285	193	193	NA	NA	NA	NA	120	120	109	109	192	195	150	171	240	246	223	238	179	187	223	236	220	236
843	1	NA	NA	283	285	191	193	NA	NA	NA	NA	120	120	101	109	186	186	150	171	240	242	223	232	179	211	215	219	NA	NA
864	2	270	274	283	283	191	191	134	134	195	202	120	120	115	115	195	195	150	162	240	244	235	238	183	183	260	260	216	216
865	2	268	270	283	283	191	197	134	134	195	202	120	120	115	115	195	195	150	162	240	244	238	238	183	215	260	260	216	216
866	2	268	270	283	283	191	197	134	134	195	195	120	120	115	115	195	195	150	162	240	240	238	238	183	215	260	260	216	216
867	2	268	270	283	283	191	191	134	134	195	202	120	120	115	115	195	195	150	162	240	244	238	238	183	183	NA	NA	216	216
868	2	268	270	283	283	191	197	134	134	195	202	120	120	115	115	195	195	150	150	240	244	235	238	183	215	NA	NA	216	216
869	2	268	270	283	283	191	191	134	134	195	202	120	120	115	115	195	195	150	162	240	244	235	238	183	207	260	260	216	216
870	2	270	274	283	283	191	197	134	134	195	195	NA	NA	115	115	NA	NA	150	162	NA	NA	238	238	207	215	NA	NA	216	216
871	2	270	274	283	283	191	197	134	134	195	195	120	120	115	115	186	195	150	150	240	244	238	238	183	207	232	232	216	216
872	2	270	274	283	283	191	197	134	134	195	195	120	120	115	115	195	195	150	162	240	244	238	238	183	207	260	260	216	216
873	2	270	274	283	283	191	191	134	134	195	202	120	120	115	115	195	195	150	162	240	244	238	238	183	183	260	260	216	216
874	2	270	274	283	283	191	191	134	134	195	195	120	120	115	115	195	195	150	162	240	244	235	238	207	215	256	260	216	216
875	2	270	274	283	283	191	197	134	134	195	202	120	120	115	115	186	195	150	150	240	244	235	238	183	215	232	260	216	216
876	2	268	270	283	283	191	191	134	134	195	195	120	120	115	115	186	195	150	162	NA	NA	238	238	183	207	232	232	216	216
877	2	268	270	283	283	191	197	134	134	195	195	120	120	115	115	195	195	150	162	240	244	235	238	207	215	NA	NA	216	216
878	2	270	274	283	283	191	197	134	134	195	195	120	120	115	115	195	195	162	162	240	240	235	238	183	215	260	260	216	216
879	2	222	238	212	285	195	195	134	136	187	195	120	120	109	109	186	192	152	162	240	242	223	245	179	187	236	253	220	224
880	2	268	270	283	283	191	191	134	134	195	195	120	120	115	115	186	195	150	162	240	244	235	238	183	183	232	260	216	216
881	2	270	274	283	283	191	191	134	134	195	195	120	120	115	115	186	195	150	162	240	240	235	238	183	207	232	232	216	216
882	2	270	274	283	283	191	197	134	134	195	195	120	120	115	115	NA	NA	150	150	240	240	NA	NA	183	207	NA	NA	216	216
883	2	268	270	283	283	191	191	134	134	195	202	120	120	115	115	195	195	162	162	240	244	235	238	183	207	260	260	216	216
884	2	268	270	283	283	191	197	134	134	195	202	120	120	115	115	195	195	150	162	240	244	235	238	183	183	NA	NA	216	216
885	2	268	270	283	283	191	191	134	134	195	202	120	120	115	115	195	195	150	150	240	240	235	238	207	215	NA	NA	216	216
886	2	270	274	283	283	191	191	134	134	195	202	120	120	115	115	195	195	150	150	240	244	235	238	183	183	NA	NA	216	216
887	2	268	270	283	283	191	191	134	134	195	202	120	120	115	115	195	195	162	162	240	240	235	238	207	215	NA	NA	216	216
888	2	268	270	283	283	191	191	134	134	195	202	120	120	115	115	186	195	150	162	240	244	238	238	183	215	NA	NA	216	216
889	2	266	268	279	283	191	195	136	136	202	206	120	120	109	109	186	192	162	162	NA	NA	235	238	203	203	NA	NA	220	236
890	2	268	270	283	283	191	197	134	134	195	195	120	120	115	115	186	195	150	150	240	240	235	238	183	207	NA	NA	216	216
891	2	268	270	283	283	191	197	134	134	195	195	120	120	115	115	186	195	150	162	240	240	235	238	183	215	NA	NA	216	216
892	2	268	270	283	283	191	197	134	134	195	195	120	120	115	115	186	195	150	150	240	240	238	238	183	183	NA	NA	216	216
893	2	268	270	283	283	191	197	134	134	195	195	120	120	115	115	186	195	150	162	240	240	235	238	183	183	232	232	216	216
894	1	222	222	212	285	193	197	134	134	195	195	120	120	NA	NA	186	192	159	162	240	244	232	235	179	183	215	215	220	228
895	1	222	266	212	285	191	197	134	134	187	195	120	120	101	112	186	186	159	162	240	338	232	235	179	183	NA	NA	NA	NA
896	1	270	274	283	285	189	191	134	134	195	206	120	120	112	115	192	192	159	162	240	242	235	238	179	179	215	215	212	236
897	1	222	222	285	285	197	197	134	134	195	195	120	123	101	112	186	192	162	162	240	338	223	223	179	211	215	215	220	240
898	1	222	266	212	285	191	197	134	134	187	195	120	120	101	115	186	186	159	162	240	244	223	235	179	211	NA	NA	220	240
899	1	222	266	285	285	193	197	134	134	195	195	120	120	101	112	186	186	162	162	240	244	223	235	179	211	215	272	220	220
900	1	222	222	285	285	197	197	134	134	195	195	120	120	101	112	186	186	159	162	240	244	232	235	179	211	215	272	220	228
901	1	222	266	285	285	191	197	134	134	187	195	120	123	101	115	186	186	162	162	240	338	223	235	179	183	219	272	220	220
902	1	222	266	212	285	197	197	134	134	195	195	120	123	101	112	186	192	159	162	240	338	232	235	179	211	215	215	220	220
903	1	222	266	212	285	193	197	134	134	187	195	120	123	101	115	186	186	159	162	240	244	232	235	179	211	NA	NA	228	240
904	1	222	222	212	285	197	197	134	134	187	195	120	123	101	112	186	186	162	162	240	338	223	232	179	211	219	272	228	240
905	1	222	222	285	285	191	197	134	134	187	195	120	123	101	115	186	186	162	162	240	244	223	223	179	211	215	272	220	240
906	1	222	268	212	285	197	197	134	134	187	195	120	123	101	112	186	192	162	162	240	338	232	235	179	211	NA	NA	220	228
907	1	222	266	285	285	191	193	134	134	195	195	120	123	101	112	186	192	162	162	240	244	223	232	179	211	215	215	220	228
908	1	222	266	285	285	191	197	134	134	187	195	120	120	NA	NA	186	186	159	162	240	244	223	235	179	183	NA	NA	228	240
909	1	NA	NA	NA	NA	NA	NA	NA	NA	NA	NA	120	120	NA	NA	186	192	NA	NA	240	338	223	232	179	211	215	219	220	228
910	1	222	266	285	285	191	197	134	134	195	195	120	123	101	112	186	192	159	162	240	244	223	232	179	183	215	215	220	228
911	1	222	266	212	285	193	197	134	134	187	195	120	123	101	112	186	192	162	162	240	338	223	232	179	183	215	215	220	220
912	1	222	266	285	285	193	197	134	134	187	195	120	123	101	115	NA	NA	159	162	240	244	223	223	179	183	NA	NA	220	240
913	1	222	266	285	285	197	197	134	134	187	195	120	120	101	112	186	192	159	162	240	244	NA	NA	179	211	215	215	NA	NA
914	1	222	266	212	285	197	197	134	134	195	195	120	123	NA	NA	186	192	162	162	240	338	223	232	179	211	NA	NA	NA	NA
915	1	222	222	285	285	191	193	134	134	187	195	120	123	NA	NA	186	192	159	162	240	338	223	235	179	211	215	215	220	220
916	1	222	266	212	285	197	197	134	134	195	195	120	120	101	112	186	192	159	162	240	338	223	232	179	211	NA	NA	220	240
917	1	222	268	285	285	191	193	134	134	187	195	120	123	101	115	186	186	162	162	240	338	223	232	179	183	219	272	220	228
918	1	222	222	285	285	191	197	134	134	195	195	120	123	101	112	186	186	159	162	240	338	232	235	179	211	NA	NA	228	240
919	3	268	270	212	283	191	197	134	136	202	202	120	120	101	115	186	192	152	162	240	240	235	235	203	211	223	223	216	236
920	3	268	270	212	283	191	191	134	136	195	202	120	120	109	112	189	192	165	171	240	240	235	238	183	183	NA	NA	212	236
921	3	222	268	212	283	191	191	134	136	195	195	120	120	101	115	186	192	152	162	240	240	235	235	183	203	223	223	216	236
922	3	222	270	212	283	191	197	130	134	195	195	120	120	109	112	186	192	152	162	240	240	235	238	203	211	NA	NA	216	236
923	3	222	268	212	212	191	197	134	136	195	195	120	120	101	109	186	192	162	171	305	305	235	238	183	183	223	223	216	236
924	3	222	268	212	212	191	191	130	134	195	195	120	123	112	115	NA	NA	152	162	240	305	235	238	203	211	NA	NA	216	224
925	3	222	268	212	283	191	191	134	136	195	195	120	123	109	112	189	192	152	165	305	338	235	238	183	211	223	280	216	224
926	3	268	270	212	212	191	197	130	134	195	202	120	120	101	115	186	192	152	162	305	338	235	238	183	203	223	223	216	224
927	3	268	270	212	283	191	197	134	136	195	202	120	120	101	109	189	192	152	165	240	305	235	238	183	203	NA	NA	216	224
928	3	222	268	212	283	191	191	130	134	202	202	120	120	101	115	189	192	162	171	305	338	235	235	183	211	NA	NA	212	224
929	3	268	270	212	212	191	197	130	134	202	202	120	123	101	109	186	192	152	162	240	240	235	235	183	183	215	223	216	236
930	3	268	238	212	283	191	197	130	134	195	202	120	123	112	115	186	192	152	162	240	338	235	238	183	183	215	223	216	236
931	3	NA	NA	212	212	191	197	130	134	195	195	120	123	109	112	189	192	165	171	240	305	235	235	183	203	223	280	216	224
932	3	268	270	212	283	191	197	134	136	202	202	120	123	101	109	186	192	162	171	240	338	235	238	203	211	223	223	216	236
933	3	NA	NA	212	212	191	197	134	136	195	195	120	120	101	109	NA	NA	165	171	305	338	235	235	183	203	NA	NA	216	224
934	3	222	268	212	212	191	191	130	134	202	202	120	120	109	112	189	192	165	171	240	305	235	235	183	203	215	280	216	236
935	3	222	268	212	212	191	191	134	136	202	202	120	120	101	109	NA	NA	165	171	305	338	235	235	203	211	NA	NA	212	236
936	3	NA	NA	212	283	191	197	130	134	195	195	120	123	101	115	189	192	165	171	240	305	235	235	183	203	NA	NA	212	224
937	3	268	268	212	212	191	197	134	136	195	202	120	120	112	115	186	192	152	162	240	305	235	235	183	203	NA	NA	NA	NA
938	3	222	268	212	212	191	191	134	136	202	202	120	120	112	115	189	192	165	171	240	240	NA	NA	183	203	NA	NA	NA	NA
939	3	268	270	212	283	191	197	130	134	202	202	NA	NA	101	115	189	192	152	162	NA	NA	235	238	183	211	223	280	212	236
940	3	270	277	212	283	191	191	134	136	195	202	120	123	109	112	NA	NA	152	165	305	338	235	235	203	211	NA	NA	216	236
941	3	222	268	212	283	191	191	134	136	202	202	120	120	101	115	189	192	152	165	240	305	235	238	183	183	223	280	216	236
942	3	270	277	212	283	191	197	134	136	202	202	120	123	101	109	NA	NA	152	162	305	338	235	235	203	211	NA	NA	212	236
943	3	268	270	212	283	191	197	130	134	202	202	120	123	112	115	189	192	152	162	240	240	235	235	183	211	215	280	216	236
944	3	NA	NA	212	283	191	197	130	134	195	195	120	123	109	112	186	192	152	162	240	240	235	235	183	211	223	223	212	236
945	3	268	270	212	283	191	197	130	134	195	202	120	123	101	109	189	192	165	171	240	240	235	238	183	211	215	280	216	236
946	3	NA	NA	212	212	191	191	134	136	202	202	120	123	112	115	NA	NA	165	171	240	338	235	235	183	183	NA	NA	212	224
947	3	222	268	212	283	191	191	134	136	195	195	120	120	101	115	189	192	152	165	240	338	235	238	183	183	NA	NA	216	224
948	3	268	270	212	283	191	197	130	134	195	202	120	120	101	115	189	192	162	171	240	305	235	238	183	203	223	280	216	224
949	3	222	268	212	212	191	191	130	134	202	202	120	120	101	109	189	192	152	165	NA	NA	235	238	183	203	223	280	212	224
950	3	268	270	212	283	191	191	134	136	195	202	NA	NA	101	115	NA	NA	165	171	240	305	235	238	203	211	NA	NA	216	236
951	3	222	268	212	283	191	197	130	134	202	202	NA	NA	101	115	186	192	165	171	240	240	235	235	183	203	223	223	216	224
952	3	270	277	212	283	191	191	134	136	195	202	120	120	112	115	189	192	152	165	240	305	235	235	183	183	223	280	212	236
953	3	222	268	212	212	191	197	130	134	202	202	120	123	109	112	186	192	152	165	240	338	235	238	183	203	223	223	212	236
954	3	NA	NA	212	283	191	197	130	134	195	202	NA	NA	101	115	NA	NA	152	165	NA	NA	235	235	NA	NA	NA	NA	216	236
955	3	268	270	212	283	191	197	130	134	202	202	120	120	112	115	189	192	152	162	NA	NA	235	235	203	211	223	280	212	236
956	3	268	270	212	212	191	197	134	136	202	202	120	120	112	115	186	192	162	171	240	240	235	235	183	211	223	223	216	236
957	3	222	238	212	264	191	195	134	134	202	202	120	120	115	118	186	192	156	162	305	305	NA	NA	183	203	236	268	NA	NA
958	3	222	222	212	212	191	195	134	136	202	202	120	120	115	118	186	192	150	162	240	338	238	238	183	203	223	223	216	220
959	3	222	222	212	279	191	195	134	134	202	202	120	120	115	115	186	192	156	159	240	338	235	238	183	203	223	223	216	216
960	3	218	238	212	264	191	191	134	136	202	206	120	120	115	115	186	192	150	159	305	338	235	238	183	203	236	268	216	220
961	3	222	222	212	279	191	191	134	134	202	202	120	120	115	115	186	192	150	162	240	338	235	238	183	203	236	268	216	216
962	3	222	238	264	279	191	191	134	134	202	202	120	120	115	118	NA	NA	156	162	240	338	235	238	183	203	NA	NA	216	216
963	3	222	238	212	264	191	191	134	136	202	202	120	120	115	118	186	192	156	162	240	338	235	238	183	203	236	268	216	216
964	3	222	238	212	279	191	191	134	134	202	202	120	120	115	115	186	192	150	159	NA	NA	235	235	183	203	NA	NA	216	220
965	3	218	218	212	264	191	195	134	136	202	206	120	120	115	118	NA	NA	156	162	240	338	238	238	183	203	NA	NA	216	220
966	3	218	218	264	279	191	191	134	134	202	206	120	120	115	115	192	192	150	162	240	338	235	238	183	203	223	268	216	216
967	3	218	218	212	212	191	195	134	134	202	206	120	120	115	118	186	192	150	162	240	338	238	238	183	203	223	268	216	216
968	3	222	238	264	279	191	195	134	134	202	202	120	120	115	118	NA	NA	150	159	240	338	235	235	183	203	NA	NA	216	220
969	3	218	238	212	279	191	195	134	136	202	202	120	120	115	118	186	186	156	159	305	338	235	238	183	203	NA	NA	216	216
970	3	218	218	212	279	191	195	134	136	202	206	120	120	115	118	192	192	156	162	305	338	235	235	183	203	223	268	216	216
971	3	222	238	212	212	191	195	134	136	202	202	120	120	115	115	192	192	150	159	240	338	235	238	183	203	223	268	216	216
972	3	218	218	264	279	191	195	134	136	202	202	120	120	115	115	192	192	156	159	305	338	235	235	183	203	223	268	216	216
973	3	222	222	264	279	191	195	134	136	202	202	120	120	115	118	186	186	150	159	305	338	235	238	183	203	NA	NA	216	220
974	3	222	238	212	212	191	195	134	136	202	206	120	120	115	118	186	192	156	159	240	240	238	238	183	203	NA	NA	216	216
975	3	218	238	212	264	191	191	134	134	202	202	120	120	115	115	186	186	150	162	305	338	235	238	183	203	223	223	216	216
976	3	222	222	212	264	191	195	134	134	202	202	120	120	115	118	192	192	156	162	305	338	238	238	183	203	223	268	216	216
977	3	218	218	212	264	191	191	134	136	202	202	120	120	115	115	192	192	150	162	240	338	235	235	183	203	NA	NA	216	216
978	3	222	222	264	279	191	195	134	134	202	206	120	120	115	115	186	192	156	159	305	338	235	235	183	203	236	268	216	220
979	3	222	238	264	279	191	195	134	136	202	202	120	120	115	115	192	192	150	159	305	338	235	235	183	203	236	268	216	216
980	3	218	238	264	279	191	191	134	134	202	206	120	120	115	115	192	192	156	159	305	338	235	235	183	203	236	268	216	216
981	3	218	218	212	264	191	191	134	134	202	202	120	120	115	118	186	192	156	159	305	338	235	238	183	203	223	236	216	220
982	3	218	218	212	264	191	191	134	136	202	206	120	120	115	115	192	192	150	162	240	338	235	235	183	203	NA	NA	216	216
983	3	222	238	212	279	191	191	134	134	202	206	120	120	115	118	186	186	150	162	305	338	235	235	183	203	223	236	216	220
984	3	218	218	264	279	191	195	134	134	202	206	120	120	115	115	192	192	150	159	240	338	235	235	183	203	223	268	216	216
985	3	222	238	212	212	191	195	134	134	202	202	120	120	115	115	186	192	150	159	240	338	235	238	183	203	223	268	216	216
986	3	222	222	212	212	191	195	134	134	202	202	120	120	115	118	186	192	156	159	305	338	238	238	183	203	236	268	216	216
987	3	222	222	212	279	191	191	134	136	202	206	120	120	115	118	192	192	156	162	240	338	235	235	183	203	223	268	216	216
988	3	222	222	212	212	191	195	134	136	202	206	120	120	115	118	192	192	150	162	305	338	235	238	183	203	223	268	216	216
989	1	259	295	281	281	197	197	134	134	187	187	120	120	109	109	186	186	152	152	242	246	232	235	211	211	219	249	220	228
990	1	222	222	281	281	193	197	134	134	195	195	120	120	109	109	186	186	152	162	242	246	223	235	211	211	219	249	216	220
991	1	222	222	281	281	197	197	134	134	187	187	120	120	109	109	186	192	152	162	240	246	232	232	179	211	236	240	216	220
992	1	222	222	281	281	197	197	134	134	187	195	120	120	101	109	186	186	152	152	240	242	232	235	179	191	240	249	220	228
993	1	222	259	281	281	197	197	134	134	187	187	120	120	101	109	186	186	152	162	240	242	232	232	179	191	240	249	216	220
994	1	NA	NA	281	281	197	197	134	134	187	195	120	120	109	109	NA	NA	152	162	240	240	223	232	179	191	NA	NA	220	220
995	1	295	295	281	281	193	197	134	134	187	195	120	120	109	109	186	192	152	162	240	246	223	232	179	211	236	240	220	220
996	1	222	222	281	281	197	197	134	134	195	195	120	120	101	109	186	192	152	162	240	246	232	235	191	211	219	236	220	220
997	1	222	259	281	281	193	197	134	134	195	195	120	120	109	109	186	186	152	162	240	242	232	232	211	211	219	249	220	228
998	1	222	222	281	281	197	197	134	134	195	195	120	120	109	109	186	186	152	162	240	246	223	232	191	211	219	249	220	228
999	1	295	295	281	281	197	197	134	134	187	187	120	120	109	109	186	192	152	152	242	246	232	235	191	211	219	236	220	220
1000	1	259	295	281	281	197	197	134	134	195	195	120	120	101	109	186	192	152	152	242	246	223	235	191	211	219	236	216	228
1001	1	259	295	281	281	193	197	134	134	195	195	120	120	101	109	186	192	162	162	240	242	232	235	211	211	236	240	220	228
1002	1	222	259	281	281	197	197	134	134	187	195	120	120	101	109	186	186	162	162	240	240	223	235	191	211	240	249	220	220
1003	1	259	295	281	281	197	197	134	134	187	195	120	120	109	109	NA	NA	162	162	240	240	223	235	179	191	NA	NA	216	228
1004	1	222	222	281	281	193	197	134	134	187	195	120	120	109	109	186	192	152	162	240	240	NA	NA	179	211	219	236	NA	NA
1005	1	295	295	281	281	197	197	134	134	187	195	120	120	101	109	186	192	162	162	240	240	232	232	179	191	NA	NA	220	228
1006	1	222	295	281	281	197	197	134	134	187	195	120	120	101	109	186	186	152	162	240	240	232	235	NA	NA	219	240	220	228
1007	1	259	295	281	281	193	197	134	134	187	195	120	120	101	109	186	186	152	162	240	240	223	235	179	211	219	249	216	220
1008	1	259	295	281	281	193	197	134	134	187	195	120	120	109	109	NA	NA	152	162	240	240	232	235	211	211	NA	NA	216	228
1009	1	259	295	281	281	193	197	134	134	187	187	120	120	101	109	186	192	152	162	240	240	223	235	191	211	219	249	220	228
1010	1	222	259	281	281	193	197	134	134	187	195	120	120	109	109	186	192	152	162	240	246	232	232	179	191	236	240	220	228
1011	1	259	295	281	281	193	197	134	134	195	195	120	120	101	109	186	192	152	162	240	246	223	235	211	211	219	236	216	220
1012	1	NA	NA	NA	NA	NA	NA	NA	NA	NA	NA	120	120	101	109	186	186	NA	NA	240	240	223	235	179	191	240	249	216	220
1013	1	259	295	281	281	193	197	134	134	187	195	120	120	101	109	186	186	152	162	240	246	232	235	211	211	240	249	216	220
1014	1	222	259	281	281	193	197	134	134	187	195	120	120	101	109	186	186	152	152	240	240	232	232	NA	NA	240	249	216	228
1015	1	222	259	281	281	193	197	134	134	187	187	120	120	109	109	186	192	152	162	240	240	232	232	179	191	219	236	220	220
1016	1	218	295	281	281	197	197	134	134	195	195	120	120	101	109	186	186	152	152	240	246	223	235	191	211	240	249	220	220
1017	1	222	259	281	281	197	197	134	134	187	187	120	120	109	109	186	186	162	162	240	240	232	235	191	211	219	249	220	228
1018	1	295	295	281	281	193	197	134	134	187	195	120	120	109	109	186	192	152	162	242	246	232	232	179	191	236	240	216	228
1019	1	266	268	212	283	191	191	134	140	202	206	120	123	101	101	NA	NA	162	162	240	338	235	238	179	203	NA	NA	220	236
1020	1	266	268	212	212	191	191	134	134	187	202	120	120	101	118	192	192	162	162	240	338	235	238	179	179	223	236	236	236
1021	1	218	266	212	283	191	191	134	134	202	206	120	123	101	101	NA	NA	150	162	240	338	235	238	179	179	NA	NA	220	220
1022	1	266	268	212	283	191	191	134	140	202	206	120	120	101	118	192	192	162	162	240	338	235	238	179	203	223	236	236	236
1023	1	266	268	212	283	191	191	134	134	202	206	120	120	101	101	192	195	162	162	240	338	235	238	179	211	223	236	220	236
1024	3	266	268	279	283	191	195	136	136	202	206	120	123	109	109	186	192	162	162	242	338	238	238	183	215	215	223	220	236
1025	3	266	268	279	283	191	191	136	136	195	206	120	120	109	109	186	192	162	162	242	350	235	238	183	203	223	223	220	236
1026	3	270	307	212	212	191	191	134	136	195	198	120	120	109	112	NA	NA	162	165	240	244	235	235	183	215	NA	NA	212	236
1027	3	222	268	212	212	191	191	130	134	202	202	120	120	101	115	189	192	152	162	305	338	235	235	183	203	215	215	212	224
1028	3	266	268	212	283	191	191	134	136	195	206	120	120	101	109	186	192	162	162	246	338	235	235	203	215	215	223	224	236
1029	3	218	218	279	283	191	195	134	136	202	206	120	123	109	112	NA	NA	162	162	246	350	238	238	183	203	NA	NA	224	236
1030	3	266	268	279	283	191	191	136	136	202	206	120	120	101	112	186	192	162	162	242	338	235	238	183	215	215	215	216	224
1031	3	218	218	279	283	191	191	134	136	202	206	120	120	101	112	186	192	162	162	246	338	235	238	183	215	215	223	220	236
1032	3	266	268	279	283	191	191	136	136	195	206	120	123	101	112	186	192	162	162	242	350	238	238	183	215	215	215	216	220
1033	3	266	268	212	283	191	191	134	136	195	206	NA	NA	109	109	186	192	162	162	246	350	235	238	203	215	215	223	216	220
1034	3	295	295	212	283	191	191	134	136	202	206	120	123	109	109	186	192	162	162	242	350	235	238	203	215	215	223	220	236
1035	3	NA	NA	279	283	191	195	134	136	206	206	120	123	101	112	NA	NA	162	162	246	338	235	235	183	215	NA	NA	220	236
1036	3	218	218	279	283	191	195	134	136	202	206	120	123	109	109	186	192	162	162	242	338	235	238	203	215	215	223	216	220
1037	3	218	218	212	283	191	191	136	136	195	206	120	123	109	109	186	192	162	162	242	338	238	238	183	203	223	223	216	224
1038	3	266	268	279	283	191	191	134	136	202	206	120	120	109	112	186	192	162	162	246	350	235	238	203	203	215	223	220	236
1039	1	239	295	281	281	197	197	134	134	187	195	120	123	101	109	186	192	152	162	240	240	232	235	179	183	NA	NA	216	220
1040	1	259	268	281	285	197	197	134	134	187	195	120	123	101	109	186	195	152	162	NA	NA	235	235	183	211	NA	NA	216	220
1041	1	268	270	281	285	197	197	134	134	195	195	NA	NA	109	109	192	195	152	162	240	240	223	235	179	211	236	236	220	220
1042	1	NA	NA	281	285	197	197	134	134	187	195	120	123	109	109	192	192	162	162	240	242	223	232	179	179	232	236	216	220
1043	1	268	270	281	281	197	197	134	134	187	195	120	123	109	109	192	192	162	162	240	305	232	235	179	183	232	236	216	220
1044	1	259	268	281	285	197	197	134	134	195	195	120	120	109	109	NA	NA	152	162	240	242	232	235	183	211	NA	NA	216	220
1045	1	239	295	281	281	197	197	134	134	195	195	NA	NA	NA	NA	NA	NA	162	162	NA	NA	NA	NA	NA	NA	NA	NA	216	220
1046	1	239	257	264	281	197	197	134	134	182	195	NA	NA	101	109	192	192	153	162	NA	NA	223	235	179	211	215	236	220	220
1047	1	239	295	264	281	197	197	134	134	182	182	NA	NA	101	109	186	195	152	162	240	240	235	235	183	211	215	236	216	228
1048	1	239	257	264	281	197	197	134	134	187	195	NA	NA	109	109	192	195	152	162	NA	NA	223	232	179	183	215	236	216	220
1049	1	259	268	281	285	197	197	134	134	182	195	120	120	101	109	186	192	152	162	240	242	232	235	179	179	232	249	216	228
1050	1	239	239	281	285	197	197	134	134	187	195	NA	NA	NA	NA	NA	NA	NA	NA	NA	NA	235	235	NA	NA	221	236	216	228
1051	2	268	270	267	283	191	191	125	134	182	195	NA	NA	101	115	186	186	151	162	NA	NA	238	238	183	183	215	236	216	216
1052	2	222	222	212	283	191	195	134	134	182	195	120	120	112	115	186	195	159	162	305	338	235	235	183	203	223	223	212	220
1053	2	268	270	281	283	193	197	134	134	182	195	120	120	115	115	NA	NA	151	162	240	240	238	238	183	183	NA	NA	216	236
1054	2	268	270	281	283	193	197	134	134	195	195	120	120	101	115	186	192	162	162	240	240	235	238	183	183	215	215	216	216
1055	2	268	270	281	283	191	197	134	134	195	195	NA	NA	115	115	186	192	162	162	240	240	235	238	183	183	215	236	216	216
1056	2	268	270	283	283	191	193	134	134	195	195	120	120	115	115	195	195	162	162	240	240	238	238	183	183	215	236	216	216
1057	2	268	270	267	283	193	197	134	134	195	195	120	120	115	115	186	186	162	162	240	240	NA	NA	183	207	236	236	216	216
1058	2	268	270	267	283	191	191	134	134	182	195	120	120	101	115	186	186	151	162	240	240	238	238	183	183	215	236	216	216
1059	2	NA	NA	NA	NA	NA	NA	NA	NA	NA	NA	120	120	115	115	186	186	NA	NA	240	240	235	238	183	207	236	236	216	216
1060	2	NA	NA	NA	NA	NA	NA	NA	NA	NA	NA	120	120	115	115	186	195	NA	NA	240	240	238	238	183	207	215	236	216	216
1061	2	268	270	283	283	191	197	134	134	195	195	120	120	101	115	186	195	162	162	240	240	235	238	183	183	215	236	216	216
1062	2	268	270	283	283	191	191	134	134	195	195	120	120	115	115	186	195	162	162	240	240	238	238	183	183	215	236	216	216
1063	2	222	274	212	283	191	195	134	134	195	206	120	120	112	115	186	195	159	162	305	338	235	235	183	203	223	223	212	220
1064	2	268	270	283	283	191	197	134	134	195	195	120	120	115	115	186	186	162	162	240	240	235	238	183	207	215	236	216	216
1065	2	268	270	281	283	191	191	134	134	195	195	120	120	101	115	186	186	150	171	240	244	238	238	183	215	215	236	220	220
1066	2	268	270	281	283	191	191	124	134	182	195	120	120	101	101	186	195	150	171	NA	NA	238	238	183	219	215	236	220	232
1067	2	NA	NA	NA	NA	NA	NA	NA	NA	NA	NA	120	120	101	115	195	195	NA	NA	240	244	238	238	183	219	228	228	220	232
1068	2	NA	NA	NA	NA	NA	NA	NA	NA	NA	NA	120	120	101	115	186	195	NA	NA	240	244	238	238	183	183	228	228	220	232
1069	2	268	270	275	283	191	197	134	134	195	195	120	120	101	115	NA	NA	150	171	244	244	238	238	183	183	228	228	220	220
1070	2	268	270	275	283	191	197	134	134	195	195	120	120	101	101	186	186	150	171	240	244	238	238	183	219	215	236	220	232
1071	2	268	270	275	283	191	191	134	134	195	195	120	120	101	115	186	186	150	171	244	244	238	238	183	219	228	228	220	232
1072	2	268	270	275	281	191	197	134	134	195	195	120	120	101	115	195	195	150	171	244	244	238	238	183	219	228	228	220	220
1073	2	268	270	281	283	191	191	134	134	195	195	120	120	101	101	186	195	150	171	240	244	238	238	183	183	228	228	220	232
1074	2	268	270	283	283	191	191	134	134	195	195	NA	NA	101	115	195	195	150	171	NA	NA	238	238	183	183	228	228	220	232
1075	2	NA	NA	NA	NA	NA	NA	NA	NA	NA	NA	120	120	101	115	195	195	NA	NA	244	244	238	238	183	183	228	228	220	220
1076	2	270	270	267	283	191	197	134	134	190	198	120	120	115	115	192	195	150	162	240	244	238	238	183	183	236	236	216	216
1077	2	268	270	267	283	191	191	134	134	195	195	120	120	115	115	192	195	162	162	240	244	238	238	183	207	236	260	216	216
1078	2	274	274	267	283	191	197	134	134	187	195	120	120	115	115	192	195	152	162	240	244	238	238	183	207	236	260	216	216
1079	2	274	274	267	283	191	191	134	134	195	198	120	120	115	115	192	195	150	162	NA	NA	238	238	183	183	236	260	216	216
1080	2	253	270	267	283	NA	NA	134	134	182	187	120	120	115	115	186	195	153	162	240	240	238	238	207	215	215	236	216	216
1081	2	270	274	267	283	191	191	134	134	182	195	120	120	115	115	192	195	150	162	240	240	NA	NA	207	215	215	236	216	216
1082	2	270	270	267	283	191	191	134	134	182	195	120	120	115	115	186	195	153	162	NA	NA	238	238	207	215	215	236	216	216
1083	2	274	274	267	283	191	191	134	134	198	202	120	120	115	115	192	195	150	162	240	244	238	238	183	215	236	260	216	216
1084	2	268	270	267	283	191	191	134	134	182	195	120	120	115	115	186	195	NA	NA	240	240	238	238	183	215	260	260	216	216
1085	2	270	274	283	283	191	191	134	134	195	198	120	120	115	115	186	195	150	162	240	244	238	238	183	215	260	260	216	216
1086	2	270	274	267	283	191	191	134	134	198	202	120	120	115	115	186	195	162	162	244	244	238	238	183	215	260	260	216	216
1087	2	274	274	283	283	191	197	134	134	195	198	120	120	115	115	192	195	150	162	240	240	238	238	207	215	236	236	216	216
1088	2	268	270	267	283	191	191	134	134	195	195	120	120	115	115	192	195	150	162	244	244	238	238	183	183	215	236	216	216
1089	2	274	274	267	283	191	197	134	134	195	198	120	120	115	115	186	195	151	162	240	240	238	238	183	183	260	260	216	216
1090	2	270	274	267	283	191	191	134	134	198	202	120	120	115	115	192	195	151	162	240	244	238	238	183	215	236	260	216	216
1091	2	NA	NA	NA	NA	NA	NA	NA	NA	NA	NA	120	120	115	115	192	195	NA	NA	240	244	238	238	183	207	236	260	216	216
1092	2	NA	NA	NA	NA	NA	NA	NA	NA	NA	NA	120	120	115	115	186	195	NA	NA	240	240	238	238	183	207	260	260	216	216
1093	2	274	274	283	283	191	197	134	134	195	202	120	120	115	115	186	195	162	162	244	244	238	238	183	183	215	236	216	216
1094	2	270	274	283	283	191	191	134	134	195	202	120	120	115	115	186	195	150	162	244	244	238	238	183	215	260	260	216	216
1095	2	268	270	283	283	191	191	134	134	195	195	120	120	115	115	186	195	162	162	240	240	238	238	207	215	260	260	216	216
1096	2	270	274	283	283	191	191	134	134	195	195	120	120	115	115	192	195	162	162	240	244	NA	NA	183	183	215	236	216	216
1097	2	270	270	283	283	191	197	125	134	195	198	120	120	115	115	192	195	151	162	244	244	238	238	183	215	215	236	216	216
1098	2	274	274	267	283	191	191	134	134	195	198	120	120	115	115	186	195	150	162	240	244	238	238	183	215	215	236	216	216
1099	2	274	274	267	283	191	191	125	134	195	198	120	120	115	115	186	195	150	162	240	244	238	238	183	207	260	260	216	216
1100	2	270	274	267	283	191	197	134	134	182	190	120	120	115	115	186	195	151	162	244	244	238	238	183	207	215	236	216	216
1101	2	270	274	283	283	191	197	134	134	195	202	120	120	115	115	192	195	162	162	240	244	238	238	183	207	260	260	216	216
1102	2	270	274	283	283	191	191	134	134	198	202	120	120	115	115	186	195	162	162	244	244	238	238	207	215	260	260	216	216
1103	2	270	274	283	283	191	191	134	134	195	198	120	120	115	115	186	195	162	162	240	240	238	238	183	183	215	236	216	216
1104	2	268	270	267	283	191	191	134	134	195	202	120	120	NA	NA	192	195	150	162	240	240	238	238	183	207	236	260	216	216
1105	2	270	274	283	283	191	197	134	134	182	195	120	120	115	115	186	195	150	162	240	244	238	238	183	183	260	260	216	216
1106	2	NA	NA	NA	NA	NA	NA	NA	NA	NA	NA	120	120	115	115	186	195	NA	NA	NA	NA	238	238	183	207	260	260	216	216
1107	2	268	270	267	283	191	191	134	134	195	198	120	120	115	115	192	195	150	162	244	244	238	238	183	215	236	236	216	216
1108	2	NA	NA	267	283	191	191	134	134	190	195	120	120	115	115	192	195	151	162	240	240	238	238	183	215	236	260	216	216
1109	2	268	270	267	283	191	197	134	134	195	202	NA	NA	115	115	186	195	150	162	240	244	238	238	183	215	260	260	216	216
1110	2	268	270	283	283	191	197	134	134	195	195	120	120	115	115	186	195	162	162	240	240	238	238	183	183	260	260	216	216
1111	2	270	274	283	283	191	191	134	134	195	195	120	120	115	115	186	195	162	162	240	244	238	238	207	215	215	236	216	216
1115	3	NA	NA	NA	NA	NA	NA	NA	NA	NA	NA	120	120	112	112	192	198	NA	NA	246	350	220	235	183	183	215	215	216	236
1116	3	218	266	279	283	191	191	130	136	195	195	120	120	109	115	192	198	151	162	246	338	220	235	183	183	215	236	216	216
1117	3	266	268	212	279	191	195	134	136	195	202	120	120	109	115	192	192	162	162	240	350	235	235	183	183	223	223	216	236
1118	3	266	268	212	212	191	191	130	136	195	195	120	120	109	115	192	192	162	162	246	338	220	235	183	183	223	223	216	236
1119	3	218	266	212	283	191	195	134	136	195	202	120	120	109	115	192	198	162	162	240	338	220	235	183	203	215	236	216	216
1120	3	218	218	212	283	191	191	130	136	195	202	120	120	109	112	192	192	162	162	240	338	235	238	183	183	223	223	216	216
1121	3	266	268	279	283	191	195	134	136	190	202	120	120	109	112	192	198	162	162	246	350	235	238	183	183	215	236	216	236
1122	3	218	266	212	279	191	191	130	136	195	202	120	120	109	112	192	198	150	162	246	338	220	238	183	203	215	236	216	236
1123	3	NA	NA	NA	NA	NA	NA	NA	NA	NA	NA	120	120	109	112	192	192	NA	NA	246	350	235	235	183	183	223	223	216	236
1124	3	218	218	212	283	191	191	130	136	182	195	120	120	109	112	192	198	162	162	246	350	220	238	183	183	215	236	216	236
1125	3	266	268	212	279	191	195	134	136	195	195	120	120	109	112	192	192	162	162	240	240	220	238	183	183	NA	NA	216	236
1126	3	266	268	212	212	191	195	130	136	195	202	120	120	112	112	192	192	162	162	246	350	220	235	183	183	223	223	216	236
1127	3	266	268	212	279	191	195	134	136	195	195	120	120	109	112	192	198	162	162	246	338	235	235	183	203	215	223	216	216
1128	3	218	218	212	212	191	191	130	136	195	195	120	120	109	115	192	198	162	162	240	350	220	238	183	203	215	236	216	216
1129	3	266	268	212	279	191	195	134	136	195	202	120	120	109	115	192	198	162	162	240	350	235	235	183	203	215	215	216	216
1130	3	NA	NA	NA	NA	NA	NA	NA	NA	NA	NA	120	120	112	115	192	192	NA	NA	246	338	235	235	183	183	215	223	216	216
1131	3	NA	NA	NA	NA	NA	NA	NA	NA	NA	NA	120	120	112	112	192	198	NA	NA	246	338	235	235	183	203	215	236	216	216
1132	3	218	266	279	283	191	191	134	136	190	202	120	120	109	112	192	192	162	162	240	338	220	235	183	183	215	223	216	216
1133	3	218	268	212	279	191	195	134	136	202	202	120	120	112	112	192	192	162	162	246	338	220	235	183	183	215	223	216	216
1134	3	218	266	212	212	191	195	134	136	195	202	120	120	109	112	192	192	162	162	246	338	220	235	183	203	223	223	216	216
1135	3	266	268	279	283	191	195	134	136	195	195	120	120	109	112	192	192	162	162	240	338	220	235	183	183	215	223	216	216
1136	3	218	307	279	283	191	191	134	136	190	202	120	120	109	115	192	192	162	162	240	350	220	235	183	183	223	223	216	216
1137	3	266	268	212	283	191	195	134	136	202	202	120	120	109	112	192	192	162	162	246	350	235	238	183	203	215	223	216	216
1138	3	218	266	212	283	191	191	130	136	195	202	120	120	112	115	192	198	150	162	240	350	235	238	183	183	215	236	216	236
1139	3	NA	NA	NA	NA	NA	NA	NA	NA	NA	NA	120	120	109	115	192	192	162	162	246	338	220	235	183	203	215	223	216	236
1140	3	266	268	279	283	191	191	130	136	195	202	120	120	112	112	192	198	162	162	246	338	220	235	183	183	215	223	216	236
1141	3	218	307	212	279	191	195	134	136	195	202	120	120	NA	NA	NA	NA	162	162	NA	NA	220	238	NA	NA	215	236	216	216
1142	3	266	268	212	212	191	191	130	136	195	202	120	120	109	112	186	192	162	162	NA	NA	235	238	183	183	215	236	216	236
1143	3	266	268	212	283	191	191	130	136	195	202	120	120	112	112	192	192	162	162	240	338	235	235	183	183	215	223	216	236
1144	1	222	268	212	283	191	191	134	134	195	195	120	120	112	115	195	198	159	162	244	246	220	238	183	187	223	223	220	236
1145	2	268	270	281	283	191	193	125	134	182	195	120	120	115	115	195	195	150	162	232	240	223	238	183	207	215	236	216	220
1146	2	268	270	264	281	191	191	125	134	182	195	120	120	115	115	NA	NA	150	162	NA	NA	223	238	NA	NA	NA	NA	216	232
1147	2	268	270	264	281	191	193	134	140	182	195	120	120	101	115	186	195	150	162	232	240	238	238	183	207	264	264	216	232
1148	2	268	270	281	283	191	193	134	134	182	195	120	120	101	115	186	186	162	171	232	240	238	238	183	207	264	264	216	220
1149	2	268	270	281	281	191	193	134	140	195	195	120	120	115	115	NA	NA	162	162	240	240	238	238	183	207	215	236	216	216
1150	2	268	270	281	283	191	193	134	140	195	195	120	120	115	115	195	195	162	171	240	240	238	238	183	183	215	236	216	232
1151	2	268	270	281	283	191	197	134	140	195	195	120	120	101	115	186	195	162	171	240	240	238	238	183	183	215	236	NA	NA
1152	2	268	270	283	283	191	191	134	134	195	195	120	120	115	115	186	186	162	171	232	240	238	238	183	207	264	264	216	220
1153	2	268	270	281	283	191	191	134	140	195	195	120	120	101	115	186	195	150	162	240	240	238	238	183	207	264	264	216	232
1154	2	NA	NA	267	283	191	193	134	140	182	195	120	120	101	115	186	195	162	171	240	240	238	238	183	183	264	264	216	220
1155	2	NA	NA	281	281	NA	NA	134	134	182	195	120	120	115	115	186	195	162	171	240	240	238	238	183	207	264	264	216	220
1156	2	268	270	281	283	193	197	134	140	195	195	NA	NA	115	115	186	186	162	171	NA	NA	238	238	NA	NA	215	236	216	232
1157	2	268	270	281	281	191	197	134	134	195	195	120	120	101	115	186	195	162	171	232	240	238	238	183	183	215	236	216	232
1158	2	268	270	281	283	191	197	134	134	195	195	NA	NA	101	115	195	195	162	171	NA	NA	223	238	NA	NA	215	236	216	232
1159	2	268	270	267	283	191	193	134	140	182	195	120	120	115	115	195	195	162	171	240	240	238	238	183	183	215	236	216	220
1160	2	238	270	283	285	191	191	134	134	202	206	120	120	112	112	192	195	150	162	240	305	232	235	203	215	223	223	220	236
1161	2	268	270	281	283	193	197	134	140	195	195	120	120	101	115	186	195	162	171	232	240	238	238	183	183	264	264	216	232
1162	2	268	270	264	281	191	193	134	140	182	195	120	120	115	115	186	195	162	171	232	240	238	238	183	207	215	236	216	220
1163	2	268	268	281	283	191	191	134	134	182	195	120	120	115	115	186	195	162	171	240	240	238	238	183	183	215	236	216	232
1164	2	NA	NA	281	283	193	197	134	140	195	195	120	120	101	115	186	195	162	171	232	240	238	238	183	183	264	264	NA	NA
1165	2	268	270	267	283	193	197	134	140	195	195	120	120	115	115	NA	NA	162	171	NA	NA	223	238	183	183	NA	NA	NA	NA
1166	2	268	270	281	281	191	197	134	140	195	195	120	120	115	115	186	195	162	162	NA	NA	223	238	183	207	215	236	216	220
1167	2	268	270	281	283	191	191	134	134	195	195	120	120	101	115	186	186	162	162	240	240	232	238	183	207	264	264	216	220
1168	2	268	270	281	283	191	191	134	134	182	195	NA	NA	NA	NA	186	195	162	171	232	240	238	238	183	207	NA	NA	NA	NA
1169	2	268	270	267	283	191	197	134	134	195	195	120	120	115	115	195	195	162	171	240	240	238	238	183	207	215	236	216	220
1170	2	NA	NA	281	283	191	193	134	140	195	195	120	120	101	115	186	195	162	162	232	240	238	238	183	183	264	264	216	232
1171	2	NA	NA	281	283	191	197	134	140	195	195	120	120	101	115	186	195	162	162	232	240	238	238	183	183	264	264	NA	NA
1172	2	268	270	281	283	193	197	134	134	195	195	120	120	101	115	195	198	162	162	232	240	238	238	179	183	260	260	220	220
1173	2	268	270	281	283	193	197	134	134	195	198	120	120	115	115	195	198	162	162	240	240	232	238	183	183	260	260	216	216
1174	2	268	270	281	283	193	197	134	134	195	195	120	120	101	101	195	198	162	162	240	240	232	238	183	183	260	260	216	220
1175	2	268	270	283	283	191	197	134	134	195	195	120	120	115	115	192	195	162	162	232	240	238	238	183	183	260	260	216	220
1176	2	NA	NA	281	283	193	197	NA	NA	NA	NA	120	120	101	101	192	195	162	162	232	240	238	238	183	183	223	223	NA	NA
1177	2	NA	NA	NA	NA	NA	NA	NA	NA	NA	NA	120	120	101	101	186	192	NA	NA	232	240	232	238	183	183	223	260	216	220
1178	2	NA	NA	NA	NA	NA	NA	NA	NA	NA	NA	120	120	101	101	186	198	NA	NA	232	232	238	238	179	183	260	260	216	220
1179	2	268	270	283	283	191	197	134	134	195	195	120	120	115	115	186	192	162	162	232	232	238	238	183	183	223	260	216	216
1180	2	268	270	283	283	191	193	134	134	195	195	120	120	101	115	186	192	162	162	232	232	238	238	179	183	223	260	216	216
1181	2	268	270	281	283	191	197	134	134	195	198	120	120	101	115	195	198	162	162	232	240	223	235	179	183	260	260	216	216
1182	2	268	270	283	283	191	193	134	134	195	195	120	120	101	115	195	198	162	162	232	240	238	238	183	183	260	260	216	220
1183	2	268	270	283	283	191	197	134	134	195	198	120	120	115	115	186	192	162	162	232	240	238	238	183	183	223	260	216	220
1184	2	268	270	283	283	193	197	134	134	195	198	NA	NA	101	101	180	192	162	162	232	240	238	238	179	183	223	223	216	216
1185	2	268	270	281	283	197	197	134	134	195	198	120	120	115	115	192	195	162	162	240	240	232	238	179	183	260	260	216	220
1186	2	268	270	283	283	197	197	134	134	195	198	120	120	101	115	186	198	162	162	232	232	238	238	179	183	260	260	216	220
1187	2	NA	NA	NA	NA	NA	NA	NA	NA	NA	NA	120	120	101	115	186	192	NA	NA	232	240	238	238	179	183	223	260	216	220
1188	2	268	270	283	283	193	197	134	134	195	195	120	120	115	115	192	195	162	162	240	240	232	238	183	183	223	223	216	220
1189	2	268	270	281	283	193	197	134	134	195	195	120	120	101	115	186	192	162	162	232	240	232	238	179	183	223	260	NA	NA
1190	2	268	270	281	283	193	197	134	134	195	195	120	120	115	115	195	198	162	162	232	240	232	238	179	183	260	260	216	216
1191	2	268	270	283	283	191	193	134	134	195	198	120	120	101	115	186	198	162	162	232	240	238	238	183	183	223	260	216	220
1192	2	268	270	281	283	191	197	134	134	195	195	120	120	101	115	192	195	162	162	232	240	232	238	179	183	223	223	216	220
1193	2	NA	NA	NA	NA	NA	NA	NA	NA	NA	NA	120	120	101	101	192	195	NA	NA	NA	NA	232	238	183	183	223	223	220	220
1194	2	268	270	281	283	191	197	134	134	195	195	120	120	115	115	186	192	162	162	232	232	238	238	179	183	223	260	216	216
1195	2	268	270	281	283	197	197	134	134	195	198	120	120	115	115	186	192	162	162	240	240	232	238	183	183	223	260	216	220
1196	2	268	270	281	283	193	197	134	134	195	195	120	120	101	101	192	195	162	162	232	232	238	238	179	183	223	223	216	220
1197	2	268	270	281	283	197	197	134	134	195	195	120	120	115	115	192	195	162	162	240	240	NA	NA	179	183	223	223	220	220
1198	2	268	270	281	283	191	197	134	134	195	198	120	120	101	101	195	198	162	162	240	240	232	238	183	183	223	223	216	216
1199	2	268	270	281	283	193	197	134	134	195	195	120	120	101	115	186	198	162	162	232	240	232	238	183	183	260	260	220	220
1200	2	268	270	281	283	191	197	134	134	195	198	120	120	101	101	195	198	162	162	232	232	238	238	183	183	260	260	216	220
1201	2	268	270	281	283	193	197	134	134	195	198	120	120	101	115	192	195	162	162	NA	NA	238	238	183	183	223	223	216	216
1202	2	268	270	283	283	197	197	134	134	195	198	120	120	101	101	192	195	162	162	232	240	232	238	183	183	223	223	216	216
1203	2	268	270	281	283	193	197	134	134	195	195	120	120	115	115	192	195	162	162	240	240	232	238	179	183	223	223	216	220
1204	2	268	270	281	283	191	197	134	134	195	195	120	120	101	115	186	198	162	162	232	240	232	238	179	183	260	260	220	220
1205	2	268	270	283	283	191	197	134	134	195	195	120	120	101	115	186	192	162	162	232	240	NA	NA	179	183	223	260	216	220
1206	2	268	270	283	283	197	197	134	134	195	195	120	120	101	115	192	195	162	162	232	240	232	238	183	183	260	260	216	220
1207	2	268	270	283	283	191	193	134	134	195	195	120	120	101	115	186	198	162	162	232	240	238	238	179	183	260	260	220	220
1208	2	NA	NA	NA	NA	NA	NA	NA	NA	NA	NA	120	120	101	101	195	198	NA	NA	232	232	223	238	179	183	260	260	NA	NA
1209	2	NA	NA	NA	NA	NA	NA	NA	NA	NA	NA	120	120	115	115	186	198	NA	NA	232	232	223	238	179	183	260	260	216	216
1210	2	270	295	281	283	191	193	134	134	182	195	120	120	115	115	192	195	150	162	232	232	232	238	183	183	223	223	220	220
1211	2	268	270	281	283	191	191	134	134	182	195	120	120	101	101	195	198	162	162	240	240	238	238	179	183	260	260	216	216
1212	2	268	270	283	283	191	193	134	134	195	195	120	120	101	115	186	192	162	162	240	240	232	238	179	183	260	260	216	220
1213	2	268	270	281	283	197	197	134	134	195	198	120	120	101	115	186	198	162	162	232	240	238	238	183	183	260	260	216	220
1214	2	268	270	281	283	193	197	134	134	195	195	120	120	101	115	195	198	162	162	NA	NA	232	238	179	183	260	260	216	216
1215	2	268	270	281	283	191	197	134	134	195	198	120	120	101	115	192	195	162	162	240	240	238	238	183	183	260	260	216	220
1216	2	NA	NA	NA	NA	NA	NA	NA	NA	NA	NA	120	120	115	115	192	195	NA	NA	232	240	NA	NA	183	183	223	223	220	220
1217	2	NA	NA	NA	NA	NA	NA	NA	NA	NA	NA	120	120	101	115	192	195	NA	NA	232	240	238	238	179	183	260	260	216	220
1218	2	268	270	267	283	197	197	134	134	195	198	120	120	115	115	195	198	150	162	232	240	NA	NA	183	183	260	260	NA	NA
1219	2	268	270	281	283	193	197	134	134	195	195	120	120	101	101	195	198	162	162	232	240	238	238	183	183	260	260	216	220
1220	2	268	270	281	283	191	197	134	134	195	198	120	120	101	115	186	198	162	162	232	240	232	238	179	183	260	260	216	220
1221	2	268	270	283	283	197	197	134	134	195	195	120	120	101	101	186	192	162	162	232	240	232	238	183	183	223	260	220	220
1222	2	268	270	281	283	197	197	134	134	195	195	120	120	101	101	192	195	162	162	232	232	232	238	183	183	223	223	220	220
1223	2	268	270	283	283	191	197	134	134	195	195	120	120	101	115	186	198	162	162	232	232	232	238	183	183	260	260	220	220
1224	2	NA	NA	283	283	191	197	NA	NA	NA	NA	120	120	101	115	186	192	162	162	232	232	232	238	179	183	223	260	216	220
1225	2	NA	NA	NA	NA	NA	NA	NA	NA	NA	NA	120	120	101	115	195	198	NA	NA	232	240	238	238	179	183	260	260	216	220
1226	2	NA	NA	281	283	191	197	134	134	195	198	120	120	101	115	195	198	150	162	232	240	232	238	183	183	260	260	216	220
1227	2	268	270	281	283	191	197	134	134	195	198	120	120	115	115	195	198	162	162	232	240	238	238	179	183	260	260	216	216
1228	2	268	270	281	283	191	197	134	134	195	198	120	120	101	115	192	195	162	162	232	240	238	238	183	183	260	260	216	220
1229	2	268	270	283	283	191	193	134	134	195	198	120	120	101	115	186	198	162	162	240	240	238	238	183	183	260	260	216	220
1230	2	268	270	283	283	197	197	134	134	195	195	120	120	101	115	192	195	162	162	NA	NA	238	238	183	183	223	223	216	216
1231	2	268	270	281	283	193	197	134	134	195	195	120	120	115	115	186	198	162	162	232	240	238	238	183	183	260	260	216	220
1232	2	NA	NA	281	283	197	197	134	134	182	195	120	120	101	115	195	198	162	162	232	232	238	238	179	183	260	260	216	216
1233	2	NA	NA	NA	NA	NA	NA	NA	NA	NA	NA	120	120	101	115	195	198	NA	NA	232	240	232	238	183	183	260	260	216	220
1234	2	268	270	281	283	193	197	134	134	195	198	120	120	101	115	195	198	150	162	232	240	NA	NA	179	183	260	260	NA	NA
1235	2	268	270	281	283	193	197	134	134	195	195	120	120	101	115	186	198	162	162	232	232	238	238	179	183	223	260	216	220
1236	2	268	268	283	283	193	193	134	134	195	198	120	120	101	101	192	195	162	162	NA	NA	238	238	183	183	NA	NA	NA	NA
1237	2	268	270	281	281	197	197	134	134	195	198	120	120	101	115	192	195	162	162	NA	NA	232	238	183	183	NA	NA	NA	NA
1238	2	268	270	NA	NA	NA	NA	134	134	195	195	120	120	101	115	186	198	NA	NA	232	232	232	238	183	183	260	260	216	216
1241	3	222	230	281	281	NA	NA	134	136	187	187	120	120	NA	NA	186	186	162	162	240	305	223	232	NA	NA	215	272	216	220
1242	3	259	259	212	212	NA	NA	134	136	195	206	120	120	101	118	195	195	152	159	246	305	NA	NA	183	187	NA	NA	NA	NA
1243	3	259	268	212	283	191	197	134	136	202	206	120	123	101	115	195	195	152	159	246	305	235	238	183	187	215	215	216	224
1244	3	268	270	212	283	191	191	134	136	195	206	120	120	115	115	189	195	152	159	NA	NA	NA	NA	NA	NA	215	215	216	216
1245	3	238	268	NA	NA	NA	NA	134	134	190	195	120	120	101	115	195	195	NA	NA	240	246	235	238	183	203	215	215	216	224
1246	3	238	259	212	212	NA	NA	134	134	195	206	120	120	115	118	189	195	152	159	305	305	235	238	203	203	215	215	220	224
1247	3	259	266	212	212	NA	NA	134	134	195	206	120	120	115	115	195	195	152	162	246	305	232	235	187	203	215	215	220	224
1248	3	268	270	212	212	191	191	134	136	202	206	120	120	115	115	189	192	152	159	246	305	232	235	203	203	215	215	220	224
1249	3	268	270	281	283	191	191	134	136	195	206	120	123	115	115	189	192	152	162	240	246	235	238	187	203	215	215	220	220
1250	3	238	268	212	212	NA	NA	134	134	202	206	120	123	115	118	195	195	159	159	305	305	235	238	183	187	215	236	220	224
1251	3	259	268	212	281	191	197	134	134	195	206	NA	NA	101	115	NA	NA	159	162	NA	NA	NA	NA	187	187	215	236	NA	NA
1252	3	268	268	212	281	191	191	134	134	202	206	120	123	115	115	192	195	152	159	240	246	235	238	183	203	NA	NA	220	224
1253	3	268	270	212	281	191	197	134	136	195	206	120	123	101	118	192	195	152	159	240	246	232	235	183	203	215	215	216	224
1254	3	259	266	212	281	191	197	134	134	206	206	120	123	115	118	195	195	159	162	240	246	232	235	203	203	215	215	220	220
1255	3	238	259	212	283	197	197	134	136	195	206	120	123	101	118	189	195	159	159	305	305	NA	NA	183	203	215	215	NA	NA
1256	3	238	259	212	283	191	191	134	136	195	206	120	123	115	115	189	195	148	159	246	305	235	238	183	203	215	215	216	224
1257	3	259	268	212	281	191	191	134	134	202	206	120	120	115	118	NA	NA	159	162	246	305	NA	NA	187	203	215	215	NA	NA
1258	3	238	259	212	281	197	197	134	136	195	206	120	123	115	118	189	192	152	159	305	305	235	238	187	203	215	215	220	220
1259	3	268	270	212	212	191	191	134	134	195	206	120	123	101	118	189	192	159	162	240	246	232	235	203	203	215	215	220	220
1260	3	238	259	212	283	191	197	134	136	195	206	120	123	115	118	192	195	159	162	240	246	235	238	183	203	215	215	216	224
1261	3	259	266	212	281	191	197	134	134	202	206	120	123	115	115	189	192	152	162	246	305	235	238	187	203	215	215	216	220
1262	3	238	268	212	281	197	197	134	134	202	206	120	123	115	115	195	195	152	162	305	305	235	238	183	187	215	215	216	224
1263	3	NA	NA	NA	NA	NA	NA	NA	NA	NA	NA	120	123	101	118	192	195	NA	NA	305	305	NA	NA	203	203	215	215	NA	NA
1264	3	238	259	281	283	191	197	134	136	195	206	120	123	101	115	192	195	152	162	246	305	232	235	187	203	215	215	220	224
1265	3	238	268	281	283	197	197	134	134	206	206	120	120	101	115	195	195	159	162	246	305	235	238	187	203	215	215	220	220
1266	3	238	259	212	212	NA	NA	134	136	195	206	120	120	101	115	189	195	159	159	305	305	232	235	187	203	215	215	216	224
1267	3	238	238	212	212	191	197	134	134	195	202	120	120	101	118	195	195	152	159	NA	NA	232	235	183	203	215	215	216	220
1268	3	238	238	281	283	191	191	134	136	195	206	120	123	101	118	192	195	159	162	246	305	235	238	183	187	215	215	220	224
1269	3	268	270	212	212	191	191	134	134	206	206	120	123	101	115	189	192	159	159	246	305	235	238	203	203	215	215	216	224
1270	3	268	270	275	283	191	191	134	134	195	198	120	120	115	115	186	195	150	162	244	334	232	238	183	183	NA	NA	216	220
1271	3	NA	NA	NA	NA	NA	NA	NA	NA	NA	NA	120	123	101	118	189	195	NA	NA	246	305	232	235	183	187	215	215	220	220
1272	3	238	259	212	212	191	191	134	134	202	206	120	123	101	118	192	195	152	159	305	305	232	235	187	203	215	215	216	224
1273	3	238	259	212	281	191	197	134	134	202	206	120	123	101	118	192	195	159	162	246	305	235	238	183	187	215	215	216	220
1274	3	259	259	212	281	191	191	134	134	195	206	120	120	NA	NA	189	192	152	162	240	246	232	235	203	203	NA	NA	216	220
1275	3	238	259	281	283	191	191	134	134	202	206	120	123	115	115	192	195	159	162	246	305	235	238	187	203	215	215	220	224
1276	3	238	268	281	283	191	197	134	136	206	206	120	123	115	115	189	192	152	159	240	246	235	238	203	203	215	215	216	224
1277	3	259	266	212	283	191	191	134	136	202	206	120	120	101	118	NA	NA	159	162	NA	NA	235	238	NA	NA	215	215	216	224
1278	3	238	259	212	212	191	197	134	134	195	206	120	120	101	118	189	195	159	162	246	305	235	238	183	187	215	215	216	220
1279	3	268	268	212	212	191	191	134	136	202	206	120	120	115	118	NA	NA	152	162	305	305	232	235	183	187	215	215	220	224
1280	3	NA	NA	NA	NA	NA	NA	NA	NA	NA	NA	120	120	115	115	195	195	NA	NA	305	305	NA	NA	183	203	215	215	NA	NA
1281	3	NA	NA	281	283	197	197	134	136	195	206	NA	NA	115	115	192	195	152	159	NA	NA	232	235	NA	NA	215	215	NA	NA
1282	3	259	266	212	283	197	197	134	134	202	206	120	120	115	118	189	192	159	159	240	246	235	238	183	203	NA	NA	NA	NA
1283	3	NA	NA	212	281	191	197	134	136	195	206	120	123	115	118	195	195	152	159	NA	NA	232	235	203	203	215	215	216	220
1284	3	259	266	212	281	191	197	134	134	195	206	120	120	115	118	192	195	152	162	240	246	223	235	203	203	215	215	220	224
1285	3	268	270	212	281	191	197	134	136	195	206	120	120	115	115	195	195	159	159	305	305	235	238	183	187	215	215	216	224
1286	3	268	270	212	281	197	197	134	134	195	206	120	123	115	115	195	195	159	162	246	305	235	238	183	203	215	215	NA	NA
1287	3	259	266	212	212	197	197	134	136	206	206	120	120	115	118	189	195	152	159	246	305	232	235	203	203	215	215	NA	NA
1288	3	NA	NA	212	212	191	191	134	136	206	206	120	120	101	115	192	192	159	162	246	305	235	238	183	203	215	215	216	224
1289	3	259	266	212	281	191	197	134	134	202	206	120	120	101	115	189	195	152	159	246	305	232	235	203	203	215	215	NA	NA
1290	3	238	259	212	212	191	197	134	134	195	206	120	123	115	115	189	192	152	159	305	305	235	238	183	187	NA	NA	216	224
1291	3	259	266	281	283	191	191	134	136	202	206	120	123	115	118	192	195	152	162	NA	NA	NA	NA	183	187	215	215	220	220
1292	3	259	266	212	281	197	197	134	134	202	206	120	120	101	115	189	192	159	162	246	305	235	238	203	203	215	215	216	220
1293	3	259	266	212	212	197	197	134	134	202	206	120	123	101	118	189	192	159	159	246	305	235	238	183	187	215	215	220	220
1294	3	259	266	212	283	191	197	134	136	202	206	NA	NA	101	115	186	192	159	159	NA	NA	235	238	203	203	215	215	216	224
1295	3	238	258	212	212	191	191	134	136	202	206	120	123	101	118	195	195	159	162	305	305	232	235	183	203	215	215	216	220
1296	3	NA	NA	NA	NA	NA	NA	NA	NA	NA	NA	120	120	101	118	189	195	NA	NA	305	305	232	235	183	203	215	215	216	220
1297	1	NA	NA	NA	NA	NA	NA	NA	NA	NA	NA	120	120	101	109	186	186	NA	NA	240	240	223	232	191	211	215	215	216	220
1298	1	222	295	281	285	193	197	134	134	187	187	120	120	109	109	186	186	156	162	242	305	223	232	191	211	215	215	216	220
1299	1	222	295	264	281	193	197	134	134	195	195	120	120	101	109	186	186	150	156	240	305	223	232	191	211	215	249	216	220
1300	1	222	282	281	281	193	196	134	134	187	195	120	120	109	109	186	186	162	162	240	242	223	232	211	211	215	249	216	220
1301	2	268	270	283	283	191	191	134	134	195	202	120	120	101	115	186	186	150	171	244	334	238	238	183	183	NA	NA	216	232
1302	2	268	270	275	275	191	191	134	134	195	202	120	120	NA	NA	186	195	150	162	244	244	232	238	172	183	260	260	216	232
1303	2	268	270	275	283	191	191	134	134	195	198	120	120	101	115	186	186	150	171	244	334	223	238	183	215	264	264	216	232
1304	2	268	270	275	283	191	191	134	134	195	198	120	120	101	101	186	186	150	171	244	334	238	238	183	215	NA	NA	216	232
1305	2	268	270	275	275	191	191	134	134	195	198	120	120	NA	NA	186	195	150	162	244	334	238	238	183	183	NA	NA	216	232
1306	2	268	270	275	283	191	191	134	134	195	198	120	120	101	115	186	195	150	162	244	244	238	238	183	183	NA	NA	216	220
1307	2	268	270	275	283	191	191	134	134	195	202	120	120	115	115	186	186	150	171	244	334	238	238	183	183	264	264	216	232
1308	2	268	270	275	283	191	191	134	134	195	198	120	120	101	115	186	186	150	162	244	244	232	238	183	183	260	260	216	220
1309	2	268	270	283	283	191	191	134	134	195	202	120	120	101	101	186	186	150	171	244	334	232	238	183	183	260	260	216	220
1310	2	268	270	275	275	191	191	134	134	195	202	120	120	101	101	186	186	150	162	244	334	232	238	183	183	260	260	216	232
1311	2	268	270	275	283	191	191	134	134	195	198	120	120	101	115	186	186	150	162	244	334	232	238	183	183	264	264	216	220
1312	2	268	270	275	283	191	191	134	134	195	202	120	120	101	101	186	186	150	171	244	244	238	238	183	215	260	260	216	220
1313	2	268	270	283	283	191	191	134	134	195	198	120	120	101	101	186	186	150	162	244	334	NA	NA	183	183	NA	NA	NA	NA
1314	2	NA	NA	283	283	191	191	134	134	195	202	120	120	101	101	186	195	150	171	244	334	238	238	183	215	260	260	216	220
1315	2	268	270	283	283	191	191	134	140	195	195	120	120	101	115	186	195	150	171	NA	NA	232	238	183	215	215	236	216	220
1316	2	268	270	NA	NA	191	191	134	140	195	195	120	120	101	115	186	195	150	162	244	244	232	238	183	183	NA	NA	216	220
1317	2	268	270	275	275	191	191	134	134	195	202	120	120	101	115	186	195	150	171	244	334	232	238	183	183	260	260	216	232
1318	2	270	274	275	283	191	197	134	134	195	202	120	120	101	115	186	192	150	162	240	334	238	238	179	183	223	260	216	216
1319	2	270	274	275	283	191	191	134	134	195	202	120	120	101	101	186	195	150	162	244	334	232	238	183	183	NA	NA	NA	NA
1320	2	268	270	275	283	191	191	134	134	195	202	120	120	101	101	186	195	150	171	244	244	223	238	183	183	260	260	NA	NA
1321	2	270	274	283	283	191	191	134	134	195	202	120	120	101	115	186	186	150	171	NA	NA	232	238	183	215	NA	NA	216	220
1322	2	270	274	267	283	191	193	134	140	195	202	120	120	115	115	186	186	162	162	232	244	232	232	183	215	260	260	216	216
1323	2	270	274	275	283	197	197	134	140	195	195	120	120	101	115	186	192	162	162	232	244	232	232	183	215	236	264	216	216
1324	2	268	270	283	283	NA	NA	134	140	195	195	120	120	115	115	186	186	162	162	232	244	238	238	183	183	260	264	216	216
1325	2	268	270	283	283	191	197	134	134	195	202	120	120	101	115	186	192	162	162	240	240	232	232	183	183	NA	NA	216	216
1326	2	270	274	275	283	191	197	134	134	195	202	120	120	115	115	186	186	150	162	240	240	232	238	183	183	260	264	216	216
1327	2	NA	NA	NA	NA	NA	NA	NA	NA	NA	NA	120	120	101	115	186	192	NA	NA	232	244	232	238	183	183	NA	NA	216	216
1328	2	NA	NA	NA	NA	NA	NA	NA	NA	NA	NA	120	120	101	115	192	192	NA	NA	232	240	232	238	183	215	236	236	216	216
1329	2	NA	NA	NA	NA	NA	NA	NA	NA	NA	NA	120	120	101	115	192	192	NA	NA	232	240	NA	NA	183	183	NA	NA	NA	NA
1330	2	270	274	283	283	193	197	134	140	195	202	120	120	101	115	186	192	162	162	232	244	232	238	183	183	236	236	216	216
1331	2	NA	NA	NA	NA	NA	NA	134	134	195	202	120	120	101	115	186	192	150	162	232	240	232	238	183	215	236	264	216	216
1333	3	NA	NA	212	283	191	191	NA	NA	NA	NA	120	123	101	112	186	192	150	162	240	242	NA	NA	203	203	215	215	NA	NA
1334	3	218	218	NA	NA	NA	NA	134	134	195	206	NA	NA	NA	NA	186	192	150	162	NA	NA	NA	NA	NA	NA	215	236	NA	NA
1335	3	218	222	212	283	191	191	134	134	206	206	120	123	109	112	186	192	162	162	240	242	238	238	203	203	215	215	216	224
1336	3	NA	NA	NA	NA	NA	NA	NA	NA	NA	NA	120	123	109	112	189	192	162	162	240	242	232	238	187	187	215	223	224	236
1337	3	NA	NA	NA	NA	NA	NA	NA	NA	NA	NA	120	123	109	112	186	192	NA	NA	242	305	232	235	203	203	215	215	216	224
1338	3	218	218	283	285	191	191	134	134	206	206	NA	NA	NA	NA	186	192	162	162	NA	NA	NA	NA	NA	NA	215	236	NA	NA
1339	3	222	266	283	285	191	191	134	134	206	206	120	123	101	112	186	192	162	162	240	242	232	232	187	215	215	236	NA	NA
1340	3	222	268	283	285	191	191	134	134	206	206	120	123	109	112	189	192	150	162	242	305	232	235	187	187	215	236	236	236
1341	3	268	274	283	285	191	191	134	134	206	206	120	123	101	112	189	192	162	162	242	305	232	238	203	203	215	215	216	224
1342	3	218	222	283	285	191	191	134	134	206	206	120	123	101	112	189	192	162	162	242	305	232	238	203	215	215	215	216	224
1343	3	222	222	283	283	191	191	134	134	195	206	NA	NA	NA	NA	189	192	150	162	NA	NA	NA	NA	NA	NA	215	236	216	216
1344	3	NA	NA	NA	NA	NA	NA	NA	NA	NA	NA	120	120	101	112	186	192	NA	NA	240	242	232	238	203	203	215	215	224	236
1345	3	268	274	212	283	191	191	134	134	206	206	NA	NA	101	112	189	192	162	162	240	242	232	235	203	215	215	223	236	236
1346	3	218	218	283	285	191	191	134	134	195	206	NA	NA	NA	NA	186	192	150	162	NA	NA	NA	NA	NA	NA	215	236	NA	NA
1347	3	268	268	283	285	191	191	134	134	206	206	120	120	101	112	189	192	162	162	242	305	232	235	187	215	215	215	216	224
1348	3	268	274	283	285	191	191	134	134	206	206	120	120	109	112	189	192	162	162	240	242	232	235	187	187	215	223	216	224
1349	3	NA	NA	NA	NA	NA	NA	NA	NA	NA	NA	NA	NA	NA	NA	186	192	NA	NA	NA	NA	NA	NA	NA	NA	215	236	NA	NA
1350	3	222	268	283	285	191	191	134	134	185	206	120	120	109	112	186	192	162	162	240	242	235	238	187	215	215	215	216	224
1351	3	NA	NA	NA	NA	NA	NA	NA	NA	NA	NA	120	123	109	112	186	192	NA	NA	240	242	235	238	203	215	215	223	236	236
1352	3	NA	NA	NA	NA	NA	NA	NA	NA	NA	NA	120	123	109	112	186	192	NA	NA	240	242	232	238	203	203	215	223	216	224
1353	3	NA	NA	NA	NA	NA	NA	NA	NA	NA	NA	120	123	109	112	189	192	NA	NA	242	305	238	238	187	215	215	215	216	236
1354	3	268	268	283	285	191	191	134	134	206	206	120	123	109	112	189	192	162	162	242	305	238	238	203	215	215	215	216	224
1355	3	218	222	212	283	191	191	134	134	206	206	120	123	109	112	189	192	162	162	242	305	235	238	187	215	215	223	236	236
1356	3	222	268	212	283	191	191	134	134	206	206	120	123	101	112	186	192	150	162	242	305	235	238	203	203	215	223	216	224
1357	3	218	222	212	283	191	191	134	134	206	206	120	123	101	112	186	192	162	162	242	305	232	235	203	215	215	215	236	236
1358	3	NA	NA	NA	NA	NA	NA	NA	NA	NA	NA	120	123	101	112	189	192	NA	NA	242	305	235	238	203	203	215	223	224	224
1359	3	NA	NA	NA	NA	NA	NA	NA	NA	NA	NA	120	120	101	112	186	192	NA	NA	242	305	NA	NA	203	203	NA	NA	NA	NA
1360	3	NA	NA	283	285	191	191	134	134	195	206	120	123	109	112	186	192	150	162	242	305	232	235	203	215	215	223	224	236
1361	3	218	274	212	283	191	191	134	134	206	206	120	123	109	112	186	192	150	162	240	242	235	238	187	215	215	223	216	236
1362	3	NA	NA	212	283	191	191	134	134	195	206	120	120	109	112	186	192	162	162	240	242	235	238	187	215	215	215	236	236
1363	3	268	274	283	285	191	191	134	134	206	206	120	123	101	112	186	192	150	162	240	242	235	238	187	187	NA	NA	236	236
1364	3	222	268	283	285	191	191	134	134	195	206	120	123	109	112	189	192	162	162	240	242	232	238	187	215	215	215	216	236
1365	3	218	274	283	285	191	191	134	134	206	206	120	123	109	112	189	192	150	162	NA	NA	232	235	187	187	215	215	236	236
1366	3	268	274	283	285	191	191	134	134	206	206	120	123	109	112	189	192	150	162	240	242	235	238	191	203	215	223	216	236
1367	3	268	270	283	283	191	191	134	134	202	206	120	120	101	115	195	198	162	162	240	338	235	235	211	211	215	236	216	220
1368	3	NA	NA	NA	NA	NA	NA	NA	NA	NA	NA	120	120	101	109	NA	NA	NA	NA	240	305	235	238	179	203	215	236	216	236
1369	3	266	268	212	212	191	191	130	140	195	202	120	120	101	115	192	195	162	171	240	338	235	238	179	203	223	236	216	236
1370	3	268	270	283	283	191	191	130	134	202	206	120	120	101	115	192	198	162	171	240	305	235	238	203	211	215	236	216	236
1371	3	268	270	212	283	191	191	134	134	202	206	120	120	101	109	195	198	162	162	240	338	238	238	179	203	215	236	216	236
1372	3	268	270	283	283	191	191	134	140	202	206	120	120	101	109	192	192	162	162	240	338	235	238	211	211	223	236	216	220
1373	3	266	268	283	283	191	191	134	134	202	206	120	120	101	109	195	198	162	162	240	305	238	238	179	203	215	236	216	236
1374	3	NA	NA	NA	NA	NA	NA	NA	NA	NA	NA	120	120	101	115	192	192	NA	NA	240	305	235	235	203	211	223	236	216	220
1375	3	266	268	212	212	191	191	130	140	202	206	120	120	101	109	192	192	162	171	240	338	NA	NA	179	203	223	236	NA	NA
1376	3	268	270	212	283	191	191	134	140	202	206	120	120	101	115	195	198	150	171	240	338	223	238	199	211	215	236	216	220
1377	3	268	270	212	212	191	191	134	140	202	206	120	120	101	115	192	198	150	171	240	338	235	238	NA	NA	215	236	216	236
1378	3	268	270	283	283	191	191	134	134	202	206	120	120	101	109	195	198	162	171	240	338	238	238	211	211	215	236	216	236
1379	3	266	268	212	212	191	191	134	134	202	206	120	120	101	109	195	198	150	171	240	338	235	235	211	211	215	236	216	220
1380	3	266	268	283	283	191	191	134	140	202	206	120	120	101	109	192	195	162	171	240	338	235	238	211	211	NA	NA	216	236
1381	3	266	268	212	283	191	191	130	134	202	206	120	120	101	115	192	192	150	171	240	338	235	238	203	211	223	236	216	220
1382	3	268	270	212	283	191	191	134	140	202	206	120	120	101	109	192	195	150	171	240	305	223	238	203	211	223	236	NA	NA
1383	3	NA	NA	NA	NA	NA	NA	NA	NA	NA	NA	120	120	101	109	192	192	NA	NA	240	305	235	238	179	211	223	236	216	236
1384	3	268	270	212	283	191	191	130	140	202	206	120	120	101	115	192	195	150	171	240	338	235	238	179	203	223	236	216	236
1385	3	266	268	212	283	191	191	134	134	202	206	120	120	101	115	195	198	162	162	240	338	235	235	211	211	223	236	216	236
1386	3	266	268	212	283	191	191	130	134	202	206	120	120	101	109	NA	NA	162	162	240	305	235	238	179	211	223	236	216	236
1387	3	NA	NA	212	283	191	191	134	140	202	206	120	120	101	115	192	198	150	171	240	338	235	238	179	203	215	236	216	220
1388	3	268	270	283	283	191	191	130	140	202	206	120	120	101	115	192	198	150	171	240	338	235	238	203	211	215	236	216	236
1389	3	268	270	283	283	191	191	130	134	202	206	120	120	101	115	192	198	150	171	240	305	235	238	179	203	215	236	216	220
1390	3	266	268	212	283	191	191	130	134	202	206	120	120	101	115	192	195	150	171	240	305	238	238	179	203	223	236	216	220
1391	3	NA	NA	NA	NA	NA	NA	NA	NA	NA	NA	120	120	101	109	192	192	NA	NA	240	305	238	238	179	211	223	236	216	220
1392	3	268	270	283	283	191	191	130	140	202	206	120	120	101	109	195	198	162	171	240	305	238	238	179	203	215	236	216	236
1393	3	266	268	212	283	191	191	130	140	202	206	120	120	101	109	195	198	162	162	240	305	238	238	203	211	215	236	216	236
1394	3	268	268	212	283	191	191	134	140	202	206	120	120	101	115	192	195	150	171	240	305	235	235	203	211	223	236	216	220
1395	3	268	270	212	283	191	191	134	134	202	206	120	120	101	115	195	198	162	171	240	338	235	238	179	203	215	236	216	220
1396	3	268	270	212	283	191	191	134	140	202	206	120	120	101	109	195	198	162	171	240	338	238	238	179	211	215	236	216	220
1397	3	266	268	212	283	191	191	130	134	202	206	120	120	101	109	192	198	150	171	240	305	235	238	179	203	215	236	216	220
1398	3	NA	NA	212	212	191	191	134	140	202	206	120	120	101	109	186	192	150	171	NA	NA	223	238	NA	NA	223	236	240	240
1399	3	268	270	212	283	191	191	130	140	202	206	120	120	101	115	192	195	150	162	NA	NA	235	238	179	211	215	236	216	220
1400	3	266	268	212	212	191	191	130	134	202	206	120	120	101	109	192	198	162	171	240	338	NA	NA	203	211	NA	NA	NA	NA
1401	3	NA	NA	NA	NA	NA	NA	NA	NA	NA	NA	120	120	101	109	192	195	NA	NA	240	305	235	238	211	211	223	236	216	220
1402	3	268	270	212	212	191	191	130	140	202	206	120	120	101	115	192	192	162	162	240	305	NA	NA	179	211	223	236	216	220
1403	3	266	268	212	283	191	191	134	140	202	206	NA	NA	101	109	195	198	162	162	240	305	238	238	211	211	215	236	216	236
1404	3	266	268	283	283	191	191	130	140	202	206	120	120	101	115	192	195	150	162	240	338	238	238	203	211	223	236	216	236
1405	3	266	268	212	283	191	191	130	140	202	206	120	120	101	109	192	195	162	171	240	338	235	238	179	203	223	236	216	220
1406	3	NA	NA	212	283	191	191	130	134	202	206	120	120	101	115	195	198	162	171	240	338	NA	NA	203	211	223	236	NA	NA
1407	3	NA	NA	NA	NA	NA	NA	NA	NA	NA	NA	120	120	112	115	186	192	NA	NA	244	338	235	238	203	203	215	236	212	220
1408	3	NA	NA	NA	NA	NA	NA	NA	NA	NA	NA	120	120	112	115	186	192	NA	NA	244	338	NA	NA	183	203	215	236	NA	NA
1409	3	218	274	279	281	195	197	134	134	195	202	120	120	112	115	186	195	162	162	305	338	235	235	203	203	NA	NA	220	220
1410	3	NA	NA	279	279	191	195	134	134	195	202	120	120	112	115	186	192	159	162	305	338	NA	NA	203	203	NA	NA	212	216
1411	3	218	274	212	283	191	195	134	134	206	206	120	120	112	115	186	192	159	162	305	338	NA	NA	183	203	215	236	220	220
1412	3	NA	NA	283	283	191	197	134	134	195	202	120	120	109	112	189	195	152	162	244	305	232	235	183	203	215	223	220	228
1413	3	218	218	279	283	191	195	134	134	195	202	120	120	112	115	192	192	162	162	305	338	238	238	203	203	NA	NA	212	216
1414	3	NA	NA	NA	NA	NA	NA	NA	NA	NA	NA	120	120	112	115	186	195	NA	NA	244	338	235	238	183	203	236	236	212	220
1415	3	NA	NA	NA	NA	NA	NA	NA	NA	NA	NA	120	120	112	115	186	192	NA	NA	NA	NA	235	235	183	203	215	236	216	220
1416	3	NA	NA	NA	NA	NA	NA	NA	NA	NA	NA	120	120	112	115	186	195	NA	NA	244	338	235	235	203	203	223	223	212	220
1417	3	222	270	279	281	191	195	134	134	202	206	120	120	112	115	186	192	159	162	305	338	235	238	183	203	NA	NA	212	216
1418	3	NA	NA	NA	NA	NA	NA	120	123	NA	NA	NA	NA	NA	NA	NA	NA	NA	NA	NA	NA	NA	NA	NA	NA	215	236	NA	NA
1419	3	222	222	212	283	191	191	134	134	195	202	120	120	112	115	NA	NA	159	162	244	338	238	238	183	203	223	223	216	220
1420	3	218	218	279	281	191	195	134	134	195	206	120	120	112	115	NA	NA	159	162	244	338	235	238	183	203	215	223	212	216
1421	3	218	218	212	281	191	195	134	134	202	206	120	120	112	115	192	195	159	162	305	338	235	235	183	203	223	223	220	220
1422	3	NA	NA	NA	NA	NA	NA	NA	NA	NA	NA	120	120	112	115	NA	NA	NA	NA	305	338	235	235	203	203	236	236	212	220
1423	3	218	270	NA	NA	NA	NA	134	134	185	190	120	120	112	115	192	195	NA	NA	305	338	235	238	203	203	223	223	212	216
1424	3	NA	NA	NA	NA	NA	NA	NA	NA	NA	NA	120	120	115	115	186	195	NA	NA	240	240	235	238	183	183	NA	NA	216	216
1425	3	NA	NA	NA	NA	NA	NA	NA	NA	NA	NA	120	120	112	115	186	192	NA	NA	305	338	235	238	203	203	215	236	NA	NA
1426	3	266	268	264	283	191	197	134	136	202	206	120	120	101	112	192	195	171	171	232	232	235	235	NA	NA	215	223	216	216
1427	3	222	274	NA	NA	194	194	134	134	195	206	120	120	112	115	192	195	NA	NA	244	338	235	235	183	203	223	223	212	216
1428	3	222	274	279	281	191	197	134	134	190	195	120	120	112	115	186	195	159	162	244	338	235	238	183	203	223	223	212	216
1429	3	222	270	212	283	191	197	134	134	195	206	120	120	112	115	186	192	162	162	244	338	235	238	183	203	215	236	212	216
1430	3	222	270	NA	NA	NA	NA	134	134	195	202	120	120	112	115	192	195	NA	NA	244	338	235	238	191	203	223	223	212	212
1431	3	218	270	279	283	191	195	134	134	202	206	120	120	NA	NA	186	192	162	162	305	338	235	235	183	203	NA	NA	212	220
1432	3	222	274	212	281	191	191	134	134	195	202	120	123	112	115	186	192	159	162	244	338	235	238	203	203	215	236	216	220
1433	3	222	270	212	283	191	195	134	134	195	206	120	120	112	115	192	195	159	162	305	338	235	238	203	203	223	223	220	220
1434	3	218	270	279	281	191	195	134	134	195	206	120	120	112	115	186	192	159	162	305	338	235	235	203	203	215	236	NA	NA
1435	3	218	270	212	283	191	197	134	134	195	206	120	120	112	115	192	195	159	162	244	338	235	235	183	203	223	223	216	220
1436	3	NA	NA	212	281	191	191	134	134	NA	NA	120	120	112	115	186	192	159	162	244	338	238	238	203	203	215	236	212	216
1437	3	222	270	212	212	194	194	134	134	195	202	120	120	112	115	186	192	162	162	305	338	235	238	183	203	NA	NA	220	220
1438	3	218	274	279	283	195	197	134	134	202	206	120	120	NA	NA	186	192	162	162	305	338	235	238	203	203	215	223	220	220
1439	3	218	270	279	283	191	195	134	134	195	206	120	120	NA	NA	192	192	162	162	305	338	238	238	183	203	215	223	212	220
1440	3	222	310	279	283	191	195	134	136	195	206	120	123	115	115	192	192	162	162	240	338	235	238	179	203	215	223	212	220
1441	3	218	310	279	283	191	191	134	136	202	206	120	120	115	115	192	192	162	162	232	338	235	238	179	203	219	223	216	216
1442	3	222	274	279	283	191	197	134	134	202	202	120	123	112	115	186	192	162	162	240	338	235	238	179	203	219	236	212	216
1443	3	222	222	212	279	191	197	134	134	206	206	120	120	115	115	186	192	159	162	232	338	235	238	NA	NA	215	236	216	220
1444	3	222	274	212	283	191	195	134	134	206	206	120	123	112	115	186	192	162	162	232	338	220	235	179	203	219	236	216	220
1445	3	NA	NA	212	279	195	197	134	134	NA	NA	120	123	115	115	186	192	159	162	232	338	NA	NA	179	203	215	236	NA	NA
1446	3	222	310	279	283	191	195	134	136	202	206	120	120	112	115	192	192	162	162	240	338	220	235	203	203	219	223	NA	NA
1447	3	218	218	212	283	191	195	134	134	202	202	120	123	112	115	192	192	159	162	232	338	235	238	203	203	219	223	212	220
1448	3	222	274	212	212	195	197	134	134	202	202	120	123	115	115	192	192	159	162	232	338	220	238	203	203	215	223	212	220
1449	3	218	28	279	283	191	197	134	134	202	206	120	123	112	115	192	192	159	162	232	338	220	235	179	203	215	223	212	220
1450	3	222	218	212	212	195	197	134	134	202	206	NA	NA	115	115	186	192	162	162	232	338	220	238	203	203	215	236	212	216
1451	3	218	310	279	283	191	195	134	136	206	206	120	123	115	115	186	192	159	162	240	338	235	238	179	203	219	236	212	220
1452	3	222	310	212	283	191	197	134	134	NA	NA	120	120	115	115	192	192	162	162	232	338	220	238	203	203	215	223	216	216
1453	3	NA	NA	212	283	195	197	NA	NA	NA	NA	120	123	112	115	186	192	159	162	232	338	220	238	203	203	219	236	212	220
1454	3	218	310	212	212	191	197	134	134	202	202	120	120	115	115	186	192	162	162	240	338	220	235	179	203	215	236	212	216
1455	3	218	274	212	283	191	191	134	136	202	202	120	123	112	115	186	192	159	162	240	338	220	238	179	203	219	236	NA	NA
1456	3	222	274	212	283	191	191	134	134	202	202	120	123	115	115	192	192	159	162	240	338	220	235	179	203	219	223	212	220
1457	3	218	310	212	212	195	197	134	134	195	206	120	120	115	115	186	192	162	162	232	338	235	238	179	203	219	236	216	220
1458	3	218	218	279	283	195	197	134	136	202	202	120	123	112	115	192	192	162	162	232	338	NA	NA	203	203	215	236	212	220
1459	3	222	274	212	283	191	197	134	136	202	202	120	120	112	115	192	192	159	162	240	338	235	238	203	203	219	223	212	220
1460	3	218	310	279	283	191	191	134	134	190	202	120	120	112	115	192	192	162	162	232	338	220	238	179	203	NA	NA	216	220
1461	3	NA	NA	212	283	191	195	NA	NA	NA	NA	120	120	112	115	192	192	162	162	232	338	NA	NA	203	203	219	223	NA	NA
1462	3	222	222	212	283	191	195	134	134	206	206	120	120	115	115	192	192	162	162	240	338	220	235	179	203	215	236	212	220
1463	1	295	295	283	285	193	197	134	136	187	195	120	120	101	101	186	186	162	162	240	305	223	223	179	211	215	219	220	220
1464	1	230	295	281	281	193	193	134	136	195	195	120	120	101	109	186	186	162	171	240	240	223	223	179	203	215	232	220	228
1465	1	230	239	281	283	193	197	134	134	195	202	120	123	109	115	186	192	162	162	242	242	232	235	179	215	215	236	216	216
1466	1	222	268	279	281	193	197	134	134	195	198	120	120	101	109	195	195	162	162	240	240	235	235	211	228	215	236	216	224
1467	1	295	295	283	285	193	197	134	136	187	195	120	120	101	109	186	186	156	171	240	305	223	223	179	203	215	219	216	216
1468	1	218	270	212	281	195	197	134	134	206	206	120	120	112	115	186	192	159	162	244	338	235	235	183	203	215	236	212	216
1469	3	274	274	212	281	191	197	134	134	206	206	120	120	109	112	186	195	159	162	244	305	NA	NA	183	228	223	223	NA	NA
1470	3	268	268	212	283	191	197	134	134	195	206	120	120	112	115	192	198	152	162	244	246	235	238	203	228	215	223	212	216
1471	3	272	272	212	283	191	191	134	134	195	206	120	120	109	112	186	195	159	162	244	305	220	238	187	203	223	223	216	220
1472	3	268	268	212	281	191	191	134	134	195	206	NA	NA	NA	NA	NA	NA	159	162	NA	NA	NA	NA	NA	NA	NA	NA	NA	NA
1473	3	274	274	212	281	191	197	134	134	206	206	120	123	109	112	186	195	152	162	244	246	220	238	187	203	223	223	216	220
1474	3	222	268	212	281	191	191	134	134	206	206	120	120	109	112	186	195	159	162	305	305	NA	NA	183	228	223	223	220	236
1475	3	222	268	212	283	191	191	134	134	206	206	120	123	109	112	186	192	159	162	246	305	220	235	187	203	215	223	220	236
1476	3	222	268	212	283	191	191	134	134	195	195	120	120	109	112	195	198	159	162	305	305	235	238	203	228	223	223	212	236
1477	3	272	272	212	281	191	191	134	134	206	206	120	123	109	112	186	192	159	162	244	305	220	235	183	228	215	223	212	216
1478	3	268	268	212	281	191	197	134	134	195	206	120	123	112	115	192	198	152	162	244	305	235	238	183	228	NA	NA	212	236
1479	3	222	268	212	281	191	197	134	134	195	206	120	123	109	112	192	198	152	162	305	305	238	238	203	228	NA	NA	212	236
1480	3	222	272	212	281	191	197	134	134	195	195	120	123	112	115	186	192	159	162	244	305	235	235	187	203	215	223	212	236
1481	3	222	272	212	283	191	197	134	134	195	195	120	120	109	112	186	195	159	162	244	305	NA	NA	183	228	223	223	212	236
1482	3	222	268	212	283	191	191	134	134	195	195	120	120	112	115	186	195	152	162	244	305	220	235	183	187	223	223	216	220
1483	3	272	272	212	283	191	191	134	134	195	206	120	123	NA	NA	186	192	159	162	244	246	220	235	183	228	215	223	220	236
1484	3	272	272	212	281	191	197	134	134	206	206	120	123	109	112	186	195	152	162	244	305	220	235	183	187	NA	NA	212	236
1485	3	222	266	212	281	191	191	134	134	206	206	120	123	112	115	195	198	159	162	244	246	220	238	183	228	223	223	216	220
1486	3	222	266	212	283	191	197	134	134	195	195	120	120	112	115	192	198	152	162	244	305	235	235	203	228	215	223	212	216
1487	3	268	274	212	283	191	191	134	134	195	206	120	123	112	115	186	195	152	162	305	305	220	235	183	228	223	223	NA	NA
1488	3	222	272	212	283	191	197	134	134	195	206	120	120	109	112	186	192	152	162	246	305	220	235	203	228	215	223	212	236
1489	3	268	268	212	281	191	191	134	134	195	206	120	123	112	115	186	192	152	162	244	305	235	238	203	228	215	223	216	220
1490	3	222	268	212	283	191	191	134	134	195	195	120	123	109	112	186	195	152	162	244	305	235	238	183	228	NA	NA	212	236
1491	3	222	266	212	283	191	191	134	134	195	195	120	123	109	112	192	198	159	162	246	305	220	238	187	203	215	223	NA	NA
1492	3	268	268	212	283	191	191	134	134	195	206	120	123	NA	NA	192	198	152	162	305	305	220	238	187	203	215	223	216	220
1493	3	NA	NA	212	281	191	191	NA	NA	NA	NA	120	123	109	112	186	195	152	162	244	246	220	235	183	228	223	223	216	220
1494	3	222	268	212	283	191	191	134	134	195	195	120	123	112	115	186	192	152	162	305	305	235	235	183	228	215	223	212	236
1495	3	274	274	212	281	191	191	134	134	195	206	120	120	112	115	195	198	159	162	244	246	220	238	203	228	223	223	212	236
1496	3	266	268	212	283	191	191	134	134	195	206	NA	NA	NA	NA	186	195	152	162	NA	NA	NA	NA	183	187	NA	NA	212	216
1497	3	NA	NA	NA	NA	NA	NA	NA	NA	NA	NA	NA	NA	NA	NA	NA	NA	NA	NA	NA	NA	223	235	NA	NA	NA	NA	NA	NA
1498	3	268	270	283	283	191	191	134	134	195	195	120	120	101	109	192	192	162	162	240	244	226	235	183	187	215	272	212	220
1499	3	268	270	212	283	189	197	134	134	195	206	120	123	112	115	192	192	159	162	242	318	235	238	179	203	215	272	212	220
1500	3	218	310	212	283	191	197	134	134	195	195	120	123	NA	NA	189	189	152	162	240	244	235	238	179	183	215	215	NA	NA
1501	3	NA	NA	212	283	191	191	134	134	195	195	120	120	101	109	192	192	152	162	242	318	226	238	179	183	NA	NA	212	220
1502	3	NA	NA	283	283	189	197	134	134	195	195	120	123	112	115	189	192	152	162	240	244	226	235	187	203	215	223	212	220
1503	3	268	270	283	283	191	191	134	134	195	206	120	123	112	115	192	192	159	162	242	244	NA	NA	179	203	215	272	NA	NA
1504	3	218	266	212	283	191	197	134	134	195	195	120	120	112	115	189	192	152	162	242	318	226	235	179	183	215	223	212	220
1505	3	218	266	283	283	191	197	134	134	195	206	120	123	101	109	192	192	162	162	240	244	NA	NA	187	203	NA	NA	212	220
1506	3	268	270	283	283	189	191	134	134	195	195	120	120	101	112	189	192	152	159	242	318	238	238	187	203	215	223	212	220
1507	3	218	310	283	283	191	197	134	134	195	195	120	123	101	109	189	189	159	162	242	244	226	235	179	183	215	215	212	220
1508	3	268	270	283	283	189	197	134	134	195	206	120	120	101	112	192	192	162	162	242	318	235	238	183	187	215	236	212	220
1509	3	268	270	283	283	189	191	134	134	195	195	120	123	101	112	189	189	159	162	242	318	235	238	187	203	215	215	212	220
1510	3	218	310	212	283	189	191	134	134	195	195	120	120	112	115	189	192	159	162	242	244	235	238	183	187	215	223	212	220
1511	3	218	266	283	283	189	191	134	134	195	206	120	123	101	112	189	189	152	162	240	318	235	238	179	203	215	215	212	220
1512	3	218	266	212	283	191	191	134	134	195	195	120	123	109	115	192	192	159	162	242	244	238	238	179	203	215	215	NA	NA
1513	3	268	270	283	283	191	197	134	134	195	195	120	123	101	109	192	192	159	162	242	244	235	238	179	183	223	272	212	220
1514	3	218	266	283	283	189	191	134	134	195	195	120	123	109	115	192	192	162	162	242	318	226	235	187	203	215	272	212	220
1515	3	268	270	212	283	191	197	134	134	195	195	120	120	109	115	NA	NA	162	162	242	244	238	238	187	203	223	272	212	220
1516	3	268	270	212	283	189	197	134	134	195	195	120	120	101	112	192	192	152	162	242	244	226	238	179	203	215	272	212	220
1517	3	268	270	212	283	189	197	134	134	195	195	120	120	109	115	189	192	162	162	242	318	226	235	179	183	215	223	212	220
1518	3	268	270	212	283	191	191	134	134	195	206	120	120	109	115	192	192	152	159	NA	NA	226	238	NA	NA	215	215	212	220
1519	3	218	310	283	283	189	197	134	134	195	195	120	120	112	115	189	192	159	162	242	244	NA	NA	187	203	223	272	NA	NA
1520	3	268	270	212	283	191	191	134	134	195	206	NA	NA	112	115	192	192	152	162	NA	NA	235	238	183	187	NA	NA	212	220
1521	3	268	270	212	283	189	197	134	134	195	195	120	123	112	115	192	192	152	159	240	318	226	235	187	203	215	272	212	220
1522	3	268	270	283	283	189	197	134	134	195	206	120	120	112	115	189	189	159	162	242	318	226	235	179	203	215	215	212	220
1523	3	268	270	212	283	189	191	134	134	195	195	120	120	112	115	192	192	152	159	242	318	226	235	183	187	NA	NA	212	220
1524	3	270	270	283	283	191	197	134	134	195	206	120	123	109	115	189	189	152	159	240	318	238	238	183	187	215	215	212	220
1525	3	268	270	283	283	191	191	134	134	195	195	120	123	109	115	189	189	152	159	240	318	235	238	179	203	215	215	212	220
1526	3	218	266	283	283	191	197	134	134	195	195	120	120	101	109	192	192	159	162	242	244	NA	NA	187	203	215	272	212	220
1527	3	268	270	212	283	189	191	134	134	195	206	120	120	101	112	192	192	152	159	242	244	226	235	179	183	215	272	212	220
1528	3	218	310	283	283	189	197	134	134	195	206	120	120	101	112	192	192	159	162	240	244	226	238	179	183	223	272	212	220
1529	3	268	270	283	283	191	191	134	134	195	206	120	123	101	112	189	189	162	162	240	244	226	235	187	203	215	215	212	220
1530	3	218	218	283	283	191	191	134	134	195	206	120	120	101	112	189	192	162	162	240	318	235	238	187	203	215	223	212	220
1531	3	268	270	283	283	189	197	134	134	195	206	120	120	112	115	192	192	152	162	242	244	235	238	179	183	223	272	212	220
1532	3	268	270	283	283	191	197	134	134	195	206	120	120	101	109	189	189	152	162	242	318	226	238	183	187	215	215	212	220
1533	3	218	266	283	283	191	197	134	134	195	206	120	120	109	115	192	192	162	162	242	318	238	238	183	187	223	272	212	220
1534	3	218	266	283	283	189	197	134	134	195	206	NA	NA	NA	NA	192	192	152	162	240	244	238	238	NA	NA	NA	NA	NA	NA
1535	3	268	270	212	283	189	197	134	134	195	206	120	123	NA	NA	192	192	159	162	242	318	226	235	NA	NA	NA	NA	NA	NA
1536	3	NA	NA	212	283	191	197	NA	NA	NA	NA	120	123	101	109	192	192	162	162	240	244	226	235	187	203	215	272	NA	NA
1537	3	NA	NA	283	283	189	197	134	134	195	195	120	120	101	112	189	192	162	162	240	318	226	238	179	203	215	223	NA	NA
1538	3	218	266	212	283	189	197	134	134	195	206	120	123	112	115	192	192	162	162	240	244	226	238	183	187	215	272	212	220
1539	3	218	266	283	283	189	197	134	134	195	206	120	120	109	115	192	192	159	162	242	318	235	238	179	203	NA	NA	212	220
1540	3	268	270	212	283	189	191	134	134	195	195	120	123	109	115	189	189	162	162	242	318	238	238	183	187	215	215	212	220
1541	3	218	266	283	283	189	197	134	134	195	195	120	123	112	115	189	192	159	162	240	244	226	238	179	183	215	223	212	220
1542	3	268	270	212	283	191	197	134	134	195	195	120	123	101	112	192	192	162	162	242	244	235	238	187	203	223	272	212	220
1543	3	218	310	212	283	189	191	134	134	195	195	120	123	101	109	189	189	159	162	242	318	235	238	179	183	215	215	212	220
1544	3	268	270	283	283	189	191	134	134	195	195	120	123	101	109	189	192	152	162	240	244	238	238	183	187	215	223	212	220
1545	3	218	266	283	283	191	197	134	134	195	206	120	120	NA	NA	192	192	162	162	242	318	226	238	179	183	NA	NA	212	220
1546	3	268	270	283	283	189	191	134	134	195	206	120	123	101	112	192	192	162	162	240	318	226	235	179	183	223	272	212	220
1547	3	218	266	212	283	189	197	134	134	195	195	120	123	109	115	192	192	152	162	242	318	226	238	183	187	215	272	212	220
1548	3	268	270	283	283	189	191	134	134	195	195	120	123	109	115	192	192	152	159	240	318	235	238	179	183	215	272	NA	NA
1549	3	218	218	212	283	191	197	134	134	195	206	120	123	109	115	192	192	162	162	240	244	235	238	183	187	NA	NA	NA	NA
1550	3	268	270	283	283	191	191	134	134	195	195	120	123	101	112	192	192	152	162	242	244	NA	NA	179	183	NA	NA	NA	NA
1551	3	268	268	212	283	191	191	134	134	195	195	120	123	101	112	192	192	159	162	240	244	238	238	179	183	215	272	212	220
1552	3	268	270	212	283	189	197	134	134	195	206	120	120	112	115	189	189	162	162	240	318	235	238	187	203	215	215	212	220
1553	3	NA	NA	212	283	191	197	134	134	NA	NA	120	120	101	112	189	192	152	162	240	318	226	235	183	187	215	223	212	220
1554	3	218	266	283	283	189	191	134	134	195	195	120	120	101	112	189	192	162	162	240	244	226	235	179	183	215	223	212	220
1555	3	218	266	283	283	191	197	134	134	195	195	120	120	112	115	192	192	162	162	242	244	238	238	183	187	215	272	212	220
1556	3	218	266	212	283	191	197	134	134	195	195	120	123	109	115	189	189	152	162	242	244	238	238	179	183	215	215	212	220
1557	3	218	266	212	283	189	197	134	134	195	206	120	120	NA	NA	189	189	152	162	240	244	226	235	183	187	215	215	212	220
1558	3	268	270	212	283	189	197	134	134	195	195	120	120	112	115	192	192	152	159	242	318	235	238	183	187	223	272	212	220
1559	3	268	270	212	283	189	197	134	134	195	206	120	123	112	115	192	192	152	162	240	244	226	235	183	187	223	272	212	220
1560	3	268	270	212	283	191	197	134	134	195	206	NA	NA	101	109	192	192	162	162	240	318	226	238	179	203	223	272	212	220
1561	3	218	266	283	283	191	191	134	134	195	195	120	123	101	112	192	192	159	162	242	244	220	235	183	187	223	272	212	220
1562	3	268	270	212	283	191	191	134	134	195	206	120	123	101	109	192	192	159	162	242	318	235	238	183	187	223	272	212	220
1563	3	218	310	283	283	189	191	134	134	195	195	120	123	101	112	186	192	152	159	240	244	226	238	179	203	215	272	212	220
1564	3	238	274	212	285	191	195	134	134	202	206	120	123	NA	NA	192	195	152	162	305	305	232	235	NA	NA	215	223	220	224
1565	3	270	270	212	212	191	195	134	134	202	206	120	120	105	112	186	192	162	162	305	305	235	235	183	215	223	236	228	236
1566	3	270	274	212	285	191	195	134	134	202	206	120	120	105	112	192	195	162	162	240	338	220	235	183	183	223	223	NA	NA
1567	3	NA	NA	212	285	191	195	134	134	202	206	120	123	105	112	192	195	162	162	240	338	235	235	203	203	215	223	220	236
1568	3	238	270	212	285	191	195	134	134	202	206	120	120	105	112	186	192	152	162	305	305	232	235	203	215	215	236	220	236
1569	3	270	274	212	283	191	191	134	134	202	206	120	120	105	112	186	192	152	162	240	305	220	235	183	215	215	236	220	224
1570	3	238	270	212	212	191	191	134	134	202	206	120	120	109	112	192	195	152	162	305	338	235	235	203	203	223	223	228	236
1571	3	270	274	283	285	191	195	134	134	202	206	120	120	112	112	186	192	162	162	305	305	235	235	203	215	223	236	220	236
1572	3	238	274	212	283	191	195	134	134	202	206	120	120	NA	NA	192	195	162	162	240	338	220	235	183	183	215	223	NA	NA
1573	3	270	270	283	285	191	195	134	134	202	206	120	123	105	112	186	192	152	162	305	305	235	235	183	183	223	236	236	236
1574	3	238	274	212	283	191	191	134	134	202	206	120	123	109	112	192	195	162	162	305	305	235	235	203	215	223	223	236	236
1575	3	238	270	212	285	191	195	134	134	202	206	120	120	109	112	186	192	152	162	305	338	232	238	183	215	215	236	NA	NA
1576	3	270	270	212	285	191	195	134	134	202	206	120	120	109	112	192	195	162	162	240	305	232	238	203	215	215	223	228	236
1577	3	270	274	212	285	191	195	134	134	202	206	120	123	105	112	186	192	162	162	305	305	232	238	203	215	215	236	220	224
1578	3	NA	NA	212	283	191	191	134	134	202	206	120	123	105	112	186	192	162	162	305	338	235	235	203	203	215	236	220	224
1579	1	222	222	279	281	191	197	134	134	187	195	120	120	103	109	186	195	150	162	242	338	235	235	NA	NA	NA	NA	NA	NA
1580	1	222	222	260	279	191	197	134	134	187	195	120	120	103	109	186	195	150	162	240	242	220	235	211	228	NA	NA	NA	NA
1581	1	222	268	260	285	193	197	134	134	187	202	120	120	101	109	186	186	162	162	240	240	223	235	191	228	NA	NA	216	236
1582	1	222	268	279	281	191	197	134	134	198	202	120	120	NA	NA	195	195	162	162	NA	NA	NA	NA	NA	NA	215	236	NA	NA
1583	1	268	270	260	279	193	193	134	134	187	195	120	120	109	109	186	195	150	159	NA	NA	223	235	211	228	236	240	216	236
1584	1	268	270	260	279	193	197	134	134	187	195	120	120	103	109	186	195	162	171	NA	NA	223	235	191	228	215	219	228	236
1585	1	268	270	279	281	191	197	134	134	187	202	120	120	101	109	186	192	150	171	240	338	235	235	211	211	215	236	216	224
1586	1	268	270	260	279	193	197	134	134	195	198	120	120	103	109	186	186	162	171	242	338	223	235	191	228	219	240	228	236
1587	1	222	268	260	279	191	197	134	134	187	195	120	120	103	109	186	195	150	162	242	338	223	235	191	228	236	240	216	236
1588	1	222	268	281	285	193	197	134	134	187	195	120	120	NA	NA	195	195	150	171	240	338	223	238	191	211	215	236	228	236
1589	1	268	270	279	281	193	197	134	134	195	198	120	120	NA	NA	186	186	150	162	240	338	223	238	NA	NA	219	240	228	236
1590	1	222	268	279	281	191	197	134	134	195	198	120	120	103	109	186	195	150	171	240	338	NA	NA	211	228	215	219	NA	NA
1591	1	222	268	260	279	191	197	134	134	187	202	120	120	101	109	186	195	150	162	240	338	NA	NA	191	211	215	219	216	236
1592	1	268	270	279	281	193	197	134	134	187	202	120	120	101	109	186	195	162	171	240	338	235	235	211	211	NA	NA	216	236
1593	1	222	268	279	281	191	197	134	134	195	198	120	120	101	109	186	195	150	171	240	242	223	235	211	228	NA	NA	224	228
1594	1	222	268	279	281	191	197	134	134	198	202	120	120	NA	NA	195	195	150	171	242	338	223	235	191	211	215	236	216	236
1595	1	268	270	281	285	191	197	134	134	195	198	120	120	103	109	195	195	150	162	240	240	235	235	211	228	215	236	224	228
1596	1	268	270	260	279	193	197	134	134	195	198	120	120	NA	NA	186	186	150	171	240	240	223	235	211	228	NA	NA	216	236
1597	1	268	270	260	285	193	197	134	134	195	198	120	120	101	109	186	195	150	162	242	338	223	238	191	228	236	240	216	236
1598	1	268	270	279	281	191	197	134	134	187	195	120	120	109	109	186	195	162	162	240	338	235	235	211	211	215	219	NA	NA
1599	1	268	270	281	285	191	197	134	134	198	202	120	120	101	109	186	195	162	171	240	338	223	235	191	228	236	240	228	236
1600	1	268	270	260	285	193	197	134	134	187	202	120	120	101	109	186	186	162	171	242	338	223	238	211	211	NA	NA	NA	NA
1601	1	268	270	260	279	191	197	134	134	195	198	120	120	109	109	186	195	162	162	240	242	235	235	211	211	236	240	216	224
1602	1	268	270	260	285	193	197	134	134	198	202	120	120	109	109	195	195	162	171	242	338	223	223	191	228	215	236	228	236
1603	1	222	268	279	281	193	197	134	134	198	202	120	120	NA	NA	186	195	162	162	240	338	223	238	211	228	NA	NA	NA	NA
1604	1	222	270	NA	NA	NA	NA	134	134	187	202	120	120	101	109	186	195	NA	NA	240	240	223	223	191	211	NA	NA	216	236
1605	1	222	268	281	285	193	197	134	134	187	202	120	120	109	109	186	195	150	171	242	338	223	235	191	228	215	219	NA	NA
1606	1	222	268	279	281	193	197	134	134	187	195	120	120	109	109	186	195	150	171	240	240	NA	NA	191	211	215	219	216	224
1607	1	268	270	281	285	193	197	134	134	195	198	120	120	109	109	195	195	150	171	240	240	223	235	199	211	215	236	224	228
1608	1	NA	NA	260	279	191	197	NA	NA	NA	NA	120	120	109	109	NA	NA	150	162	242	338	223	235	NA	NA	215	219	216	224
1609	1	268	270	260	285	193	197	134	134	198	202	120	120	109	109	NA	NA	150	162	240	242	223	235	211	228	215	219	216	236
1610	1	222	268	279	281	193	197	134	134	195	198	120	120	103	109	NA	NA	150	162	240	240	223	235	211	228	215	219	224	228
1611	1	268	270	281	285	191	197	134	134	187	195	120	120	109	109	186	195	162	162	240	240	235	235	191	211	NA	NA	216	224
1612	1	268	270	260	285	193	197	134	134	195	198	120	120	101	109	NA	NA	150	162	240	240	223	235	211	228	215	236	224	228
1613	1	268	270	279	281	191	197	134	134	187	202	120	120	101	109	NA	NA	150	162	240	338	223	223	191	228	236	240	224	228
1614	1	268	270	281	285	193	197	134	134	187	202	NA	NA	NA	NA	186	195	162	171	NA	NA	235	238	211	211	236	240	216	236
1615	1	268	270	260	279	193	197	134	134	187	202	120	120	101	109	186	195	162	171	242	338	NA	NA	NA	NA	236	240	NA	NA
1616	3	222	274	212	212	191	191	134	134	202	202	120	123	109	115	186	192	152	162	240	246	220	235	203	228	219	223	212	236
1617	3	222	266	212	212	191	197	134	136	202	202	120	123	109	112	192	198	152	162	232	305	220	235	203	228	215	223	212	216
1618	3	222	266	212	212	191	191	134	134	202	202	120	123	NA	NA	192	198	152	162	240	305	220	235	203	228	215	223	NA	NA
1619	3	222	266	212	212	191	191	134	134	206	206	120	120	112	115	192	198	159	162	240	305	220	235	179	187	219	223	216	216
1620	3	274	274	212	212	191	197	134	134	202	206	120	123	NA	NA	192	198	159	162	232	246	220	235	NA	NA	219	223	212	236
1621	3	222	266	212	283	191	191	134	134	202	202	NA	NA	NA	NA	NA	NA	159	162	232	305	NA	NA	NA	NA	NA	NA	212	216
1622	3	222	266	212	283	191	197	134	134	202	202	120	120	109	115	186	192	159	162	240	305	235	235	179	228	215	223	212	216
1623	3	266	268	212	283	191	191	134	136	206	206	120	123	112	115	186	192	152	162	240	246	232	232	179	228	215	223	216	216
1624	3	222	266	212	283	191	191	134	136	206	206	120	123	109	112	192	198	152	162	240	305	220	238	203	228	219	223	212	216
1625	3	274	274	212	283	191	197	134	134	202	206	120	123	115	115	192	198	159	162	240	305	220	235	203	228	219	223	212	216
1626	3	268	274	212	283	191	191	134	134	202	206	120	123	109	115	186	192	152	162	232	305	220	235	203	228	219	223	216	216
1627	3	266	268	212	283	191	197	134	134	206	206	120	123	109	115	192	198	159	162	232	305	220	235	179	187	219	223	212	216
1628	3	230	238	281	283	193	195	134	134	187	195	120	123	109	115	186	186	150	162	240	242	223	238	179	211	219	240	216	246
1629	3	274	274	212	283	191	191	134	136	202	206	120	123	109	115	186	192	159	162	NA	NA	220	235	187	203	219	223	212	216
1630	3	274	274	212	212	191	191	134	134	206	206	NA	NA	NA	NA	NA	NA	152	162	NA	NA	NA	NA	NA	NA	219	223	216	216
1631	3	266	268	212	212	191	197	134	134	206	206	120	123	NA	NA	186	192	152	162	232	246	NA	NA	203	228	219	223	212	236
1632	3	274	274	212	212	191	197	134	136	202	206	120	123	112	115	192	198	159	162	232	305	220	235	203	228	215	223	216	216
1633	3	266	268	212	212	191	191	134	134	202	206	120	123	109	115	192	198	152	162	240	246	235	235	203	228	219	223	212	236
1634	3	274	274	212	212	191	197	134	136	206	206	120	123	115	115	192	198	159	162	240	305	220	220	187	203	219	223	212	236
1635	3	222	274	212	283	191	197	134	134	202	202	120	123	NA	NA	186	192	159	162	232	305	220	235	NA	NA	219	223	216	236
1636	3	222	274	212	283	191	191	134	136	206	206	120	123	112	115	186	192	159	162	232	305	235	235	179	228	219	223	212	216
1637	3	222	266	212	283	191	191	134	134	195	206	120	123	115	115	NA	NA	152	162	240	305	NA	NA	179	187	NA	NA	212	216
1638	3	222	274	212	212	191	191	134	134	206	206	120	123	115	115	186	192	159	162	240	246	232	232	203	228	215	223	212	216
1639	3	222	266	212	283	191	197	134	134	195	206	120	123	112	115	192	198	159	162	232	246	NA	NA	187	203	215	223	216	216
1640	3	222	266	212	212	191	191	134	134	206	206	120	123	112	115	186	192	159	162	232	305	220	238	203	228	219	223	212	236
1641	1	239	239	281	283	193	193	134	144	187	195	120	123	109	115	NA	NA	150	162	240	305	223	232	179	211	NA	NA	216	246
1642	1	239	239	281	281	193	197	136	144	187	195	120	123	109	109	186	186	162	162	242	242	223	232	179	211	219	219	216	246
1643	3	218	253	267	267	191	191	134	134	182	195	120	123	101	112	192	192	162	162	242	305	226	235	179	179	215	215	212	236
1644	3	218	270	283	285	191	191	134	134	195	206	120	123	112	115	192	192	159	162	240	305	NA	NA	179	215	215	223	212	224
1645	3	270	274	212	283	189	191	134	134	195	206	120	123	101	112	180	192	162	162	240	242	NA	NA	187	187	223	223	212	236
1646	3	218	270	283	285	191	191	134	134	195	206	120	123	101	112	192	192	162	162	242	305	NA	NA	179	215	215	223	212	224
1647	3	218	270	283	285	189	191	134	134	195	206	120	123	112	115	192	192	162	162	240	242	226	238	179	215	215	223	212	236
1648	3	270	270	212	283	189	191	134	134	195	206	120	123	101	112	192	192	159	162	242	305	238	238	187	187	215	223	212	224
1649	3	270	270	283	285	189	191	134	134	195	206	120	123	112	115	180	192	162	162	240	242	238	238	179	179	215	223	212	236
1650	3	218	270	283	285	191	191	134	134	195	206	120	123	101	112	180	192	159	162	240	240	235	238	179	215	223	223	212	224
1651	3	218	270	283	285	189	191	134	134	195	206	120	123	112	115	192	192	162	162	240	242	226	238	187	215	215	223	212	224
1652	3	268	270	283	285	189	191	134	134	195	206	120	123	112	115	192	192	159	162	240	305	238	238	187	215	215	215	212	224
1653	3	218	218	283	285	189	191	134	134	195	206	120	120	112	115	NA	NA	162	162	240	305	238	238	179	215	NA	NA	212	224
1654	3	218	218	212	283	189	191	134	134	195	206	120	123	101	112	192	192	162	162	240	240	232	232	179	179	215	215	212	224
1655	3	270	270	212	283	191	191	134	134	195	206	120	123	112	115	192	192	162	162	240	240	235	238	187	187	215	215	212	236
1656	3	218	274	212	283	191	191	134	134	195	206	120	120	112	115	192	192	162	162	242	305	226	238	187	215	215	215	212	224
1657	3	270	270	212	283	189	191	134	134	195	206	NA	NA	112	115	180	192	162	162	NA	NA	238	238	187	215	223	223	212	236
1658	3	218	274	212	283	191	191	134	134	195	206	120	123	112	115	192	192	162	162	242	305	226	235	187	215	215	215	212	236
1659	3	218	270	283	285	189	191	134	134	195	206	120	120	101	112	192	192	159	162	240	305	235	238	187	187	215	223	212	236
1660	3	268	270	212	283	189	191	134	134	195	206	NA	NA	101	112	NA	NA	159	162	240	240	226	235	187	187	NA	NA	212	236
1661	3	270	270	212	283	191	191	134	134	195	206	120	123	101	112	192	192	162	162	240	240	NA	NA	187	187	215	215	NA	NA
1662	3	270	274	283	285	189	191	134	134	195	206	120	123	112	115	192	192	162	162	240	242	NA	NA	179	179	215	223	212	224
1663	3	270	270	283	285	189	191	134	134	195	206	120	123	101	112	192	192	162	162	240	242	238	238	187	187	215	223	212	236
1664	3	218	218	283	285	191	191	134	134	195	206	120	123	112	115	192	192	162	162	240	240	235	238	179	179	215	215	212	236
1665	3	270	274	283	285	189	191	134	134	195	206	120	120	101	112	192	192	159	162	240	240	235	238	179	215	223	223	212	224
1666	3	218	274	212	283	191	191	134	134	195	206	120	120	112	115	180	192	159	162	240	305	238	238	179	179	215	215	212	224
1667	3	218	270	283	285	191	191	134	134	195	206	120	123	112	115	180	192	162	162	242	305	226	235	179	215	223	223	212	224
1668	3	270	274	283	285	191	191	134	134	195	206	NA	NA	112	115	192	192	159	162	240	240	226	235	187	215	223	223	212	236
1669	3	218	270	212	283	191	191	134	134	195	206	120	123	101	112	NA	NA	159	162	240	305	226	235	187	187	NA	NA	212	236
1670	3	270	274	283	285	189	191	134	134	195	206	120	123	112	115	192	192	162	162	242	305	NA	NA	187	215	223	223	212	224
1671	3	268	270	283	285	189	191	134	134	195	206	120	120	112	115	192	192	162	162	240	240	235	238	179	179	215	215	212	236
1672	3	218	270	212	283	191	191	134	134	195	206	120	123	112	115	192	192	159	162	240	305	226	235	179	179	223	223	212	224
1673	3	270	270	212	283	189	191	134	134	195	206	120	123	101	112	180	192	162	162	240	305	235	238	187	187	215	223	212	236
1674	3	218	270	283	285	189	191	134	134	195	206	120	120	112	115	180	192	159	162	240	305	235	238	179	215	223	223	212	224
1675	3	268	270	283	285	189	191	134	134	195	206	120	123	112	115	180	192	162	162	240	242	238	238	187	215	223	223	212	224
1676	3	270	274	212	283	191	191	134	134	195	206	120	120	NA	NA	192	192	159	162	240	305	226	235	179	179	215	215	212	224
1677	3	270	270	283	285	191	191	134	134	195	206	120	123	101	112	180	192	159	162	240	305	235	238	179	215	223	223	212	236
1678	3	218	274	283	285	189	191	134	134	195	206	120	123	112	115	192	192	159	162	240	240	NA	NA	179	215	215	215	212	224
1679	3	218	274	283	285	189	191	134	134	195	206	120	123	NA	NA	192	192	162	162	242	305	235	238	179	215	215	215	212	224
1680	3	218	270	212	283	189	191	134	134	195	206	120	123	101	112	192	192	162	162	240	305	226	235	179	179	215	215	212	236
1681	3	218	274	212	283	189	191	134	134	195	206	120	120	112	115	180	192	162	162	242	305	226	235	187	187	215	223	212	224
1682	3	268	270	NA	NA	NA	NA	134	134	195	206	120	123	112	115	192	192	NA	NA	240	242	223	238	187	215	215	215	212	224
1683	3	218	266	283	285	189	191	134	134	195	195	120	123	NA	NA	192	192	159	162	240	305	226	235	NA	NA	215	223	212	236
1684	3	270	270	283	285	189	191	134	134	195	206	120	123	112	115	192	192	159	162	NA	NA	226	235	187	215	215	223	212	236
1685	3	270	270	212	283	189	191	134	134	195	206	NA	NA	101	112	NA	NA	162	162	NA	NA	226	235	187	215	NA	NA	212	236
1686	3	218	218	212	283	191	191	134	136	195	202	120	120	NA	NA	192	192	162	162	NA	NA	232	235	183	183	223	223	224	236
1687	3	270	274	212	283	191	191	134	134	195	206	120	123	NA	NA	192	192	159	162	240	240	235	238	187	187	215	215	212	224
1688	3	270	270	283	285	191	191	134	134	195	206	120	123	101	112	192	192	162	162	240	242	238	238	187	187	223	223	212	224
1689	3	218	274	212	283	191	191	134	134	195	206	120	123	115	115	180	192	162	162	240	240	226	235	187	187	215	223	212	236
1690	3	270	274	212	283	189	191	134	134	195	206	120	123	112	115	192	192	162	162	242	305	235	238	179	179	215	223	212	236
1691	3	218	274	212	283	189	191	134	134	195	206	120	123	NA	NA	180	192	162	162	240	240	235	238	NA	NA	223	223	212	236
1692	3	218	270	283	285	189	191	134	134	195	206	120	123	101	112	180	192	159	162	240	240	226	238	187	187	215	215	212	236
1693	3	218	222	283	285	191	191	134	134	195	195	120	123	112	115	180	192	159	162	242	305	235	238	179	179	223	223	212	236
1694	3	218	274	212	283	189	191	134	134	195	206	120	123	101	112	192	192	162	162	240	242	NA	NA	187	187	223	223	212	236
1695	3	218	266	212	283	191	195	134	136	195	195	120	120	109	109	192	192	162	162	338	350	235	238	187	203	215	223	216	236
1696	3	218	218	212	283	191	195	134	136	202	206	120	120	109	112	192	192	150	162	232	338	235	238	183	187	223	223	224	236
1697	3	218	266	212	279	191	195	134	136	195	195	120	123	101	112	189	192	162	162	232	350	235	235	183	183	215	215	216	216
1698	3	218	218	212	283	191	195	134	136	195	202	120	123	NA	NA	180	192	150	162	338	350	235	235	183	183	223	223	216	224
1699	3	218	218	212	212	191	191	134	134	195	202	120	120	109	112	192	192	162	162	232	350	235	235	183	187	223	223	236	236
1700	3	218	266	212	279	191	195	134	136	195	206	120	123	NA	NA	189	192	162	162	338	350	235	238	183	187	215	215	224	236
1701	3	218	218	212	279	191	195	134	136	195	195	120	120	109	112	NA	NA	162	162	232	232	235	235	183	203	NA	NA	NA	NA
1702	3	218	268	212	283	191	191	134	134	195	206	120	123	109	112	189	192	162	162	232	350	NA	NA	183	183	215	223	224	236
1703	3	218	218	279	283	191	195	134	136	202	206	120	120	109	112	NA	NA	162	162	NA	NA	235	238	183	187	215	215	216	224
1704	3	218	218	212	212	191	195	134	136	202	206	120	123	101	109	189	192	150	162	350	350	235	238	183	187	215	215	216	236
1705	3	218	218	212	279	191	191	134	136	195	195	120	120	101	109	180	192	150	162	232	350	235	238	183	183	215	223	216	236
1706	3	218	266	212	212	191	191	134	136	195	202	120	120	101	109	189	192	162	162	232	350	235	235	183	203	215	215	NA	NA
1707	3	218	218	279	283	191	195	134	136	195	206	120	120	101	112	189	192	150	162	350	350	235	235	183	203	215	215	216	216
1708	3	218	266	212	283	191	191	134	136	195	195	120	123	109	112	180	192	150	162	338	350	235	238	187	203	215	223	NA	NA
1709	3	218	218	212	283	191	195	134	136	195	206	120	120	101	112	189	192	150	162	350	350	235	235	183	187	215	223	224	236
1710	3	222	274	212	212	191	197	134	134	195	206	120	123	109	115	192	198	159	162	240	305	232	232	179	187	215	223	216	216
1711	3	218	218	212	283	191	195	134	136	202	206	120	120	101	112	192	192	150	162	232	338	235	238	183	203	215	223	224	236
1712	3	218	218	279	283	191	195	134	136	202	206	NA	NA	101	112	NA	NA	150	162	NA	NA	235	238	NA	NA	223	223	216	236
1713	3	218	266	212	279	191	195	134	136	202	206	120	123	NA	NA	189	192	162	162	232	338	235	235	183	203	215	223	216	236
1714	3	218	218	279	283	191	191	134	136	195	206	120	120	NA	NA	189	192	150	162	232	350	235	235	183	183	215	223	216	216
1715	3	218	218	212	212	191	191	134	136	195	195	120	120	109	112	189	192	150	162	232	350	235	238	183	187	215	223	216	236
1716	3	218	266	212	212	191	195	134	136	195	202	NA	NA	101	112	180	192	162	162	NA	NA	235	235	187	203	215	223	224	236
1717	3	218	218	279	283	191	191	134	136	202	206	120	120	NA	NA	NA	NA	162	162	NA	NA	235	238	NA	NA	NA	NA	216	224
1718	3	218	266	279	283	191	191	134	136	202	206	120	123	109	112	189	192	150	162	232	350	235	235	183	187	215	223	NA	NA
1719	3	218	218	212	279	191	191	134	136	202	206	120	120	112	112	189	192	150	162	232	338	235	235	183	183	215	215	216	224
1720	3	218	266	212	283	191	191	134	136	195	202	120	123	101	112	192	192	150	162	350	350	235	235	187	203	215	223	216	224
1721	3	218	266	279	283	191	191	134	136	195	195	120	120	101	112	192	192	162	162	232	338	220	235	183	187	223	223	216	224
1722	3	218	266	212	212	191	195	134	136	195	195	120	120	109	109	192	192	150	162	350	350	235	238	183	203	223	223	216	224
1723	3	218	218	212	212	191	195	134	136	195	202	120	123	NA	NA	192	192	150	162	NA	NA	235	235	183	187	215	223	216	236
1724	3	218	266	212	212	191	195	134	136	195	206	120	123	101	109	180	192	162	162	232	350	235	235	183	183	215	223	216	224
1725	3	218	218	212	283	191	195	134	136	195	206	120	120	101	112	192	192	150	162	232	350	235	238	183	183	223	223	224	236
1726	3	218	218	212	212	191	191	134	136	195	195	120	123	112	112	192	192	150	162	338	350	235	235	183	183	223	223	216	224
1727	3	218	218	279	283	191	191	134	136	195	206	120	123	112	112	189	192	150	162	232	338	235	238	183	187	215	223	216	216
1728	3	218	218	212	212	191	191	134	136	202	206	120	123	112	112	192	192	150	162	350	350	235	238	183	203	223	223	224	236
1729	3	218	218	212	279	191	191	134	136	195	195	NA	NA	NA	NA	NA	NA	150	162	NA	NA	235	235	NA	NA	NA	NA	216	224
1730	3	218	266	212	212	191	195	134	136	195	206	120	120	112	112	180	192	162	162	350	350	220	235	183	183	215	223	224	236
1731	3	218	218	212	283	191	191	134	136	202	206	120	120	NA	NA	180	192	150	162	232	338	235	235	183	203	215	223	216	216
1732	3	218	218	212	279	191	191	134	136	195	206	120	120	NA	NA	189	192	150	162	232	350	235	238	187	203	215	215	216	216
1733	3	218	218	212	283	191	191	134	136	195	202	120	120	109	112	189	192	162	162	232	350	235	238	183	187	215	215	NA	NA
1734	3	218	266	212	279	191	191	134	136	195	195	120	120	109	112	192	192	162	162	338	350	235	235	183	183	223	223	216	224
1735	3	218	266	279	283	191	195	134	136	202	206	120	120	101	112	192	192	150	162	232	338	235	238	183	203	223	223	216	236
1736	3	218	266	279	283	191	195	134	136	195	206	120	123	101	109	189	192	162	162	232	350	235	235	183	187	215	223	216	224
1737	3	218	266	212	279	191	195	134	136	202	206	120	120	NA	NA	192	192	150	162	232	338	235	238	183	187	215	223	216	236
1738	3	NA	NA	NA	NA	NA	NA	NA	NA	NA	NA	120	123	101	112	189	192	NA	NA	232	338	235	235	183	183	215	223	216	216
1739	3	218	218	212	212	191	191	134	136	195	195	120	120	NA	NA	NA	NA	150	162	NA	NA	235	238	NA	NA	NA	NA	216	216
1740	3	218	266	212	279	191	191	134	136	202	206	120	120	101	109	192	192	150	162	232	338	235	235	183	187	215	223	224	236
