# Supplementary material for: Genetic and Morphological Divergence in Three Strains of Brook Trout Salvelinus fontinalis Commonly Stocked in Lake Superior
Source: PLoS One. 2014 Dec 5;9(12):e113809. doi: 10.1371/journal.pone.0113809 (PMC4257586; doi:10.1371/journal.pone.0113809)
Supplement: Table S3 — Phenotypic raw data for time period 1. (XLSX) [file pone.0113809.s003.xlsx]

## Sheet: RawData
ID	Sire	Dam	Family	STRAIN	Average Reflectance	Length	Weight	mature	mature1	time	centroid	rw1	rw2	rw3	rw4	rw5	rw6	rw7	rw8	rw9	rw10	rw11	rw12	rw13	rw14	rw15	rw16	rw17	rw18	rw19	rw20	rw21	rw22	All Rel Warps time 1.Family	lnlength	lnweight	Wr	lgcentroid	pecresid	pelvresid
1	S5	DS12	SM5F12	S	44.6049	105	11.1	0	1S	1	1010.09	0.0115166	0.00708421	-0.00631767	0.00713412	-0.0100483	0.00662856	-0.00551661	-0.00718011	-0.00148885	-0.00904688	0.00416209	-0.00793347	-0.00303603	0.00125701	0.00123196	-0.00313021	-0.00166786	-0.00250856	-0.00088148	-0.00042427	-0.0014211	-0.00211487	SM5F12-A	4.65396	2.40695	126.833	1010.09
2	S5	DS12	SM5F12	S	43.5664	97	7.3	0	1S	1	884.194	-0.00208929	-0.00612501	-0.0103137	0.00136989	0.00896902	0.00209863	0.00740178	0.00937733	-0.00927633	-0.00437473	-0.00305611	-0.0120901	-0.00181681	-0.00026692	-0.00147724	0.00155761	0.00477574	-0.00111873	-0.00060287	0.00024229	0.00026835	0.00077366	SM5F12-F	4.57471	1.98787	106.161	884.194	-0.00944259	0.0386859
3	S5	DS12	SM5F12	S	39.7213	100	7.8	0	1S	1	915.835	0.0111011	-0.00419388	-0.0167474	0.0050826	-0.00965922	-0.00164316	0.00440434	-0.0149001	-0.010622	-0.0085822	0.01215	-0.00605829	0.00351458	-0.00275548	0.00221727	-0.00162483	-0.00031264	-0.00522301	0.0033707	0.00046499	-0.00103194	-0.00108201	SM5F12-C	4.60517	2.05412	103.391	915.835
4	S5	DS12	SM5F12	S	39.6713	103	9.5	0	1S	1	910.339	0.0035028	-0.0250514	0.00513189	0.0158731	-0.0054478	0.0079739	0.0108517	-0.00119209	-0.00180577	-0.00379536	0.00443378	-0.00156398	0.00356488	-0.00255671	-0.0045514	-0.00257718	-0.00060447	-0.00247661	-8.942e-05	0.00230518	0.00240332	0.0014582	SM5F12-G	4.63473	2.25129	115.093	910.339	-0.0478933	-0.114161
5	S5	DS12	SM5F12	S	36.8878	92	6.3	0	1S	1	822.637	-0.0140409	0.00291592	-0.0162042	0.00929212	0.015219	-0.00071237	-0.00259011	0.00710324	0.00364845	-0.00111576	-0.00265362	-0.0145329	0.0122272	0.0047941	0.0047554	-0.00101405	-0.00126369	-0.0030298	0.0030451	-0.00098388	0.00202347	-0.00105609	SM5F12-E	4.52179	1.84055	107.627	822.637	-0.0194784	0.0387802
6	S5	DS12	SM5F12	S	31.7407	104	9.8	0	1S	1	937.573	0.0159807	0.00608433	-0.00565717	0.0129808	-0.00678492	0.00169032	-0.00199954	0.00639042	0.00043442	-0.0107673	-0.00084155	-0.0105746	0.00585856	0.00436412	0.00020133	-0.00187198	0.00028165	-0.00088227	0.00100589	-0.0011478	0.00274818	3.673e-05	SM5F12-H	4.64439	2.28238	115.287	937.573
7	S5	DS12	SM5F12	S	29.1241	82	5.3	0	1S	1	703.702	0.00228132	-0.00050877	-0.0113105	0.00988121	0.0161359	0.0113877	-0.00285988	0.00283868	-0.00885368	-0.00936946	-0.00375585	-0.01127	0.0061538	-0.00100574	0.0031855	-0.00395528	-0.00192288	-0.00249785	-0.000104	-0.00298127	0.0015373	-0.00044605	SM5F12-B	4.40672	1.66771	128.507	703.702
8	S5	DS12	SM5F12	S	22.6787	84	5.2	0	1S	1	763.954	0.0139548	0.0365196	-0.00332337	0.0236203	0.0147801	-2.785e-05	0.00068861	-8.769e-05	0.00115088	-0.00512099	-0.00457605	-0.00061447	0.0103509	-0.00820243	-0.0147535	-0.0045316	-0.00262944	0.00214858	0.0026523	-0.00431761	-0.00141783	-0.00187634	SM5F12-D	4.43082	1.64866	117.168	763.954
9	S5	DS11	SM5F11	S	50.3162	99	9.7	0	1S	1	902.721	-0.00696449	0.00237596	-0.0136146	0.0053368	-0.0118562	0.0012709	-0.00189193	0.00359329	0.0025776	0.00981485	0.00314432	-0.00337989	-0.0043036	0.00033295	0.00529405	0.00193883	-0.00266044	0.00121553	-0.00096457	-1.415e-05	-0.00040591	-2.782e-05	SM5F11-C	4.59512	2.27213	132.569	902.721
10	S5	DS11	SM5F11	S	49.0103	112	13.1	0	1S	1	1034.72	-0.0200112	-0.00520154	-0.0175849	0.00372182	-0.0146414	-0.00221332	-0.00503138	0.0094974	0.00401812	-0.00438338	-0.00846342	0.00765145	0.0030612	-0.00328127	-0.00081485	0.00035806	0.0036293	0.00053399	-0.00159513	0.00158987	-0.00078353	0.00072072	SM5F11-B	4.7185	2.57261	122.995	1034.72	0.053983	-0.00335802
11	S5	DS11	SM5F11	S	48.8501	107	11.6	0	1S	1	968.804	-0.0069299	-0.00242927	-0.0173763	0.00167471	-0.0108325	0.0123496	-0.00533047	-0.00472149	0.00349066	0.00663977	0.00552442	-0.00352791	-0.0105929	0.00104179	0.00301258	0.004342	0.00094888	0.00103501	-0.00183614	0.00022966	-0.00044189	0.00457175	SM5F11-F	4.67283	2.45101	125.15	968.804	0.0709288	-0.0125439
12	S5	DS11	SM5F11	S	45.3392	105	11.7	0	1S	1	975.179	-0.00452294	0.0148173	-0.00436308	0.0177212	-0.00371894	0.00672787	-0.00302377	0.00075508	-0.0020488	-0.00193512	0.00027984	-0.00537869	-0.00263676	0.00583344	-0.00132248	0.00041012	-0.00239643	-0.00062092	0.00162727	0.00263789	-0.00128764	0.00036657	SM5F11-H	4.65396	2.45959	133.689	975.179	-0.0185561	-0.0801302
13	S5	DS11	SM5F11	S	45.2486	104	10.5	0	1S	1	954.01	-0.0101487	-0.00246915	-0.00933778	0.0184519	-0.00451433	0.00039731	-0.00534897	0.008077	0.0063321	-0.00862448	-4.35e-06	-0.00391857	-0.00543398	0.00324067	0.00799293	0.00193948	0.00051403	-0.00127201	-0.00423774	0.00034135	-0.00332166	-0.00177477	AM5F11-A	4.64439	2.35138	123.522	954.01	-0.113927	-0.0681812
14	S5	DS11	SM5F11	S	42.5217	91	8.9	0	1S	1	903.67	-0.0220579	-0.0131568	-0.0130877	-0.00323016	-0.00647305	-0.00446388	-0.00095571	0.0093381	-3.561e-05	0.00883682	-0.00348066	-0.00421083	-0.00353802	0.0131864	0.00290432	0.0036846	-0.0023999	0.00135739	-0.00087162	-0.00073154	0.00122838	-8.36e-05	SM5F11-G	4.51086	2.18605	157.186	903.67	-0.0967023	-0.0682944
15	S5	DS11	SM5F11	S	40.6426	106	11.4	0	1S	1	989.693	0.00302996	-0.00338472	-0.007782	0.0100648	0.00632789	-0.00458281	0.00136784	0.00164055	0.00647404	0.00274718	0.0121444	0.00239258	-0.00380852	0.00011932	0.0019579	-0.00350545	-0.00383728	0.00584001	-0.00033087	4.188e-05	-0.00096668	-0.00125466	SM5F11-D	4.66344	2.43361	126.557	989.693	-0.0725417	-0.154336
16	S5	DS11	SM5F11	S	26.5118	104	10.9	0	1S	1	953.186	-0.00295626	0.00286571	-0.0144057	-0.00166499	-6.071e-05	0.00963379	-0.0116396	0.00056806	0.0130926	-0.0025837	0.00580121	0.00413926	0.0025581	0.00051137	-0.00204574	0.00081591	0.00041614	0.00065281	0.0007726	0.00065046	0.00115839	-0.0025958	SM5F11-E	4.64439	2.38876	128.228	953.186
17	S4	DS9	SM4F9	S	52.8899	122	16.3	0	1S	1	1139.13	-0.0102341	0.00215577	-0.0187679	-0.00019177	-0.00228724	-0.00130925	-0.00299472	0.00434773	-0.00213236	0.0088226	-0.00407485	0.0005898	0.00398862	-0.00464615	0.00282634	-0.00075669	-0.00744555	0.00160511	-0.00077018	0.000453	0.00186174	-0.00122361	SM4F9-F	4.80402	2.79117	117.973	1139.13	0.112299	0.0314574
18	S4	DS9	SM4F9	S	51.345	126	18.9	0	1S	1	1161.61	-0.0145026	0.00652401	-0.0119719	0.00576828	-0.0035586	-0.00177483	0.00539065	0.00713908	0.00294963	0.015189	-0.0150982	0.00489687	0.00386649	-0.00063902	-0.00090285	-0.00118399	-0.00325208	-0.00371262	0.00035321	0.00156855	0.00041637	0.00078316	S_M4F9_-D	4.83628	2.93916	124	1161.61	0.0708028	0.03106
19	S4	DS9	SM4F9	S	48.0445	119	15.7	0	1S	1	1155.32	-0.0157536	-0.00261064	-0.0137207	0.0059369	-0.011119	0.00884407	0.00122046	0.00087727	0.00615212	0.00501326	-0.0076839	0.00391872	0.00341847	-0.00502609	0.00116721	0.00205634	0.00141372	-0.00348377	-0.00273486	0.00030665	0.00143539	-0.0014732	SM4F9-J	4.77912	2.75366	122.574	1155.32	0.0898797	0.046761
20	S4	DS9	SM4F9	S	45.4585	121	17.2	0	1S	1	1135.64	-0.00839919	0.0116202	-0.0140044	0.00452763	-0.0161223	0.00425916	0.00673769	-0.0119941	0.00698531	0.00040612	0.00816535	-0.00059694	0.00238047	-0.00205035	0.00208422	0.00366605	-0.00328731	0.00037088	-0.00141424	-0.00095811	0.00364999	0.00032785	SM4F9-P	4.79579	2.84491	127.644	1135.64	-0.0367176	-0.0828374
21	S4	DS9	SM4F9	S	43.3438	115	14	0	1S	1	1018.12	-0.0125147	0.0103784	-0.0141406	0.0127118	-0.0112781	0.00102734	-0.00014996	-0.00237185	0.00838668	-0.00120014	0.0197614	0.00924495	0.00681264	-0.00745989	-0.00180215	-0.00179009	-0.00082366	-0.00382829	0.00371295	0.00040755	-0.00172326	0.00062709	SM4F9-L	4.74493	2.63906	121.286	1018.12	-0.0363632	-0.0128868
22	S4	DS9	SM4F9	S	42.8312	117	14.1	0	1S	1	1108.77	-0.0171302	-0.0073266	-0.00866008	0.00689359	-0.019643	0.005572	0.0115265	-0.00691419	0.00410714	-0.00201326	-0.00082212	-0.004078	0.00123348	-0.0106744	-0.00025608	0.0019268	-0.00062056	-0.00668921	9.166e-05	-0.00096574	-0.00099202	0.00015366	SM4F9-I	4.76217	2.64617	115.909	1108.77	-0.0672432	-0.139861
23	S4	DS9	SM4F9	S	41.6509	122	15.6	0	1S	1	1133.63	0.00014258	-0.00287528	-0.0125611	0.00108872	-0.00159309	0.00436612	-0.00766846	-0.00613547	0.00223858	0.0057604	-0.00667007	0.00508057	-0.00258615	-0.00287614	-0.00544642	0.0016868	0.00441674	-0.0029409	-0.0021827	0.00079095	0.00155882	-0.0002954	SM4F9-G	4.80402	2.74727	112.907	1133.63	0.117247	0.0333596
24	S4	DS9	SM4F9	S	41.2646	107	10.7	0	1S	1	983.528	-0.00982051	-0.00308993	-0.00997149	0.00757589	-0.0135099	-0.012653	-0.00109116	-0.0134979	0.00099852	-0.00538123	-0.0055005	-0.00806416	0.0113998	-0.00157996	0.00343663	0.00011682	-0.00976796	0.00250385	-0.00021275	0.00033536	0.00168888	0.00037656	SM4F9-K	4.67283	2.37024	115.44	983.528	-0.0435818	0.0539255
25	S4	DS9	SM4F9	S	41.0984	116	15.1	0	1S	1	1098.23	0.00632588	0.00831834	-0.0107735	0.00112329	-0.0108391	-0.00567042	-0.00240067	-0.00634116	-0.00371487	0.0160352	-0.007021	0.00148307	0.00075946	0.00347206	-0.00174192	0.00200242	-0.00378634	-0.00345372	-0.00044119	-0.00022462	-9.397e-05	8.501e-05	S_M4F9_-C	4.75359	2.71469	127.414	1098.23	0.0437052	0.100118
26	S4	DS9	SM4F9	S	40.623	127	18.5	0	1S	1	1202.82	0.0053993	0.00498891	-0.0154932	-0.00217009	-0.00410996	0.0103023	-0.0036634	-0.016051	0.00525698	0.00356194	-0.00092496	0.00079698	-0.00067352	-0.00027364	0.00410643	-0.00457653	9.597e-05	0.00049215	0.00116964	-0.00085602	0.00235612	-0.00035518	S_M4F9_-B	4.84419	2.91777	118.491	1202.82	0.0597899	-0.0574949
27	S4	DS9	SM4F9	S	39.9363	110	12.2	0	1S	1	1037.41	-0.00509019	0.0186816	-0.0241967	0.00180684	-0.007149	0.00286326	-0.00505315	0.0062182	0.0110082	0.00234108	-0.00232745	0.00621476	-0.00220159	-0.00249053	-0.00683405	0.00365503	0.00070107	-0.00377823	0.00158025	0.0015678	0.00177663	-0.00145558	SM4F9-H	4.70048	2.50144	121.001	1037.41	0.0267636	0.0741769
28	S4	DS9	SM4F9	S	38.8071	114	14.6	0	1S	1	1066.63	-0.0118428	0.0104783	-0.00844498	-0.00050188	-0.00694719	-0.0111146	0.00654716	-0.00081209	0.00540213	0.00373452	-0.00097264	-0.0091911	0.00489215	-0.00927802	6.049e-05	-0.00273103	-0.00354667	-0.00370172	0.00054345	-0.00180736	0.00224434	0.00284834	S_M4F9_-_A	4.7362	2.68102	129.891	1066.63	0.0248344	0.109668
29	S4	DS9	SM4F9	S	37.6193	98	9	0	1S	1	908.091	-0.0053755	0.00151925	-0.0192597	0.0110996	-0.00283755	-0.00081558	-0.00223314	0.00366283	0.011766	-0.00975841	-0.00351543	-0.00229776	-0.00994957	-0.0106281	-0.00276564	-0.00583177	0.00128654	-0.00169048	0.00299493	-0.00053213	0.00080297	-0.00106101	SM4F9-N	4.58497	2.19722	126.861	908.091	0.0578025	0.114168
30	S4	DS9	SM4F9	S	46.3923	114	14.7	0	1S	1	1066.57	0.00512252	0.0140844	-0.00669386	0.0155557	-0.00786416	0.00158182	-0.00130533	-0.00268895	0.00602189	-0.00097225	-0.0083934	0.00609752	0.00670713	-0.00278363	0.00104274	-0.00104205	-0.00425968	-0.00083561	-0.00213573	0.00112327	0.00072568	-0.00158719	S_M4F9_-E	4.7362	2.68785	130.781	1066.57	0.0334716	-0.0126949
31	S4	DS10	SM4F10	S	56.9192	122	16.7	0	1S	1	1097.34	-0.0105903	0.00521406	-0.00906773	0.00640717	-0.00152416	-0.00269999	0.00076554	0.00676001	-0.00375158	0.00231756	0.00014315	-0.00207106	-0.00162935	-0.00337492	-0.00086052	0.00478477	0.00540192	0.00239598	-0.00441288	0.00120788	0.0026899	-0.0024777	SM4F10-J	4.80402	2.81541	120.868	1097.34	0.0125691	-0.0904617
32	S4	DS10	SM4F10	S	56.8892	100	10.6	0	1S	1	932.968	-0.0213841	-0.0170291	0.00027784	0.00590849	-0.0227307	-0.00411572	0.00345892	-0.00330431	0.00633197	-0.00443948	0.0117379	-0.0086194	-0.0004513	-0.00880903	-0.00363889	-0.00114666	0.00310016	0.0017695	-0.00359283	0.00095076	0.00182062	-0.00289274	SM4F10-H	4.60517	2.36085	140.505	932.968	0.0188974	-0.0370167
33	S4	DS10	SM4F10	S	55.9343	112	13.4	0	1S	1	1039.26	0.00694157	0.00033684	-0.0081171	0.0199517	-0.00786862	-0.00888039	0.00272428	-0.00618549	0.00203021	0.00645576	0.0026652	-0.00040205	-0.00110205	0.00521612	0.0006464	-0.00029565	0.00218207	0.00371773	-0.00247943	0.00017362	0.00087086	0.00022783	SM4F10-I	4.7185	2.59525	125.812	1039.26
34	S4	DS10	SM4F10	S	52.5706	118	15.3	0	1S	1	1077.59	-0.00351929	0.0156147	-0.0168823	0.0129907	-0.0284261	-0.00255209	0.00031523	-0.00607827	0.00213348	-0.00460601	0.00318345	-0.00292864	-0.00572507	0.00064563	0.00136622	0.0027609	0.00234871	0.00556515	-0.00137568	0.0002112	-0.00038108	0.00088266	SM4F10-L	4.77068	2.72785	122.558	1077.59	-0.0413817	-0.104702
35	S4	DS10	SM4F10	S	51.9473	115	14.2	0	1S	1	1070.2	-0.00012173	0.0142538	-0.0208939	0.00746203	-0.00769624	-0.00709116	-0.00098376	0.0118416	0.00360514	-0.00467448	0.00263078	-0.00793521	-0.00134675	-0.0009097	0.00203368	0.00308751	0.00430001	-0.00304416	0.00035249	-0.00254715	-0.00090306	-0.00068828	SM4F10-G	4.74493	2.65324	123.019	1070.2	-0.0430721	-0.216962
36	S4	DS10	SM4F10	S	51.8628	119	15.7	0	1S	1	1092.76	-0.00425067	0.0166077	-0.0126276	0.00477861	0.00832431	-0.00345752	0.00039378	0.00321441	0.00074023	0.00449941	-0.00503679	-0.00271936	-0.00392838	-0.00611983	0.00026147	-0.00191466	0.00155046	-0.0021565	-0.00011794	-0.00043435	0.0014082	-0.00130039	SM4F10-E	4.77912	2.75366	122.574	1092.76	0.0792168	0.0700133
37	S4	DS10	SM4F10	S	51.7832	132	21.4	0	1S	1	1242.01	0.0116207	-0.00335811	-0.0111967	0.00956491	-0.00565793	0.00141707	3.557e-05	-0.00241402	-0.00243631	0.009367	-0.00104985	-0.00498965	0.00386713	-0.00583959	0.00386179	0.00095296	0.00093787	0.0031275	-0.00170233	0.00116165	0.00576285	-0.00329465	SM4F10-N	4.8828	3.06339	121.869	1242.01	-0.0662184	-0.0815638
38	S4	DS10	SM4F10	S	51.6646	121	16.9	0	1S	1	1116.34	-0.00734225	0.0118787	-0.0127613	0.0151243	-0.00965856	-0.00981676	0.00663904	0.00152205	0.00215404	-0.00295999	0.00642953	0.00092832	0.00041133	0.00197066	-0.00121515	0.00115694	0.00068999	0.00026376	0.00052887	-0.00061901	7.989e-05	0.00094122	SM4F10-K	4.79579	2.82731	125.418	1116.34	-0.0523702	-0.0747664
39	S4	DS10	SM4F10	S	49.1818	112	13	0	1S	1	1045.06	-0.00578538	0.00095265	-0.0142551	0.0202861	-0.010005	0.00075003	-0.00571133	0.00441053	-0.00208013	-0.00727543	-0.00418088	0.00216874	-0.00635943	0.00332592	-0.00093995	-0.00139086	0.00226786	0.0003226	-0.00068254	0.00141662	0.00030274	-0.00094862	SM4F10-P	4.7185	2.56495	122.056	1045.06	-0.0531712	0.00292161
40	S4	DS10	SM4F10	S	48.5936	106	11.5	0	1S	1	990.288	-0.0119113	-0.00900649	-0.013555	0.00597914	-0.00441896	-0.0060927	0.00025837	0.00403593	0.00143416	-0.00262901	-0.00793816	-0.00665348	-0.0109079	0.00453839	-0.00407467	0.00041328	0.00259757	0.00171687	-0.00138778	-0.00143408	-0.00120592	-0.00018287	SM4F10-B	4.66344	2.44235	127.667	990.288
41	S4	DS10	SM4F10	S	46.3634	110	12.5	0	1S	1	1015.16	0.00440469	0.0199031	-0.0129241	0.00414955	0.00828609	0.00059162	0.00348513	-0.00110902	0.00091491	0.00221654	-0.00338359	-0.00953839	-0.00471589	0.00437765	0.00251773	0.00142899	0.00165086	-0.00014251	-0.00237269	0.0003681	0.00057687	0.00024346	SM4F10-D	4.70048	2.52573	123.977	1015.16	0.0916727	0.0617483
42	S4	DS10	SM4F10	S	46.3155	111	12.7	0	1S	1	1039.07	0.00398127	0.0061711	-0.0154545	0.00749941	0.00079042	-0.00108483	-0.00025826	-0.00375706	0.011545	0.00341568	0.00811509	-0.00018774	-0.00343145	-0.00477748	0.0006311	-0.00149857	0.00197503	5.179e-05	0.00483135	-0.00079276	0.00165052	0.00124002	SM4F10-C	4.70953	2.5416	122.539	1039.07
43	S4	DS10	SM4F10	S	45.8763	120	16.6	0	1S	1	1110.3	-0.0137898	0.0073294	-0.0154676	0.00399242	-0.00459778	-0.010687	-0.00041364	0.00290553	-0.00373207	-0.00585409	-0.00441297	-0.00150439	-0.00530312	-0.00113856	-0.00129423	0.0059776	0.00197705	0.00577958	-0.001557	-0.00028946	0.00124321	-0.00012449	SM4F10-M	4.78749	2.8094	126.342	1110.3	-0.100397	0.0471401
44	S4	DS10	SM4F10	S	43.5074	115	17.5	0	1S	1	1066.07	-0.0178804	0.00432987	0.00985814	0.0178312	-0.010996	-0.0118992	0.00141953	0.00979119	0.00378895	-0.00746835	-0.00196816	0.00336968	0.00011619	-0.00404284	0.00213673	0.00107727	0.00562795	-0.00184211	-0.00426313	0.00100582	0.00209349	0.00162284	SM4F10-F	4.74493	2.8622	151.608	1066.07	-0.0149822	-0.041603
45	S4	DS10	SM4F10	S	39.3496	100	8.7	0	1S	1	906.13	-0.0069561	-0.0076115	-0.0114883	0.00649418	-0.0151266	-0.00047379	0.00475803	0.00267796	0.00201833	-0.0103697	0.00321959	4.297e-05	-0.0116502	0.00243157	-0.00192894	-0.00011124	-0.00148431	0.00376517	-0.00121235	0.00161249	0.0021548	-3.86e-06	SM4F10-A	4.60517	2.16332	115.321	906.13	0.0122854	-0.0358379
46	S3	DS8	SM3F8	S	47.2981	121	16.9	0	1S	1	1156.36	-0.00555811	-0.00206331	-0.013588	-0.0015668	-0.00841186	-0.00228313	0.00233464	0.00115712	0.0011941	0.00736497	0.0008878	-0.00183039	-0.00035077	-0.0010636	-0.00614351	-0.00567547	-0.00013956	-0.00033577	0.00335242	-0.00060049	0.00082211	-0.00123298	SM3F8-K	4.79579	2.82731	125.418	1156.36	-0.0506141	-0.0995886
47	S3	DS8	SM3F8	S	57.6737	118	15.2	0	1S	1	1059.26	-0.0193484	0.0105382	-0.0106008	0.0055946	0.00591222	0.0014925	-0.0059438	0.00258047	-0.00183215	0.00265716	0.00320765	-0.0023044	0.00046677	0.00566178	-0.00304117	0.0007307	-0.00137875	0.00180497	-0.00183851	0.00299424	-0.00046728	-0.00042901	SM3F8-H	4.77068	2.7213	121.757	1059.26	-0.00394863	-0.0597432
48	S3	DS8	SM3F8	S	55.7535	105	10.6	0	1S	1	984.504	-0.00334099	-0.0057665	-0.0156176	0.00747251	-0.0122226	-0.0008516	-0.00277092	0.00609621	0.00533296	-0.00534527	-0.00428212	-0.00988233	0.00213418	0.00418788	-0.00105653	4.014e-05	-0.0017237	0.00476696	0.00192888	-0.00104178	0.00242887	-0.00091314	SM3F8-J	4.65396	2.36085	121.12	984.504	0.0172427	-0.104146
49	S3	DS8	SM3F8	S	55.5154	130	22	0	1S	1	1236.26	-0.0145698	-0.00226949	-0.0118337	0.00383131	-0.0123003	-0.00377958	-0.00823221	0.00248432	-0.00256479	-0.00211752	-0.00165272	0.00041908	-0.00151168	0.00523998	0.00104143	-0.00063974	-0.00332959	-3.801e-05	-0.00280606	-0.00213512	0.00163585	-0.00148517	SM3F8-I	4.86753	3.09104	131.244	1236.26	-0.00581434	0.0252251
50	S3	DS8	SM3F8	S	52.6938	117	14.7	0	1S	1	1059.76	-0.00722115	-0.00855516	-0.0113203	-0.00053359	-0.0061863	-0.00354631	0.00318993	0.00918952	0.00471421	-0.00032963	0.00318268	0.00362149	-0.0075486	-0.00457196	-0.00120649	0.00193161	-0.0049423	-0.0004214	0.00054971	0.00105136	0.00076916	-0.00101312	SM3F8-A	4.76217	2.68785	120.841	1059.76	0.0223435	-0.00190652
51	S3	DS8	SM3F8	S	52.5454	119	16.47	0	1S	1	1109.14	-0.0157575	0.00792239	-0.00940409	0.00489113	0.00321002	-0.00444747	-0.00597034	0.00830811	-0.00696488	0.00122541	0.00366076	0.00039547	0.00236388	0.00100517	-0.00136517	0.00055276	-0.0031756	0.00224202	-0.00080133	0.00136442	-0.0010535	0.00172146	SM3F8-G	4.77912	2.80154	128.585	1109.14	0.0441993	0.0374712
52	S3	DS8	SM3F8	S	52.1166	87	6.5	0	1S	1	795.519	-0.0343419	-0.0402908	0.00023868	0.0135216	-0.00365622	0.00568395	0.00181879	0.0167136	0.00070182	-0.00193942	-7.497e-05	-0.00316273	-0.00210693	-0.0001036	0.00415816	0.00062156	-0.00400628	0.00503848	0.00130347	0.00031325	0.00125977	-0.00135793	SM3F8-D	4.46591	1.8718	131.627	795.519
53	S3	DS8	SM3F8	S	51.5737	112	13.7	0	1S	1	1032.61	-0.00770486	-0.0114003	-0.00913472	0.00223974	-0.0168743	-0.00475322	-0.00111103	0.00988398	-0.00124837	0.00213659	0.00251464	-0.00311594	0.00319014	-0.00430713	-0.00381415	-0.0001128	-0.00285074	-0.00032508	-0.00103237	0.00047461	0.00131879	0.00098845	SM3F8-B	4.7185	2.6174	128.629	1032.61	0.0406776	-0.00239758
54	S3	DS8	SM3F8	S	51.3247	116	14.9	0	1S	1	1068.27	-0.0177221	-0.00263002	-0.0111269	-0.00269835	-0.00563952	0.0027931	-0.00556931	0.00131563	0.0025553	0.00135236	-0.0061536	-0.00226471	-0.00208003	0.00494346	-0.00351177	-0.00081437	-0.00486875	-8.325e-05	-0.00121387	0.00031316	0.00109592	7.309e-05	SM3F8-F	4.75359	2.70136	125.727	1068.27	0.118469	0.0295496
55	S3	DS8	SM3F8	S	49.5384	106	10.9	0	1S	1	974.685	-0.00160731	-0.0240381	-0.00676946	0.0047798	-0.0139673	-0.00040525	0.00627359	0.00115069	0.00420562	-0.00437851	0.0011399	0.001787	-1.272e-05	-0.0029849	0.0017822	-0.0032772	-0.004003	-0.00091003	1.367e-05	-0.00018326	0.00039901	-0.00144275	SM3F8-C	4.66344	2.38876	121.006	974.685
56	S3	DS8	SM3F8	S	46.9517	115	14.4	0	1S	1	1061.22	-0.013705	-0.00102151	-0.0102287	-0.00023242	-0.0081316	0.00495092	0.00514063	0.00327296	-0.00210427	0.00306714	0.00016491	0.00160376	-0.00754991	-0.00416671	-0.00275374	-0.00085986	-0.00619994	0.0021509	0.00169154	0.00165928	0.00093689	-0.00117677	SM3F8-E	4.74493	2.66723	124.752	1061.22
57	S3	DS7	SM3F7	S	49.5381	103	9.3	0	1S	1	936.518	-0.00965303	-0.00858049	-0.00837809	0.00756708	7.57e-05	-0.0131887	-0.00715001	0.00533305	-0.00693072	-0.00370334	-0.00620277	0.00067388	0.00470903	0.00086936	-0.00204658	-0.00284466	-0.0019381	-0.00193221	0.00311244	0.00068422	0.00054175	0.00055825	SM3F7-B	4.63473	2.23001	112.67	936.518
58	S3	DS7	SM3F7	S	49.4762	91	6.8	0	1S	1	824.686	-0.0119005	0.010395	-0.0133569	0.00059961	0.0123678	-0.00922782	-0.00491939	0.00146433	-0.00641255	0.00507878	0.00250877	-0.00016797	-0.00136796	0.00735839	-0.00058663	-0.00144543	-0.00010463	-0.001152	-0.00153111	-0.00011506	0.00080958	-0.00361042	SM3F7-K	4.51086	1.91692	120.097	824.686
59	S3	DS7	SM3F7	S	48.7646	99	9	0	1S	1	897.143	-0.0382767	-0.00351083	-0.0134128	-0.0100306	0.0088765	-0.0196231	0.00777341	-0.00229606	0.00673857	0.0216647	-0.00144094	0.00663999	-0.0016811	0.00172596	0.00683962	-0.00176035	-0.00514132	-0.00298037	-0.00303235	0.0007346	0.00041453	-4.596e-05	SM3F7-I	4.59512	2.19722	123.002	897.143
60	S3	DS7	SM3F7	S	47.8531	117	14.6	0	1S	1	1048.67	-0.0302242	-0.0161195	-0.00548063	0.00090771	-0.00339367	-0.0109547	0.00432877	-0.00605405	0.0168781	0.00730412	0.0100324	0.00431226	-0.00046226	-0.0013599	0.00580968	0.00189174	-0.00421207	0.00025044	-0.00168029	0.00099572	-0.00011224	4.96e-06	SM3F7-L	4.76217	2.68102	120.019	1048.67
61	S3	DS7	SM3F7	S	42.386	100	8.9	0	1S	1	919.817	-0.0257234	-0.00669206	-0.0128633	0.00863556	-0.0002244	-0.0131639	0.00374786	0.00328544	0.0033454	0.00410692	0.00844688	0.00346687	0.0020721	-0.00985135	-0.00010721	0.00202837	-0.00255718	-0.00051948	-0.00209717	-0.0016416	-0.00069859	-0.00146591	SM3F7-J	4.60517	2.18605	117.972	919.817
62	S3	DS7	SM3F7	S	42.3068	93	7.7	0	1S	1	850.898	-0.038961	-0.0167242	-0.00944052	-0.0057753	-0.00837605	-0.0187352	0.0089914	0.00944107	-0.00441962	0.00771065	0.00944561	0.00236456	-0.00031615	0.00205878	0.00066497	-0.00443071	0.00140602	-0.00090327	-0.00319423	0.00068426	0.0031777	-0.00060419	SM3F7-H	4.5326	2.04122	127.287	850.898
63	S3	DS7	SM3F7	S	41.987	104	9.8	0	1S	1	934.919	-0.023201	-0.00090653	-0.0154818	0.00646821	-0.00933343	-0.00405795	0.00693395	0.0102614	0.00535446	0.00171976	-0.00325354	-0.00466027	-0.00423945	-0.0025073	-0.00138475	-0.00649374	0.00149902	-0.00205268	-0.0006888	-0.00026293	0.00072833	-6.157e-05	SM3F7-G	4.64439	2.28238	115.287	934.919
64	S3	DS7	SM3F7	S	41.5424	102	9.9	0	1S	1	935.188	-0.0216913	-0.00287535	-0.0108176	0.013918	-0.00807872	-0.0201602	-0.00288637	0.00808165	-0.00262923	-0.00049791	0.00299142	0.00288343	0.00282126	0.00031041	-0.00449774	-0.00388808	-0.00318318	-0.00335833	-0.00067663	-0.00011349	-2.545e-05	4.37e-05	SM3F7-C	4.62497	2.29253	123.553	935.188
65	S3	DS7	SM3F7	S	41.0319	87	6.4	0	1S	1	814.197	-0.00259358	0.00279986	-0.00644888	0.0122131	0.00602488	-0.0095644	-0.00283338	0.00628584	0.00108001	-0.00449058	-0.00253579	0.00223443	-0.001645	0.00242563	-0.00638074	-0.00731197	-0.00226609	-4.017e-05	-0.00243424	-0.00059885	0.00120809	-0.0017279	SM3F7-D	4.46591	1.8563	129.602	814.197
66	S3	DS7	SM3F7	S	38.839	105	9.6	0	1S	1	943.586	-0.0141712	0.00291683	-0.0151786	0.00054803	0.00835572	-0.00053783	0.00273813	-0.00557021	0.00281188	0.00465329	0.0100488	-0.00038165	0.0130971	0.00041197	-0.00381822	-0.00477466	0.00065256	-0.00146649	0.00134063	-0.00091303	-0.00123995	0.00123855	SM3F7-F	4.65396	2.26176	109.693	943.586
67	S2	DS6	SM2F6	S	56.3774	117	15.7	0	1S	1	1110.51	-0.00787172	0.0056178	-0.0127604	0.00269805	-0.00794784	-0.00805886	0.00103874	-0.0016831	0.00421484	0.00526159	-0.00289795	0.00029012	-0.00681058	-0.0015304	-0.00010316	0.00703487	-0.00011635	0.00631205	-0.00336679	0.00028627	0.00311518	0.0016556	SM2F6-E	4.76217	2.75366	129.062	1110.51	0.0506179	-0.078366
68	S2	DS6	SM2F6	S	62.6667	111	14.4	0	1S	1	1066.44	-0.00354987	0.0317689	-0.0171603	-0.00627227	-0.0048293	0.0018825	-0.00569008	-0.00546178	0.00645124	0.00378504	-0.0023146	-0.00368507	0.00376738	-0.00199867	0.00355201	-0.00420864	0.00249336	-0.00233357	-0.00107294	0.00088848	-0.00036121	0.00110143	SM2F6-H	4.70953	2.66723	138.942	1066.44	-0.00118826	-0.0432002
69	S2	DS6	SM2F6	S	55.3717	107	11.3	0	1S	1	972.298	-0.00508811	0.0203939	-0.0105219	0.00732211	-0.00813138	0.00103516	0.00831955	0.00339091	-0.00059835	-0.00592218	0.00024732	-0.00464639	-0.0014945	-0.00083339	0.00073863	0.00218708	-0.00034119	0.00131194	0.00224699	0.00116317	0.00010823	-0.00091148	SM2F6-D	4.67283	2.4248	121.913	972.298
70	S2	DS6	SM2F6	S	49.4679	116	15.2	0	1S	1	1073.23	0.00172135	0.00849566	-0.0147182	0.00277603	0.0081018	1.656e-05	-0.00702687	-0.0103986	-0.00021211	0.00686892	0.0111388	0.00305899	-0.00112637	-0.00398574	0.00296579	-0.00221641	0.00086522	-0.00030891	0.00063786	0.0017105	0.00137725	-5.033e-05	SM2F6-A	4.75359	2.7213	128.258	1073.23
71	S2	DS6	SM2F6	S	49.2343	110	11.7	0	1S	1	961.493	-0.00581726	0.0256629	-0.00789645	0.0151611	-0.00216425	-0.00416308	0.00116392	0.00146928	0.00528211	0.00318114	0.00251423	-0.00459172	0.00304988	0.00189472	0.00166668	-0.00207706	-0.00184694	0.00180338	0.00158949	-0.00039004	-0.00057049	-0.0016304	SM2F6-I	4.70048	2.45959	116.042	961.493
72	S2	DS6	SM2F6	S	47.8795	110	12.8	0	1S	1	1041.13	-0.0126723	-0.00171449	-0.0164917	-0.00300188	-0.00804812	0.00012202	0.00388196	0.00029848	0.00305969	-0.00468129	0.0113773	-0.00112593	0.00614654	-0.00629819	0.00383216	-0.00168175	0.00078886	0.00328038	-0.00096106	-7.302e-05	0.0006549	0.0001612	SM2F6-G	4.70048	2.54945	126.952	1041.13
73	S2	DS6	SM2F6	S	47.4924	109	13	0	1S	1	998.178	-0.0240002	0.010071	-0.0159366	0.00218318	-0.00341517	-0.00277041	-0.0177565	0.00092501	0.00525982	-0.00274563	0.00143503	-0.00081071	-0.00334519	0.00407436	0.00038465	0.00475145	0.00133554	0.00011716	0.00040361	-0.00051326	0.00171507	-0.0031193	SM2F6-C	4.69135	2.56495	132.569	998.178	-0.121111	-0.165072
74	S2	DS6	SM2F6	S	44.8014	97	9.1	0	1S	1	911.135	-0.00431523	-0.00337627	-0.013873	0.00819759	-0.00104269	0.00175505	-0.00878442	-0.00331142	0.00603649	-0.00035101	0.0026218	0.00023577	0.00377683	-0.00102269	0.00284939	0.00251674	0.00620479	0.00136926	-0.00241092	0.00028655	-0.00045403	0.00052626	SM2F6-J	4.57471	2.20827	132.337	911.135	-0.0415067	-0.0327887
75	S2	DS6	SM2F6	S	43.6327	102	10.8	0	1S	1	955.779	-0.0106023	-0.00291837	-0.00965815	-0.00739484	0.00011905	-0.00157739	-0.0042759	-0.014371	0.00886218	-0.00378803	0.00390583	-0.00626998	-0.0117281	-0.0025681	-0.00502673	-0.00386593	0.00594542	-0.00065612	-0.00176352	-0.00207344	0.00166704	-0.00175359	SM2F6-B	4.62497	2.37955	134.785	955.779	-0.14331	-0.158809
76	S2	DS6	SM2F6	S	41.5909	91	7.2	0	1S	1	846.438	-0.0171812	-0.00398384	-0.011859	0.00538426	0.0185616	-0.0003133	0.0100153	0.00547332	0.0102196	0.00215051	-0.00142619	0.00899084	5.413e-05	-0.00300828	-0.00121526	0.00305242	0.00668634	0.0062272	0.00099625	0.00199926	0.0012994	-0.00180053	SM2F6-F	4.51086	1.97408	127.162	846.438	0.0720703	0.0255766
77	S2	DS5	SM2F5	S	49.6691	110	13.7	0	1S	1	1020.18	-0.0270333	0.0231766	-0.0192165	0.0191079	-0.0181747	-0.00782543	-0.00094743	5.825e-05	-0.00043542	-0.0113203	-0.0010714	0.00857471	-0.00631138	-0.00845906	-0.00089179	0.00194061	-0.00104632	-0.00054848	0.00138734	-0.00037947	-0.00147993	-0.00153779	SM2F5-P	4.70048	2.6174	135.878	1020.18	0.0559476	-0.0109544
78	S2	DS5	SM2F5	S	47.8859	111	12.3	0	1S	1	1023.74	-0.0316561	0.00316017	-0.0216042	-0.00299425	-0.00463831	-0.00872676	-0.00578547	0.00595687	-0.0032938	0.00774805	-0.0192137	0.0006343	0.00658742	0.00202191	-0.00010526	0.00728432	-0.00305819	-0.00275507	-0.00119524	-0.000208	-0.00271846	0.00057879	S_M2F5_-_C	4.70953	2.5096	118.679	1023.74
79	S2	DS5	SM2F5	S	45.6628	94	7.8	0	1S	1	868.709	-0.00824089	0.0112313	-0.0153409	0.0203264	0.0004186	-0.00337416	-0.00057827	-0.00873804	0.00336413	-0.0120263	0.0029577	0.00376942	-8.348e-05	0.00040078	-0.00093357	0.00101087	0.0010233	-0.00270894	-0.00190122	-0.00038351	0.00063137	0.00129258	SM2F5-K	4.54329	2.05412	124.811	868.709	-0.0113825	0.0138017
80	S2	DS5	SM2F5	S	43.5942	99	8.8	0	1S	1	935.713	-0.0207933	0.00045638	-0.0134916	0.00665631	-0.0150957	0.00542955	0.00105504	-0.00765717	0.0114064	-0.00540931	-0.00211025	-0.00147177	-0.00781421	-0.00308828	0.00071682	0.00051882	0.00227706	-0.00244858	-0.00023527	-0.00188658	-0.00023297	-0.00069047	SM2F5-D	4.59512	2.17475	120.269	935.713
81	S2	DS5	SM2F5	S	42.0874	106	10.9	0	1S	1	939.591	-0.0246175	0.00501987	-0.0168344	0.0135918	-0.0160554	0.00798769	-0.00579317	-0.0104655	0.00431662	0.00087849	-0.001854	-0.00212728	-0.00094507	0.00669132	0.00090393	-0.00238207	0.00582661	-0.00453505	-0.00145184	0.00081197	0.00048121	0.00105283	SM2F5-E	4.66344	2.38876	121.006	939.591	0.00812483	0.0192471
82	S2	DS5	SM2F5	S	41.4405	105	10.4	0	1S	1	954.037	-0.00921203	0.0163495	-0.0265304	0.0236115	-0.00234383	-0.00646925	0.00536718	-0.00030122	-0.00083011	-0.0113083	0.00143227	0.00980678	-0.0103598	-0.00020537	0.00276332	0.00456329	0.00620211	0.00133888	-0.00252702	0.00112794	-0.0033455	0.00076347	SM2F5-N	4.65396	2.34181	118.834	954.037	0.0597312	-0.0599977
83	S2	DS5	SM2F5	S	40.7336	110	13.9	0	1S	1	1050.82	-0.00980902	-0.0094621	-0.00782204	0.0170723	-0.0127866	-0.00126845	-0.00552633	-0.00102707	-0.0161844	0.00671283	-0.00021279	-0.00110736	0.00115806	-0.00350277	0.00222323	0.00377297	-0.0007921	0.00084093	-0.00103222	2.459e-05	0.00125672	0.00231739	S_M2F5_-_B	4.70048	2.63189	137.862	1050.82	-0.021622	-0.1556
84	S2	DS5	SM2F5	S	40.4112	101	10.9	0	1S	1	948.985	-0.01147	0.0156988	-0.0191746	0.0191164	-0.0194934	0.00608054	-0.00726521	0.00837407	-0.00088995	-0.0126122	-0.00310252	-0.00120705	-0.00604564	-0.00268204	0.00071365	0.00279059	-0.00031779	0.00144062	-0.00023046	-0.00113355	-0.00258424	-0.00089614	SM2F5-L	4.61512	2.38876	140.173	948.985	-0.0364377	-0.0199269
85	S2	DS5	SM2F5	S	38.915	114	12.7	0	1S	1	1027.53	-0.0116512	-0.00578783	-0.0107072	0.00508935	-0.0115159	-0.00202085	0.0105236	-0.00855808	0.00260158	0.00553599	-0.00831304	-0.00272516	0.00034346	-0.00166487	-0.00227723	-0.00024092	-0.00164206	0.00088747	-0.00165828	-0.00085089	-0.00325197	-0.00011123	SM2F5-G	4.7362	2.5416	112.987	1027.53	-0.0287632	-0.00998708
86	S2	DS5	SM2F5	S	36.09	109	12.8	0	1S	1	1019.04	-0.0102387	0.0114996	-0.0117552	0.0088625	-0.0125784	-0.00528459	-0.00432431	-0.00565174	0.00309648	-0.00978444	-0.0007156	0.00490039	-0.00297763	-0.00270526	-0.00616654	0.00045437	-0.00049759	0.00053719	0.00029177	0.0005037	0.00075123	-0.00118136	SM2F5-J	4.69135	2.54945	130.529	1019.04	-0.0541743	-0.0990548
87	S2	DS5	SM2F5	S	35.6133	118	11.8	0	1S	1	987.489	0.00136145	0.00705724	-0.0159078	0.0172104	-0.0141671	0.0130596	0.00160424	-0.00091944	0.0109352	-0.00606516	-0.00129157	0.00123292	-0.00253829	0.00115369	-0.00128446	-0.00160334	-0.00077702	-0.00152367	0.00019119	0.00157171	0.00036209	-0.00137823	SM2F5-I	4.77068	2.4681	94.5219	987.489	0.0373506	0.00714886
88	S2	DS5	SM2F5	S	34.2098	82	4.6	0	1S	1	735.846	-0.0157042	-0.00309357	-0.0195814	0.00926282	-0.00453345	0.00063928	0.00198636	-0.00286693	-0.0113079	0.00055218	-0.0139368	-0.00114056	-0.0073136	0.00175684	-0.00337511	0.00469497	-0.00054336	-0.00214433	0.00057593	-0.00316788	-0.00335291	0.00175698	S_M2F5_-_A	4.40672	1.52606	111.535	735.846
89	S2	DS5	SM2F5	S	33.3333	100	9.3	0	1S	1	918.878	-0.0136648	-0.0180419	-0.0175899	0.0157518	-0.014373	-0.0007264	-0.011087	-0.00328558	-0.00531752	-0.0130484	-0.00048986	0.009568	-0.00562732	0.00206907	0.00025104	0.00240318	0.0019274	0.00130558	-0.00124659	-0.00129695	0.00017719	0.00184746	SM2F5-M	4.60517	2.23001	123.274	918.878	0.0369273	-0.0356288
90	S2	DS5	SM2F5	S	33.2508	79	3.4	0	1S	1	674.827	-0.027066	-0.00452262	-0.041232	0.0322278	-0.014928	0.00482297	0.00447531	0.00298611	0.0173216	-0.0263063	-0.00780793	0.00464632	0.00331138	-0.00018556	0.00454146	0.00560898	-0.00097289	-0.00391593	0.00394804	-0.00266372	-0.00133783	0.00089834	SM2F5-F	4.36945	1.22378	92.3394	674.827	0.0409639	-0.0653709
91	S2	DS5	SM2F5	S	25.5231	101	9.6	0	1S	1	911.33	-0.020332	0.013562	-0.0199547	0.0153035	-0.0220944	-0.00366745	-0.00410816	-0.00475213	0.00576937	-0.0110469	-0.00475114	0.00797618	-0.00746971	0.00121567	-0.00328702	0.00668963	0.00313593	-0.00032992	-0.00022213	-0.00170165	0.00109431	0.0002902	SM2F5-H	4.61512	2.26176	123.455	911.33
92	S2	DS4	SM2F4	S	57.0298	118	16.2	0	1S	1	1095.85	-0.0147085	-0.00628657	0.0023421	0.00098963	0.00965281	0.00712002	-0.00168588	0.00532434	0.00902123	0.00252339	0.00191678	-0.00177404	-0.00584022	-0.00253547	-0.00150682	-0.0039878	0.00110904	0.00298991	0.00254753	0.00209688	0.00063773	0.00151372	SM2F4-H	4.77068	2.78501	129.767	1095.85
93	S2	DS4	SM2F4	S	54.299	114	15.1	0	1S	1	1089.15	-0.0211994	0.0111198	-0.0136169	0.00259204	-0.0121855	0.00084584	-0.00820711	0.00296485	-0.00292068	-0.00495424	-0.0019161	-0.00234659	0.00366512	-0.0042926	0.0004148	0.00153365	0.00253316	0.00414518	-0.00038846	-0.00099379	-0.00111985	0.0001589	145	4.7362	2.71469	134.339	1089.15	-0.052199	-0.0770258
94	S2	DS4	SM2F4	S	51.9122	111	13.9	0	1S	1	1050.21	-0.0123171	-0.00430414	-0.00604215	0.00182503	-0.0191961	-0.00359816	-0.00894968	-0.00848013	2.936e-05	-0.0040594	0.00584509	-0.00080873	-0.0015154	-0.00267266	-0.00180343	-0.00061005	0.00335454	0.00366649	-0.00344788	0.00012816	-0.00013122	0.00030449	SM2F4-F	4.70953	2.63189	134.117	1050.21	-0.178367	-0.184573
95	S2	DS4	SM2F4	S	51.2972	117	14.6	0	1S	1	1093.15	-0.00901937	0.0178228	-0.0132239	0.00263313	-1.567e-05	0.0029473	-0.00376963	-0.00605041	0.00645518	-0.00801488	-0.00313481	0.00518435	0.00301293	0.00023328	-0.00133585	-0.0007128	0.00188763	0.00511089	-0.00129089	0.00070451	0.00263238	0.00093941	SM2F4-G	4.76217	2.68102	120.019	1093.15	-0.0614712	-0.086074
96	S2	DS4	SM2F4	S	50.1575	121	16.3	0	1S	1	1135.59	-0.0121201	0.0231149	-0.01756	0.00545442	-0.0114228	0.00405364	-0.004851	-0.00619169	-0.00175997	-0.00315352	0.00310452	0.00443333	0.00303945	-0.00542945	-0.0002102	-0.00105771	0.00135795	-0.00162802	-0.00138193	0.00063009	-0.00076442	0.00080192	SM2F4-I	4.79579	2.79117	120.965	1135.59	-0.00634349	-0.0814333
97	S2	DS4	SM2F4	S	49.4657	107	11.3	0	1S	1	978.957	-0.0120048	-0.011636	-0.0216165	0.00179527	-0.0157777	-0.00192367	-0.0104199	-0.00406683	-0.00022533	-0.00536906	0.00108592	0.00556154	-0.00486269	0.0003404	0.00534416	0.00427566	0.002125	0.00136246	0.00089442	0.00019599	-0.00144939	-0.00090777	SM2F4-C	4.67283	2.4248	121.913	978.957	0.129367	-0.00490643
98	S2	DS4	SM2F4	S	47.6546	109	11.9	0	1S	1	1011.44	-0.0162064	0.00490163	-0.0179033	0.00132641	0.00309652	-0.00074616	-0.0105469	-0.00348547	0.00596442	-0.00570051	0.00358764	0.00289821	0.00536295	0.00171157	0.00203092	0.00055055	0.00179109	0.00218538	0.00056115	0.00091838	-0.00030436	0.000236	SM2F4-E	4.69135	2.47654	121.352	1011.44	-0.0131699	-0.0865375
99	S2	DS4	SM2F4	S	42.7338	97	8.9	0	1S	1	903.675	-0.0132172	0.00264541	-0.0133291	0.00592441	-0.0026427	0.00183101	-0.00638839	-0.00782627	0.00429939	-0.00345646	0.00550606	0.0072449	0.00709401	-0.00211365	0.00109771	-0.00027271	0.00019603	-0.00152415	0.00188331	0.00251934	0.00092619	0.0012996	148	4.57471	2.18605	129.429	903.675
100	S2	DS4	SM2F4	S	42.1832	106	11.8	0	1S	1	988.267	-0.00309158	-0.00811056	-0.00407604	-0.00246234	-0.00151782	-0.0076748	-0.00882659	-0.00444755	0.00428372	-0.00490811	-0.00554791	0.00228117	-0.00038694	-0.00140105	0.00072589	0.00047748	0.00023134	0.00018435	-0.0020178	0.00173566	0.00064127	0.00035047	SM2F4-D	4.66344	2.4681	130.998	988.267	-0.0101107	-0.0962397
101	S1	DS3	SM1F3	S	53.2844	97	10	0	1S	1	912.765	-0.0244	1.55e-06	-0.00505831	0.00346794	-0.00863887	0.0066784	-0.0029177	0.00161002	0.00727557	0.00117157	-0.00424163	0.00137961	3.825e-05	-0.00161024	-0.00011457	0.0010105	-0.00176651	-0.00188284	0.00125448	0.00206178	0.0018901	0.00025265	SM1F3-J	4.57471	2.30259	145.426	912.765	-0.03671	0.0502407
102	S1	DS3	SM1F3	S	52.6664	100	10.1	0	1S	1	937.501	-0.0282545	-0.00234746	-0.0203757	0.0124651	-0.0079245	-0.00503381	-0.00098696	0.0033013	0.00761515	-0.00027682	-0.00344889	0.0070096	0.00739769	0.00041	-0.00569374	0.00064207	-0.00130968	0.00316369	0.00468032	0.00264888	-0.0001313	0.0003673	SM1F3-K	4.60517	2.31254	133.878	937.501
103	S1	DS3	SM1F3	S	52.4258	102	11.3	0	1S	1	968.958	-0.0142176	-0.00422561	-0.0028607	0.0185933	-0.00525572	0.00354478	0.00056375	-0.00037956	-0.0072105	0.00258142	-0.00013845	0.00538662	-0.00267085	-0.00196963	0.00082148	-0.00576232	-0.00374221	-0.00073277	4.885e-05	0.00402486	-0.00084494	0.00043882	SM1F3-I	4.62497	2.4248	141.025	968.958	-0.0117989	-0.0295373
104	S1	DS3	SM1F3	S	50.9418	95	8.3	0	1S	1	873.54	-0.0209207	0.00532352	-0.0201352	0.00497464	-0.0174809	-0.00220291	0.00139639	0.00920824	-0.00264438	-0.00583119	0.00897724	-0.00215875	0.00514784	-0.00158772	0.00222322	0.00117839	-0.00013152	-0.00062583	0.00178825	-0.00095061	0.00117921	1.099e-05	SM1F3-G	4.55388	2.11626	128.603	873.54	0.00158922	0.0567108
105	S1	DS3	SM1F3	S	50.0103	101	10.7	0	1S	1	932.206	-0.029989	-0.00773621	-0.00930346	0.00477215	-0.00308088	-0.00016633	-0.00098342	0.00642002	0.00172878	-0.00392863	0.00095926	-0.00125883	-0.00419328	-0.00152589	-0.00242897	0.00377979	-0.00480968	0.00516121	-0.00345665	0.00038751	0.00068229	-0.00171165	SM1F3-H	4.61512	2.37024	137.601	932.206	0.0798862	0.04992
106	S1	DS3	SM1F3	S	49.1777	106	11.3	0	1S	1	935.14	-0.0264461	0.0135759	-0.0167657	0.0085839	-0.010573	0.00557854	0.00782392	-0.00392857	0.00983701	0.00472905	0.00367505	0.00127363	0.00111619	0.00507876	-0.00321651	0.00172448	-0.00056164	0.00339936	0.00192807	0.00063693	-0.00022964	-0.00103508	SM1F3-E	4.66344	2.4248	125.447	935.14	0.0393808	-0.00420094
107	S1	DS3	SM1F3	S	47.483	100	10.3	0	1S	1	933.419	-0.0264433	0.00256846	-0.00571712	0.0110923	0.0100892	0.00265677	-0.00487745	0.00597355	0.00926914	0.00427352	-0.00155527	0.00157777	0.00300319	-0.00067148	0.00149873	-0.00015819	-0.00093011	0.00414382	-0.00343782	0.00409015	-0.00011449	-0.00194212	SM1F3-N	4.60517	2.33214	136.529	933.419	0.0842938	0.0392777
108	S1	DS3	SM1F3	S	45.2084	102	11	0	1S	1	949.654	-0.0268242	0.00108288	-0.00902513	0.0164799	-0.00224296	-0.00134914	-0.00747783	0.00459289	-0.00367231	-0.00329908	-0.00121237	-0.00165584	-0.00209514	-0.00336471	0.00016328	0.00255813	-0.00082305	0.00065539	-0.00099734	0.00293509	0.00241818	-0.0007134	SM1F3-L	4.62497	2.3979	137.281	949.654	-0.0495665	-0.106041
109	S1	DS3	SM1F3	S	43.9096	111	14.3	0	1S	1	1073.35	-0.0361806	-0.00315967	-0.00621268	0.0143103	-0.0133727	0.0104576	-0.00378991	-0.00868624	0.00349937	0.00571423	-0.00029955	0.00087332	0.00521552	-0.00391382	0.00041681	-0.00210007	-0.00172685	-0.00278578	-0.00383014	0.00066736	0.00059709	-0.00014393	SM1F3-B	4.70953	2.66026	137.977	1073.35	0.0989735	0.0912206
110	S1	DS3	SM1F3	S	43.3274	101	11	0	1S	1	943.04	-0.0243022	-0.00808026	-0.00332631	-0.00658948	0.00587035	-0.00312495	0.00224853	0.00742554	0.00987962	0.00942243	-0.00567897	-0.00459956	0.00043442	-0.00369395	-0.00178192	0.00142108	-0.00363393	-0.00286244	-0.00402093	0.00111364	-3.408e-05	-0.00198233	SM1F3-A	4.61512	2.3979	141.459	943.04	0.0214284	-0.17119
111	S1	DS3	SM1F3	S	41.9986	99	9.9	0	1S	1	924.435	-0.0115204	-0.0144878	-0.00258624	0.0190979	0.00251862	-0.0037177	-0.00454976	0.00338464	0.00270223	-0.00556037	-0.00304315	-2.953e-05	-0.00443663	-0.00583977	-0.00197333	0.0030466	-0.00499322	0.00923715	-0.0008457	-0.00043585	0.00240377	-0.00113799	SM1F3-M	4.59512	2.29253	135.302	924.435	0.0664021	0.0678589
112	S1	DS3	SM1F3	S	41.5874	98	9.7	0	1S	1	947.134	-0.0276756	-0.0110005	-0.00873666	0.00926128	-0.0131767	0.00666479	0.00636174	-0.00284699	0.0165347	0.00909465	0.00228197	0.00479562	0.00230461	-0.00062898	0.00060526	0.00103004	0.00366335	-0.0015669	-0.00084613	-0.0010827	-0.00210585	-0.00019782	SM1F3-C	4.58497	2.27213	136.728	947.134	0.0526255	0.00795346
113	S1	DS3	SM1F3	S	41.5874	96	8.1	0	1S	1	863.315	-0.0324386	-0.018733	-0.0128158	0.0171673	-0.0173561	-0.0120625	0.0153869	-0.00988685	0.0107981	-0.00115024	-0.00704352	0.0044715	0.00295423	-0.0050192	-0.00154097	0.00624799	-0.00154368	-0.00036848	-0.00053348	0.000899	-0.00060414	0.00154363	SM1F3-C	4.56435	2.09186	121.569	863.315	-0.00932123	-0.00256967
114	S1	DS3	SM1F3	S	41.0483	99	9.3	0	1S	1	891.824	-0.0149382	-0.00140795	-0.00321982	0.00845096	-0.00935148	-0.00489153	0.00457523	-0.00249663	0.00114442	-0.00070801	-0.00100336	-0.00075969	0.00132175	-0.00378523	-0.00456119	0.00127651	-0.00265833	-0.00067713	0.00025488	-0.00183594	-0.00074113	-0.00077912	SM1F3-F	4.59512	2.23001	127.102	891.824	0.0105866	-0.00699176
115	S1	DS3	SM1F3	S	31.6277	98	9.7	0	1S	1	947.134	-0.0276756	-0.0110005	-0.00873666	0.00926128	-0.0131767	0.00666479	0.00636174	-0.00284699	0.0165347	0.00909465	0.00228197	0.00479562	0.00230461	-0.00062898	0.00060526	0.00103004	0.00366335	-0.0015669	-0.00084613	-0.0010827	-0.00210585	-0.00019782	SM1F3-C	4.58497	2.27213	136.728	947.134	0.0526255	0.00795346
116	S1	DS3	SM1F3	S	31.6277	96	8.1	0	1S	1	863.315	-0.0324386	-0.018733	-0.0128158	0.0171673	-0.0173561	-0.0120625	0.0153869	-0.00988685	0.0107981	-0.00115024	-0.00704352	0.0044715	0.00295423	-0.0050192	-0.00154097	0.00624799	-0.00154368	-0.00036848	-0.00053348	0.000899	-0.00060414	0.00154363	SM1F3-C	4.56435	2.09186	121.569	863.315	-0.00932123	-0.00256967
117	S1	DS2	SM1F2	S	51.0579	103	11.1	0	1S	1	968.125	-0.00703071	0.00893188	-0.0105656	0.00677523	-0.0146804	-0.00675883	-0.00423572	-0.0166442	0.00191257	-0.00205125	0.00344839	-0.0032658	0.00614604	0.00396759	-0.00185712	-0.00058736	0.00353581	-0.00074308	-0.00048127	0.00261436	-0.00019702	0.00056958	SM1F2-B	4.63473	2.40695	134.477	968.125	-0.0401687	-0.00454218
118	S1	DS2	SM1F2	S	49.9673	100	8.7	0	1S	1	880.425	-0.0116055	0.0238349	-0.012832	0.0123855	0.0121162	-0.00597352	0.00763215	-0.00812893	-0.0144026	-0.0012271	-0.00120763	-0.00218696	0.00475548	-0.00042097	-0.00420145	-0.00129603	-0.00030411	-0.0010219	-0.00057472	0.00093711	0.00154826	0.00118465	SM1F2-E	4.60517	2.16332	115.321	880.425
119	S1	DS2	SM1F2	S	49.7245	110	13.8	0	1S	1	1000.89	-0.0202372	-0.00042138	-0.00814568	0.00346688	-0.00332763	-0.00548307	0.00218449	0.0039715	0.0042697	0.00373699	-0.0012787	-0.0114386	-0.00365676	-0.00645508	0.00455646	0.00104097	0.00209357	-4.033e-05	0.00046242	-0.00058211	-0.00151354	0.000876	SM1F2-C	4.70048	2.62467	136.87	1000.89	0.0123129	-0.0225714
120	S1	DS2	SM1F2	S	47.176	116	13.8	0	1S	1	1057.76	-0.00292071	0.0088485	-0.0149029	0.00172191	0.00185259	-0.011721	0.00188592	-0.00366224	-0.00480797	0.00108879	-0.00310766	-0.00602422	0.0007141	-0.0011464	0.0028443	0.00384604	0.00080522	0.00041842	0.00088607	-3.81e-06	-0.00017449	0.00012751	SM1F2-G	4.75359	2.62467	116.445	1057.76	-0.0122819	0.0264429
121	S1	DS2	SM1F2	S	41.94	111	12.6	0	1S	1	989.072	-0.0179443	0.00970731	-0.0152521	0.0057768	-0.00617676	-0.00878852	-0.00390566	-0.00154577	-0.00995089	-0.00669238	-0.00364136	-0.00863783	0.00399567	0.00465797	0.00215159	-0.00162696	0.00435364	0.0024432	0.00087483	0.00273106	0.00045648	-0.00100804	SM1F2-F	4.70953	2.5337	121.574	989.072	0.0281362	0.0921736
122	S1	DS2	SM1F2	S	41.2477	106	10.6	0	1S	1	970.083	-0.0128729	-0.00165457	-0.0149398	0.00312299	-0.00774313	-0.0122254	-0.00298767	-0.00901743	0.00110453	-0.00552764	0.00564872	0.0004057	-0.00017695	-0.00069776	-0.00626746	0.00163179	-0.00127686	0.0021219	-0.0008956	-0.00202178	-6.55e-05	0.00081542	SM1F2-D	4.66344	2.36085	117.676	970.083	0.0120614	0.0708922
123	S1	DS2	SM1F2	S	40.1886	116	13.3	0	1S	1	1037.36	-0.0124513	-0.00614059	-0.0149763	0.0111697	-4.843e-05	-0.00566881	0.00356402	0.00107216	0.00131647	-0.0068124	0.0026618	0.00772867	-0.0022473	0.00278363	0.00045297	0.00064449	0.00376423	-0.00451277	0.00186265	0.00114913	-0.00047263	-0.00136867	SM1F2-A	4.75359	2.58776	112.226	1037.36	-0.0238718	0.0571272
124	S1	DS2	SM1F2	S	38.9004	111	12.4	0	1S	1	1003.25	-0.00282161	0.0122445	-0.0050399	-0.00054638	-0.00812547	-0.00193294	-0.0040291	-0.00759745	-0.00563625	-0.0145571	0.0042121	-0.00055256	0.00191221	-0.00609186	-0.0046519	0.00021533	-0.00071609	0.00208727	0.00047418	0.0008491	0.0004141	-0.00222232	SM1F2-I	4.70953	2.5177	119.644	1003.25	0.113544	0.0174741
125	S1	DS2	SM1F2	S	38.2326	100	8.9	0	1S	1	911.894	-0.0128392	-0.0122173	-0.00692674	0.00343512	-0.00754194	-0.00586566	0.00675655	-0.00105205	-0.00526357	-0.00536418	0.00466822	-0.00073291	0.0010041	-0.00258493	-0.0088154	0.00143386	0.00078304	-0.00047553	0.00181286	0.00141805	-0.00179578	-0.00112747	SM1F2-H	4.60517	2.18605	117.972	911.894
126	S1	DS1	SM1F1	S	59.1767	120	15.3	0	1S	1	1096.37	-0.0152646	-0.00538173	-0.00549546	-0.0030397	0.00051413	-0.0110636	0.00292456	0.00514071	-0.00306839	0.00449679	-0.00299423	-0.00552878	-0.00067911	-0.00147167	0.00158618	-0.00128439	0.00119996	0.00152217	-2.817e-05	-5.94e-05	-0.00018246	-0.00094845	SM1F1-A	4.78749	2.72785	116.448	1096.37	0.076204	0.0231134
127	S1	DS1	SM1F1	S	55.1728	110	12.7	0	1S	1	1030.5	-0.0176833	-0.00290611	-0.0103255	-0.00222066	-0.0172622	-0.00354524	-0.00353024	-0.00316033	0.00627215	-0.00285494	-0.00093693	-0.00448208	0.00708057	-0.00142715	-0.00304262	0.0006475	0.00165667	-0.00054593	-0.000215	-0.00073369	-0.00226981	-0.00149117	SM1F1-H	4.70048	2.5416	125.96	1030.5
128	S1	DS1	SM1F1	S	54.8594	100	8.5	0	1S	1	922.148	0.00509252	0.0153363	-0.00513866	0.0077127	-0.0115988	-0.00370913	0.00759683	-0.00841209	-0.0069486	-0.00782983	0.00529231	-0.00702965	0.00423623	-0.00182532	-0.00273087	0.00481845	-0.00144949	0.00632229	-0.00232552	0.00192133	-0.001325	-0.00061936	SM1F1-G	4.60517	2.14007	112.669	922.148
129	S1	DS1	SM1F1	S	54.5617	117	15.5	0	1S	1	1087.89	-0.00717109	-0.00175804	-0.0103488	-0.001499	0.00106947	-0.00146059	-0.00921946	-0.00142368	-0.00439788	0.00283987	0.00243143	-0.00686951	0.00415121	-0.00138952	0.00044019	-0.00011084	0.00261844	0.00564056	-0.00184753	0.00115207	0.00034001	-6.708e-05	SM1F1-B	4.76217	2.74084	127.418	1087.89
130	S1	DS1	SM1F1	S	52.5999	105	10.8	0	1S	1	976.003	-0.0133053	-0.00291384	-0.00274383	0.0100562	0.00543992	-0.00103842	-4.157e-05	0.00654771	-0.00154759	-0.00444765	0.00290346	-0.00481601	0.00329477	0.00435171	-0.00042958	0.00191936	-0.00100872	0.00112858	-0.00365812	0.00019879	-0.00105545	0.00010222	SM1F1-F	4.65396	2.37955	123.405	976.003
131	S1	DS1	SM1F1	S	52.4974	92	8.8	0	1S	1	815.364	-0.052268	0.00702304	0.00058312	0.0124035	-0.0102619	-0.0260596	-0.00329285	-0.00316488	0.0129509	0.003054	0.0109088	0.00375656	0.00196431	0.00516231	0.0032254	-0.0044359	-0.00227961	0.00337753	-0.00391426	0.00495968	-0.00202329	0.00346031	SM1F1-C	4.52179	2.17475	150.336	815.364
132	S1	DS1	SM1F1	S	45.603	110	11.6	0	1S	1	991.132	-0.0126337	-0.00825378	-0.0145134	-0.00082718	-0.00090143	-0.0112681	-0.00218344	0.00811765	-0.00806582	-0.00199277	0.00123388	-0.00553894	0.00490974	0.00504283	0.00318256	-0.00032059	0.00113561	-0.00171329	-0.00161314	-0.00142936	-0.00024601	0.00087592	SM1F1-D	4.70048	2.45101	115.05	991.132
133	S1	DS1	SM1F1	S	44.2237	96	8.6	0	1S	1	862.581	-0.0133563	-0.00607512	-0.00313216	0.0120434	-0.00043283	-0.00672425	-0.00286946	0.00093797	0.00021592	0.00046571	0.00418828	-0.00090555	0.00510899	0.00160977	0.00232147	-0.00601942	0.00289815	0.00141258	0.00145824	0.00037239	-0.00146886	0.00039962	SM1F1-E	4.56435	2.15176	129.073	862.581
148	IR9	DIR18	IRM9F18	IR	67.3543	85	5.6	0	1IR	1	777.906	-0.0167271	0.00689727	-0.013378	0.00646279	0.00150634	-0.00373252	0.0102492	-0.00261203	0.00040454	-6.088e-05	0.0080856	-0.00231957	-0.00196016	0.00086019	-0.00512009	0.0033831	0.00023541	0.00267181	0.00321044	0.00054274	-0.00025957	0.00076809	IRM9F18-J	4.44265	1.72277	121.718	777.906
149	IR9	DIR18	IRM9F18	IR	62.4481	96	8.6	0	1IR	1	886.036	-0.0225449	-0.00045304	-0.00448499	0.00077002	0.00419556	-0.00010213	0.0124011	0.00376296	-0.00317432	0.00615702	0.00667188	-0.00405245	-0.00054477	-0.00225079	-0.00058337	-0.00136503	-0.00348126	0.00479582	-0.00295301	0.00122788	-0.00163514	7.385e-05	IRM9F18-G	4.56435	2.15176	129.073	886.036
150	IR9	DIR18	IRM9F18	IR	60.8304	100	10.4	0	1IR	1	928.095	-0.0190225	-0.0269065	0.010114	-0.00050322	-0.00068896	-0.00495837	0.00191065	0.00530065	-0.00038237	0.00649552	-0.0018565	0.00653212	0.00349223	0.0011527	-0.00464917	0.0007975	-0.00032827	0.00219034	0.00111942	-0.00061738	-0.00029974	0.00015315	IRM9F18-D	4.60517	2.34181	137.854	928.095
151	IR9	DIR18	IRM9F18	IR	55.8791	100	10.2	0	1IR	1	912.557	-0.015429	-0.0157736	0.0120586	0.00392498	-0.00221896	-0.00727815	0.00595421	-0.00472333	-0.00059591	0.00466889	0.0107204	0.00538724	-0.00164874	-0.00320488	-8.273e-05	0.00102095	-0.00791686	0.00072422	-0.00177165	0.00292866	-0.00287108	0.00227975	IRM9F18-A	4.60517	2.32239	135.203	912.557	-0.018186	-0.0462504
152	IR9	DIR18	IRM9F18	IR	55.0269	102	11.2	0	1IR	1	943.938	-0.014775	-0.00827081	0.00599352	0.00292093	0.00826052	0.00015922	-0.00777119	0.0124586	0.00710914	-0.00066249	0.00340648	-5.108e-05	0.00236395	-0.00180096	-0.00360862	0.00208756	-0.00690415	0.00356572	-0.00215261	-0.00030106	-0.0021164	0.00140056	IRM9F18-M	4.62497	2.41591	139.777	943.938	-0.063917	-0.102337
153	IR9	DIR18	IRM9F18	IR	54.7532	104	12.8	0	1IR	1	958.19	-0.0294637	0.00961784	0.00467127	0.00440869	-0.00034591	-0.0117124	0.00443378	0.00275818	-0.00347464	0.00331625	0.00680943	-0.00339464	-0.0162026	-0.00658553	-0.00108081	0.00102943	-0.00096615	-0.00198192	0.00237315	0.00232114	-0.00204692	0.00153895	IRM9F18-L	4.64439	2.54945	150.579	958.19	-0.0848733	-0.00686499
154	IR9	DIR18	IRM9F18	IR	53.9901	106	11	0	1IR	1	979.098	-0.00275902	0.0160597	-0.0148928	0.00205922	0.00865833	-0.0131404	0.00671632	-0.00014928	-0.00294604	-0.00170062	0.00962136	0.00308198	0.00785835	0.00064844	-0.0040338	0.00406332	0.00022905	0.0020722	0.00267313	0.00120879	-0.00097139	0.00202298	IRM9F18-K	4.66344	2.3979	122.117	979.098
155	IR9	DIR18	IRM9F18	IR	53.0949	107	13	0	1IR	1	1013.29	-0.0220093	0.015053	-0.00420857	0.00452626	-0.00318308	0.00772552	0.00516968	0.0136137	0.00516016	-0.00060651	0.00132838	0.00024924	-0.00298455	-0.00371802	-0.00054634	-0.00020933	-0.00688505	-0.00058401	0.00477247	0.00235785	-0.00138515	0.00257064	IRM9F18-F	4.67283	2.56495	140.254	1013.29	0.0127936	-0.0100837
156	IR9	DIR18	IRM9F18	IR	51.4546	91	6.9	0	1IR	1	823.804	-0.0185732	-0.0135111	0.00057996	-0.0040741	0.0160933	4.689e-05	-0.00068036	-0.0064751	-2.401e-05	0.00832465	-0.00750922	-0.00479623	0.00277743	0.00666906	0.00333216	0.00099391	-0.00218255	-0.00101015	-0.0048027	-0.00090411	-0.00310937	0.00022523	IRM9F18-P	4.51086	1.93152	121.863	823.804
157	IR9	DIR18	IRM9F18	IR	51.1796	98	9	0	1IR	1	917.489	-0.0161644	-0.00140818	-0.00978696	-0.00411841	0.00208028	-0.00774494	-0.00093363	-0.00201449	0.00305814	-0.00074162	-0.00118262	-0.00738918	-0.00139015	0.00189745	-0.00049593	0.00301611	-0.00413764	2.107e-05	0.00216404	0.00114951	0.00035145	0.00136806	IRM9F18-I	4.58497	2.19722	126.861	917.489
158	IR9	DIR18	IRM9F18	IR	51.1129	90	7.3	0	1IR	1	815.728	-0.0124522	0.00966055	-0.0139458	0.00945347	0.020661	-0.0109549	0.00352062	0.00216005	0.00445248	0.0170198	0.00926393	0.00422153	-0.00842863	-0.0016566	0.00052556	0.0112382	-0.00029477	-0.00271244	0.00081885	0.00083855	-0.00283405	0.00184887	IRM9F18-B	4.49981	1.98787	133.337	815.728
159	IR9	DIR18	IRM9F18	IR	50.1686	97	8.5	0	1IR	1	909.952	-0.0188839	-0.00245275	-0.00775399	0.00771394	0.0145359	-0.00094595	-0.00044314	-0.00276453	-4.369e-05	0.00648272	0.00176587	0.00129695	-0.00025501	-0.00599448	-0.00136346	0.00689718	-0.00130028	0.00113164	0.00028667	0.00180974	4.23e-06	0.00111078	IRM9F18-H	4.57471	2.14007	123.612	909.952
160	IR9	DIR18	IRM9F18	IR	47.7465	111	13.5	0	1IR	1	1018.31	-0.0118936	-0.00361845	0.0019172	0.00251066	0.00646166	-0.0040074	0.00173696	-0.00221045	0.00487785	0.00530652	0.00806203	-0.0044287	0.00159158	-0.00238586	0.00112382	-0.00038423	-0.00038513	-0.00273063	0.000205	0.00029514	-0.00087907	5.254e-05	IRM9F18-C	4.70953	2.60269	130.258	1018.31	-0.125015	-0.0408504
161	IR9	DIR18	IRM9F18	IR	46.4789	107	11.9	0	1IR	1	998.141	-0.00276437	0.00368281	-0.0097636	0.00265756	0.00190033	0.00164163	-0.0112315	-0.0058441	-0.00490676	0.00261086	0.00325761	-0.00490635	-0.00526797	-0.00206433	0.00128752	0.00662316	-0.00123529	0.00243655	1.415e-05	0.00052172	-0.00226043	-0.00026474	IRM9F18-E	4.67283	2.47654	128.387	998.141	0.0305287	-0.00651063
162	IR9	DIR18	IRM9F18	IR	45.2951	93	7.5	0	1IR	1	861.738	-0.0111162	0.00509681	-0.00426226	-0.00688047	0.00989534	-0.00754631	0.00279536	-0.00075013	-0.00126611	0.00445135	-0.00801764	-1.421e-05	-0.00275983	-0.00023629	0.00052671	0.00122073	-0.00357754	0.00179766	0.000278	0.00166481	-0.00202711	-0.00136223	IRM9F18-N	4.5326	2.0149	123.981	861.738
163	IR9	DIR17	IRM9F17	IR	57.843	102	10.2	0	1IR	1	958.386	-0.00251199	0.0124641	-0.0241108	-0.00453027	0.0104089	0.0101704	-0.00846273	-0.00248889	0.00926145	0.0038779	0.00301187	-0.00067079	-0.00636847	0.00045702	0.00280102	0.00133143	-0.00097454	-0.00101139	0.00333956	0.00088142	0.00133147	0.00221926	IRM9F17-C	4.62497	2.32239	127.297	958.386	0.128806	-0.0542125
164	IR9	DIR17	IRM9F17	IR	55.4434	121	17.7	0	1IR	1	1164.07	-0.00150538	0.0114445	-0.0100346	-0.00149746	0.00038555	0.00683836	-0.00083487	-0.00146184	-0.00484729	5.892e-05	0.00356346	-0.00363254	-0.00110846	-0.00774861	0.00525381	-0.00572517	-0.00523223	-0.00063124	2.998e-05	-0.00186726	-0.00014873	0.00119205	IRM9F17-M	4.79579	2.87356	131.354	1164.07	-0.0427975	-0.14423
165	IR9	DIR17	IRM9F17	IR	53.9698	112	14	0	1IR	1	1053.78	-0.0103091	-0.00680099	-0.003636	0.00485121	-0.00307464	-0.00138853	-0.00612721	-0.00086865	-0.00016819	0.00060311	-0.00328878	0.00067987	-0.00756703	-0.00614895	-0.0021448	0.0013019	-0.00307464	0.00304964	-0.00403831	-0.00207435	-0.00014978	0.00046704	IRM9F17-L	4.7185	2.63906	131.445	1053.78	0.0424237	0.072032
166	IR9	DIR17	IRM9F17	IR	51.2714	106	10.1	0	1IR	1	1009.42	-0.0146537	-0.0150858	-0.013943	-0.0136208	-0.0102397	-0.00929609	0.00204957	0.00107262	0.00855585	0.0192656	-0.00979936	-0.00827217	0.00256293	-0.00547891	-0.00204769	0.00042907	-0.00324203	-0.0048538	-0.0008795	-0.00045114	-0.0015843	-0.00103627	IRM9F17-E	4.66344	2.31254	112.125	1009.42	-0.137809	-0.108913
167	IR9	DIR17	IRM9F17	IR	50.9807	122	17.1	0	1IR	1	1118.2	-0.0115908	0.0105789	-0.0027227	-0.00548278	-0.0077864	-0.0127557	0.00183861	0.00331346	0.00242468	0.0112398	-0.0102567	-0.00351525	-0.00036122	-0.00025193	-0.0104694	-0.00201466	-0.00105622	-0.00401567	-0.00219849	-0.00268345	-0.00267259	0.00176298	IR_M9F17_-_B	4.80402	2.83908	123.763	1118.2	0.0480802	-0.0145659
168	IR9	DIR17	IRM9F17	IR	49.9657	118	14.6	0	1IR	1	1072.28	-0.0213633	-0.00895064	-0.00869251	-0.00901643	-0.00754323	0.00448741	-0.00692215	0.00438309	0.0032491	-0.0106383	0.00033735	0.00692611	0.00714103	-0.0118729	-0.00079819	0.00455371	-0.00030343	-0.00308139	-0.00303483	-0.00196005	0.00191145	-0.00096004	IRM9F17-G	4.77068	2.68102	116.951	1072.28	-0.108964	0.0742945
169	IR9	DIR17	IRM9F17	IR	48.5788	99	8.5	0	1IR	1	893.425	-0.0118362	0.00999327	-0.019518	0.00233492	-0.00500836	0.0157054	-0.00906947	-0.00531472	0.00332249	0.00792978	-0.00245095	-0.00028278	-0.00635433	-0.00260491	-0.00060612	0.00283166	-0.00033166	-0.00056745	0.00086235	8.256e-05	2.8e-06	8.928e-05	IRM9F17-H	4.59512	2.14007	116.169	893.425	-0.152794	-0.0296697
170	IR9	DIR17	IRM9F17	IR	48.3248	103	10.3	0	1IR	1	938.536	-0.0181634	-0.0121727	-0.00080036	-0.0114027	-0.00879152	0.0105663	0.00304594	0.00217891	0.0146472	0.00999112	-0.00098157	-0.00613187	-0.00709522	0.00120882	-0.00481591	0.00504499	0.00177338	0.00053104	-0.00337042	0.00052168	-0.00046099	-0.00120767	IRM9F17-F	4.63473	2.33214	124.785	938.536	-0.0291892	-0.0190694
171	IR9	DIR17	IRM9F17	IR	47.8289	104	9.6	0	1IR	1	948.024	-0.00416195	-0.00919382	-0.00411679	0.00239473	0.0053914	-0.00372502	0.00221581	-0.0118433	0.00657905	0.0049002	-0.00024728	-0.00394446	-0.00193839	0.0002926	0.0016255	-0.00097428	-0.00384066	-0.00263563	0.00040001	-0.00084865	-0.00031118	-0.00294117	IRM9F17-K	4.64439	2.26176	112.934	948.024	0.0633497	-0.0400784
172	IR9	DIR17	IRM9F17	IR	44.9081	105	10.3	0	1IR	1	976.331	-0.0153113	-0.00429559	-0.00694082	-0.00851527	-0.0129149	-0.0053466	0.00251562	-0.008864	-0.00218758	0.011711	-0.00956001	-0.00650711	-0.00036525	-0.00726383	-0.0070766	-0.00233001	-0.00341913	-0.00033179	-2.193e-05	-0.00297607	-0.00019813	0.00224085	IR_M9F17_-_A	4.65396	2.33214	117.692	976.331
173	IR9	DIR17	IRM9F17	IR	44.7716	90	6.9	0	1IR	1	817.249	-0.0342572	0.00146231	-0.0188704	0.00562464	0.00909841	0.00891287	-0.00889707	-0.00122757	-0.00766267	0.00165266	-0.00224616	-0.00223018	0.00447246	-0.00780543	0.00074744	0.00541105	-0.00653318	-0.00239968	0.00274548	0.00072552	-0.00184656	-0.00030149	IRM9F17-J	4.49981	1.93152	126.031	817.249
174	IR9	DIR17	IRM9F17	IR	40.1743	103	10.6	0	1IR	1	1007.16	-0.0218518	-0.010489	-0.0106286	-0.00484552	-0.0153009	0.010632	-0.00869522	-0.00365774	-0.00235735	0.00500989	-0.00625668	-0.00389397	-0.00535994	-0.00998525	-0.00609183	0.00024064	-0.00616919	-0.00387737	-0.00090035	-0.00115387	0.00054552	-0.00060831	IRM9F17-D	4.63473	2.36085	128.419	1007.16	0.025671	0.0674575
175	IR9	DIR17	IRM9F17	IR	35.8741	103	9.9	0	1IR	1	956.782	-0.00354854	-0.00554656	-0.0205699	-0.00158051	-0.0077299	0.0046352	-0.00495459	0.00789036	0.0117295	-0.00402295	0.00348405	-0.00564012	-0.00520082	-0.0101231	-0.00157601	3.385e-05	-0.00244324	0.00034313	0.00115432	-0.00073908	0.00268748	0.00153778	IRM9F17-I	4.63473	2.29253	119.939	956.782	0.00027896	-0.191763
176	IR9	DIR16	IRM9F16	IR	56.5622	120	15.6	0	1IR	1	1124.57	-1.458e-05	-0.0121179	0.00092019	-0.0120103	0.00161505	-0.00288628	0.00694979	0.0002847	0.00315677	-0.00576083	-0.00372761	-0.007766	0.00432777	-0.00392058	0.00291181	-0.00374437	0.00525097	-0.00546098	0.0034537	0.0021637	-0.00184461	-0.00079011	IRM9F16-F	4.78749	2.74727	118.731	1124.57	0.157632	0.0481031
177	IR9	DIR16	IRM9F16	IR	50.046	115	13.4	0	1IR	1	1051.28	0.00412121	0.0150658	-0.00701629	0.00332472	0.00627707	-0.0114565	0.00383045	0.00474535	-0.00395633	-0.00071124	-0.00555045	-0.00548598	-0.00072865	-0.00041305	-0.00222058	-0.00276552	0.00275344	0.00021822	-0.00023327	0.00103247	-0.00032961	0.0020211	IRM9F16-C	4.74493	2.59525	116.088	1051.28
178	IR9	DIR16	IRM9F16	IR	43.6004	111	12.5	0	1IR	1	996.08	-0.0208728	-0.0107251	-0.00492811	-0.0111438	0.00145427	-0.00315358	0.00850711	-0.00420588	0.0105875	0.00312984	0.00865468	-0.00521003	0.00311721	-0.00145682	-0.00125401	0.00139024	0.00102453	0.0015623	-0.00086874	-0.00107257	0.00096944	-0.00318685	IRM9F16-D	4.70953	2.52573	120.609	996.08	-0.00582548	-0.0670512
179	IR9	DIR16	IRM9F16	IR	41.2941	85	4.1	0	1IR	1	755.991	-0.0128331	-0.0112444	-0.0298571	-0.0079694	-0.00642698	-0.00800861	0.0121863	0.00112303	-0.00104142	-0.00303377	-0.00754762	-0.00069979	-0.00476611	-0.00020459	-0.00273101	0.00294554	0.00173029	-0.00258149	0.00023756	-0.00042784	-0.00179586	-0.00014053	IRM9F16-L	4.44265	1.41099	89.1147	755.991
180	IR9	DIR16	IRM9F16	IR	40.0716	94	7.1	0	1IR	1	874.309	-0.0102485	-0.00119269	-0.00807138	-0.00668094	0.00270662	-0.00123735	-0.00273852	-0.0103583	0.00766207	-0.00374305	-0.00592142	-9.594e-05	-0.00083995	0.00160976	-0.003876	-0.00646892	5.689e-05	0.00186088	0.00033849	0.0015226	0.0019359	-0.00013324	IRM9F16-P	4.54329	1.96009	113.61	874.309
181	IR9	DIR16	IRM9F16	IR	39.8133	86	4.7	0	1IR	1	754.631	-0.0106291	-0.00291607	-0.0164133	0.0130208	0.0008989	-0.0132908	0.00888503	-0.0044503	-0.00124313	-0.00275308	-0.00700399	-0.00176396	-0.00544376	0.00099479	-0.00833472	-0.00548556	-0.00282681	0.00119664	0.00093653	-0.00212355	-0.00031817	0.00336672	IRM9F16-E	4.45435	1.54756	98.584	754.631
182	IR9	DIR16	IRM9F16	IR	38.1888	89	5.9	0	1IR	1	778.341	-0.00761838	0.00011798	-0.00825969	0.0114483	0.00846767	-0.00043004	0.0053305	0.00908915	0.00245188	-0.00574287	-0.00212927	-0.00641862	-0.00383787	-0.00243796	-0.00353054	-0.00078566	-0.00245819	0.0053106	-0.00117017	-0.0016023	0.00101393	0.00073964	IRM9F16-I	4.48864	1.77495	111.493	778.341
183	IR9	DIR16	IRM9F16	IR	36.4922	90	6.9	0	1IR	1	831.933	-0.0121579	-0.0077014	-0.00109691	0.00094228	0.00809615	-0.00963597	-0.00864251	-0.00677708	0.00374753	8.886e-05	-0.00321992	-0.00212463	0.00362	0.00118534	-0.0104495	-0.00721727	0.00640704	-0.00091455	0.00259162	0.00073041	0.00059976	0.00247716	IRM9F16-B	4.49981	1.93152	126.031	831.933
184	IR9	DIR16	IRM9F16	IR	35.3111	91	6	0	1IR	1	833.49	0.00010815	3.4e-06	-0.0098472	-0.00845633	0.00269846	-0.00181579	0.00832977	-0.00742458	-0.00509664	-0.0052925	-0.00140201	-0.00464842	-0.00170227	0.00213724	-0.00434344	-0.00561197	-0.00104359	-0.00171483	-0.00371165	-0.00055187	-0.00168145	0.00041408	IRM9F16-M	4.51086	1.79176	105.968	833.49
185	IR9	DIR16	IRM9F16	IR	29.9903	82	3.9	0	1IR	1	745.124	-0.00069457	-0.00124628	-0.0238122	-0.00266325	0.0121601	0.00694267	0.0121146	0.00412005	-0.00345272	0.00074918	-0.00458827	0.00563373	-0.00488753	0.00611074	0.00169858	0.00036852	0.00115559	-0.00197137	-0.00549836	0.00026001	-0.00182699	0.00088566	IRM9F16-N	4.40672	1.36098	94.562	745.124
186	IR9	DIR16	IRM9F16	IR	29.3288	81	4.4	0	1IR	1	741.223	-0.0116769	0.00384625	-0.0192927	0.00467023	0.00761854	-0.00621168	0.00220676	0.00629906	-0.0125131	-0.00609846	0.00460404	0.00069969	-0.0002165	-0.00799138	-0.00666291	-0.00104701	-0.00082886	0.00250139	-0.00106499	0.00206646	-0.00104752	0.00021119	IRM9F16-K	4.39445	1.4816	110.744	741.223
187	IR9	DIR16	IRM9F16	IR	15.3306	84	5.3	0	1IR	1	766.939	-0.0174981	-0.00033065	-0.0145349	-0.0160769	0.0178141	-0.00632979	-0.00186522	-0.00694643	0.00387258	0.0145751	-0.0131496	-0.0119086	0.0153736	-0.00742994	-0.00763305	-0.00735504	0.00157244	0.00198423	-0.00165558	0.00260697	-0.00121414	0.00066466	IRM9F16-A	4.43082	1.66771	119.421	766.939
188	IR8	DIR15	IRM8F15	IR	62.2495	88	5.7	0	1IR	1	783.276	0.00029543	-0.00283729	-0.0106587	0.00952172	0.0127515	0.00838763	0.00683026	-0.00232917	0.00085871	-0.00838275	0.0128086	-0.00508796	0.00099834	-0.00348506	-0.00133418	0.00062169	0.00071256	0.00203714	-0.0014641	-0.00124372	-0.00197534	-0.0008894	IRM8F15-K	4.47734	1.74047	111.481	783.276	0.0449171	-0.141128
189	IR8	DIR15	IRM8F15	IR	62.1627	90	6.2	0	1IR	1	801.924	-0.00296978	-0.00585716	-0.0137021	0.00564332	0.0160682	-0.00583986	0.00108294	-0.00480513	0.00268374	-0.00899787	0.00736208	0.002402	-0.00148129	0.00311376	0.00071107	-0.0039721	0.00048949	0.00019432	0.00058739	0.00463208	-0.00198496	-0.00090015	IRM8F15-F	4.49981	1.82455	113.245	801.924
190	IR8	DIR15	IRM8F15	IR	61.8911	81	4	0	1IR	1	699.907	-0.0131887	-0.0266492	-0.0138115	0.00673428	0.013303	0.00823778	0.0095127	-0.00497985	-0.00142857	-0.00303334	-0.00123939	0.00361024	-0.00206037	-0.00066617	0.00212492	0.00362988	-0.00414774	-0.00053917	-0.00297851	0.00102261	0.00056342	0.00406594	IRM8F15-P	4.39445	1.38629	100.676	699.907
191	IR8	DIR15	IRM8F15	IR	60.9995	112	15.1	0	1IR	1	1040.65	-0.0169558	0.00557776	0.00568117	-0.00051152	0.00289222	0.01334	0.0032968	0.00543077	-0.00248598	0.0099352	0.0129993	-0.00124303	0.00199942	0.00027802	-0.00201943	0.00049585	-0.00233835	0.00136192	0.00054246	-0.00150812	-0.00134797	0.00017924	IRM8F15-A	4.7185	2.71469	141.773	1040.65	-0.0579428	-0.0648141
192	IR8	DIR15	IRM8F15	IR	59.2559	103	9.8	0	1IR	1	917.61	-0.00998848	0.0224176	-0.0243569	0.00984827	0.00638982	-0.00012115	-0.00624471	0.0039013	-0.00189864	-0.00033483	0.0109394	-0.00149997	-0.00637516	-0.00441832	0.00767358	0.00586836	-0.00135545	-0.00044805	0.00507612	0.00269966	0.00047097	-0.00134469	IRM8F15-E	4.63473	2.28238	118.727	917.61	0.0795783	-0.107721
193	IR8	DIR15	IRM8F15	IR	59.0655	87	6.6	0	1IR	1	783.913	-0.0158891	-0.0112062	-0.0027989	0.0125267	0.0128137	-0.00554339	-0.00071129	-0.00138368	-0.0104892	0.00377619	0.00500162	-0.00112048	-0.00452032	-0.00682686	-0.00121716	0.00025779	0.00343685	0.00039555	8.476e-05	0.00472719	-8.811e-05	-0.00147923	IRM8F15-G	4.46591	1.88707	133.652	783.913	-0.0280729	-0.118373
194	IR8	DIR15	IRM8F15	IR	56.5725	83	3.9	0	1IR	1	726.19	0.00139421	0.0109952	-0.0279555	0.0127518	0.0228986	0.00692637	0.00536503	-0.00685956	-0.00680545	0.00236949	-0.00817231	-0.00787305	0.00196214	0.00952262	0.00461311	-0.00244902	0.00165214	0.00080968	0.00162823	0.0035935	-0.00132347	0.00265362	IRM8F15-C	4.41884	1.36098	91.1376	726.19
195	IR8	DIR15	IRM8F15	IR	56.4815	107	12.3	0	1IR	1	977.502	0.00138451	0.0062265	0.00456121	0.0192515	0.0140189	0.005369	-0.0048756	0.00390215	0.00695885	-0.00010048	-0.00130995	-0.00098231	0.00246843	-0.0034334	0.00372612	0.0001254	0.00373617	0.00328485	-0.00228837	-0.00070299	-0.00294061	0.00019154	IRM8F15-M	4.67283	2.5096	132.702	977.502	0.0318328	-0.0794535
196	IR8	DIR15	IRM8F15	IR	56.2403	81	5	0	1IR	1	714.265	-0.00638652	-0.0103047	-0.0174215	0.0199985	0.0166663	0.00471184	0.010332	-0.00339305	-0.00551457	-0.0108685	0.00473045	-0.00156181	0.00058724	-0.00227392	0.00204012	0.00056972	0.00202887	0.00086163	0.0019818	0.00143766	-0.00206482	0.00228866	IRM8F15-L	4.39445	1.60944	125.845	714.265
197	IR8	DIR15	IRM8F15	IR	55.8641	92	6.5	0	1IR	1	812.731	-0.0312157	0.00712141	-0.0186236	0.00464172	0.0267047	0.00145458	0.00688949	0.00760903	-0.00059753	0.00054416	0.00134405	0.00207577	-0.00184384	-0.00120009	0.00139611	0.00520192	0.0023832	0.00027222	0.00157172	0.00321512	-0.00201037	-0.00135098	IRM8F15-B	4.52179	1.8718	111.044	812.731
198	IR8	DIR15	IRM8F15	IR	53.714	104	10.7	0	1IR	1	949.327	0.00092414	-0.00988814	-0.00489677	0.0127415	0.00408816	0.00043203	0.00057056	0.00317728	-0.00671085	0.00091518	0.010551	0.00677534	0.00089304	-0.00357594	-0.00249561	-0.00318736	-0.00023702	0.00166272	-0.00145719	0.00297675	0.00272147	0.00082178	IRM8F15-N	4.64439	2.37024	125.875	949.327	0.0410032	-0.0581806
199	IR8	DIR15	IRM8F15	IR	52.6831	97	9.1	0	1IR	1	894.379	-0.0103552	0.00600012	-0.0163121	-0.00086981	0.00491188	-0.00509383	0.0106468	0.00266154	0.00191026	-0.00023341	0.0106179	0.00186991	-0.00353011	-0.0001971	-0.0028935	0.00309525	0.00018821	0.00328475	0.00301126	0.00055593	0.00240911	-0.00056651	IRM8F15-I	4.57471	2.20827	132.337	894.379	0.120483	-0.0609889
200	IR8	DIR15	IRM8F15	IR	42.3737	91	6.9	0	1IR	1	822.799	-0.017322	-0.0121484	-0.0105088	0.00277239	0.0192236	-0.00334613	-0.00594128	-0.00426116	-0.00363086	-0.00498498	0.00815687	-0.001243	0.00135829	-0.00830086	0.00420029	0.00175467	-0.00185369	-0.00225381	0.00024777	0.00253525	-0.00056268	-0.00079709	IRM8F15-J	4.51086	1.93152	121.863	822.799
201	IR8	DIR15	IRM8F15	IR	31.944	69	2.6	0	1IR	1	608.02	-0.0134802	0.00692638	-0.0323439	0.00351108	0.0308967	-0.0030824	0.00095792	0.00291637	-0.00159946	-0.00954618	-0.00103236	0.00653789	0.00368905	0.00012674	-0.00717974	0.00409954	-0.00373659	0.00100821	-0.00026704	-0.00188092	0.00497797	8.913e-05	IRM8F15-D	4.23411	0.955511	106.597	608.02
202	IR8	DIR14	IRM8F14	IR	60.4776	122	17.8	0	1IR	1	1136.48	-0.00630024	-0.00812792	0.00754131	0.00669583	0.0036769	-0.00459335	0.00056476	0.00331452	0.00555638	0.00423167	-0.0021385	-0.00038759	0.00686628	-0.00399952	-0.00113788	-0.00363078	-0.0008197	-0.00236542	-0.00217644	-0.00050707	-0.00049897	-0.00087521	IRM8F14-H	4.80402	2.8792	128.829	1136.48
203	IR8	DIR14	IRM8F14	IR	50.5121	97	7.9	0	1IR	1	866.988	-0.00516062	-0.00623254	0.00647927	0.00225156	0.0161631	-0.00331991	0.00499953	-0.00639785	-0.00080142	-0.00660411	-0.00044852	-0.00377628	0.00521558	-0.00301357	-0.00411437	0.00489054	-0.00270219	-0.00220838	-0.00294181	0.00060247	-0.00193812	-0.00012725	IRM8F14-P	4.57471	2.06686	114.886	866.988
204	IR8	DIR14	IRM8F14	IR	50.0609	108	12.8	0	1IR	1	1002.31	-0.0100333	0.00698034	0.00377196	0.00425458	0.0009607	-0.00221495	-0.00088362	-0.00879469	-0.00826924	0.00050349	0.00690371	-0.0081173	0.00120486	-0.00031688	0.00100354	0.0030021	-0.00401103	-0.00087427	-0.0032608	0.00187743	1.058e-05	-0.00123576	IRM8F14-J	4.68213	2.54945	134.242	1002.31
205	IR8	DIR14	IRM8F14	IR	49.8332	111	13.7	0	1IR	1	1035.48	-0.00405466	-0.00624476	0.00311939	0.00720404	0.00203302	0.00313771	0.00262372	0.00775941	0.00344089	-0.0052606	-0.00084031	-0.00835282	0.00044986	-0.00187841	-0.00199449	-0.00260809	-0.00044018	-0.0019612	0.00110572	-0.00153598	-0.00138392	0.00075233	IRM8F14-F	4.70953	2.6174	132.187	1035.48	-0.00600047	0.0649615
206	IR8	DIR14	IRM8F14	IR	48.7128	116	14.1	0	1IR	1	1030.05	-0.00670971	0.0260749	-0.00718249	0.00140914	0.00716126	0.00121057	-0.00095536	-0.00217541	0.00939429	-0.0119593	-0.003365	0.00341905	-0.00554752	0.00359604	0.00063709	-0.00482551	-0.003208	0.00154557	-0.00102461	0.00040369	-0.0006358	-0.00021975	IRM8F14-M	4.75359	2.64617	118.976	1030.05
207	IR8	DIR14	IRM8F14	IR	47.7468	93	8	0	1IR	1	841.318	0.00101014	-0.00537718	0.00560483	0.0137741	0.0167312	0.00103474	-0.00815167	0.0186042	0.00703666	-0.00911973	-6.244e-05	-0.0103798	0.00381069	0.00345571	-0.00100822	-0.00344651	-0.00618687	-0.00316294	0.00444723	0.00151934	-0.00293344	-0.00053843	IRM8F14-E	4.5326	2.07944	132.246	841.318	-0.0934413	-0.0409365
208	IR8	DIR14	IRM8F14	IR	47.2142	106	11.8	0	1IR	1	962.139	-0.00872364	0.00037292	0.00080048	0.0171656	0.0143725	-0.00123041	-0.0106399	-0.00541946	0.0104282	0.00200956	-0.00232134	-0.0120852	-0.00436759	-0.00296477	0.00036071	0.00308237	-0.0019371	-0.00287095	0.00185795	-0.00177428	-0.00217943	0.00154374	IRM8F14-C	4.66344	2.4681	130.998	962.139	0.0357595	-0.142043
209	IR8	DIR14	IRM8F14	IR	44.7902	115	13.7	0	1IR	1	1073.68	0.0122244	-0.0207466	0.00277301	0.00531653	0.00659555	-0.00520784	-0.00327208	-0.015812	0.00370918	-0.00118274	-0.00652805	0.00616549	0.0009295	-0.00172524	-0.00241323	0.00274459	0.00034579	-0.0031741	-0.00032046	-0.00232945	-0.00169179	0.00197254	IRM8F14-L	4.74493	2.6174	118.687	1073.68	-0.163724	-0.107992
210	IR8	DIR14	IRM8F14	IR	44.6949	105	10.5	0	1IR	1	967.899	0.00123108	0.0122681	-0.00175786	0.00227331	0.0037006	0.00736832	0.00163912	-0.0054314	-0.00025133	-0.0102035	0.00119638	-0.00537308	0.00269313	-0.00032708	-0.00388855	-0.00055507	-0.00010076	-0.00172526	-0.00103076	-0.00011209	-0.00057608	0.00064063	IRM8F14-K	4.65396	2.35138	119.977	967.899
211	IR8	DIR14	IRM8F14	IR	44.265	90	6.3	0	1IR	1	819.183	-0.00102602	0.0001949	-0.00905117	0.00701962	0.0215619	-0.0100209	-0.00407823	-0.0110501	0.00727694	0.00068784	-0.00640447	-0.00279953	0.00447751	0.00072709	0.00175701	-0.00361605	-0.0004219	0.00090239	0.00166363	0.00110244	-0.00086189	0.00088141	IRM8F14-A	4.49981	1.84055	115.072	819.183	0.00221999	-0.117915
212	IR8	DIR14	IRM8F14	IR	43.4578	108	12.4	0	1IR	1	987.283	-0.0170787	-0.00731226	0.00280784	0.00451697	0.00044826	0.0107778	0.00213153	-0.00800267	-0.00253113	0.0106473	0.00617457	-0.00840379	0.00312635	-0.00553859	0.0027538	0.00083511	-0.00232756	-0.0020873	-0.00217124	-0.0007304	0.00277238	-0.00068882	IRM8F14-G	4.68213	2.5177	130.047	987.283	-0.123299	-0.171886
213	IR8	DIR14	IRM8F14	IR	42.436	90	8.1	0	1IR	1	838.92	-0.0104368	-0.0023914	0.00718952	0.0104115	0.00414125	0.00048766	-0.00736716	0.00861091	0.00139256	-0.00222118	-0.00082481	-0.0110207	0.00575144	0.00487561	0.0029349	0.00314684	-0.00611638	-0.00492024	-0.0028229	-0.00037056	-3.602e-05	0.00253372	IRM8F14-I	4.49981	2.09186	147.949	838.92	-0.0163008	0.00114136
214	IR8	DIR14	IRM8F14	IR	41.9179	87	6.5	0	1IR	1	791.799	-0.0125597	-0.00978403	0.0026139	0.00804163	0.0156999	0.00486207	-0.00583526	0.00421003	0.00062998	-0.00200037	0.0039369	0.00088248	0.00177332	-0.00305781	-0.00043876	-0.00264057	-0.00413895	-0.0006586	0.00051952	0.00080801	0.00138248	-0.00054488	IRM8F14-B	4.46591	1.8718	131.627	791.799	-0.143752	-0.100923
215	IR8	DIR14	IRM8F14	IR	34.9743	89	5.7	0	1IR	1	796.453	-0.00739675	-0.00282845	-0.00771366	0.0082913	0.0139971	-0.00078726	0.00142632	-0.00819815	0.00374585	-0.0017565	0.00045811	-0.0066825	0.00401034	0.00270479	-0.00830152	-0.00299527	0.00342523	-0.00410127	0.00391785	-0.00274951	-0.00041075	-0.00276784	IRM8F14-N	4.48864	1.74047	107.713	796.453
216	IR8	DIR14	IRM8F14	IR	33.9251	84	5.7	0	1IR	1	734.946	-0.0119676	0.00651526	0.00293124	0.0205438	0.0261616	-0.0113997	-0.0135526	-0.00408369	0.0155715	-0.0116137	0.00016221	0.00940204	0.00092032	0.00609566	-0.00172423	-0.00431664	0.00174111	-0.00606328	-0.00408296	-0.00086936	0.00094125	0.00121792	IRM8F14-D	4.43082	1.74047	128.434	734.946
217	IR7	DIR19	IRM7F19	IR	51.0665	106	9.2	0	1IR	1	940.722	-0.0102475	-0.00038309	-0.0107568	0.00446331	0.00556957	-0.010518	0.0115284	-0.0103577	-0.00750648	-0.00419372	0.00292557	-0.00392741	-0.0014533	-0.00249425	0.00074983	-0.00145884	-0.00399752	-0.00177097	-0.00027234	-0.00012425	-0.00199513	0.00366994	IRM7F19-M	4.66344	2.2192	102.134	940.722
218	IR7	DIR19	IRM7F19	IR	50.9837	118	13.2	0	1IR	1	1057.51	-0.00476059	0.00334263	-0.0157483	-0.0060611	0.00331189	-0.00959239	-9.2e-06	-0.00297282	-0.00305521	-0.00636838	0.00505133	0.0017067	0.00453828	-0.0083951	0.00259497	-0.00523807	0.00113741	-0.00357515	-0.00142267	0.00410762	0.00085854	-0.00246538	IRM7F19-K	4.77068	2.58022	105.736	1057.51
219	IR7	DIR19	IRM7F19	IR	48.9403	112	12.1	0	1IR	1	1020.96	-0.019059	0.00496141	-0.00506283	-0.00224613	0.00266323	0.00241133	-0.00267361	-0.0126059	-0.00155923	-0.00503614	-0.00824493	-0.00142328	0.00207413	-0.0027828	0.00198837	-0.00376525	-0.00338982	-0.00446233	4.94e-06	-0.00054841	-0.0025982	-0.00106082	IRM7F19-H	4.7185	2.49321	113.606	1020.96	0.047158	0.0497362
220	IR7	DIR19	IRM7F19	IR	45.3613	106	12.3	0	1IR	1	971.655	-0.0110252	-0.0111161	0.0135075	0.00516992	0.0017465	-0.00714434	0.00310514	-0.00223683	0.00202205	-0.00372779	0.00131476	-0.00544062	-0.00050949	-0.00319433	-0.00115189	0.00117246	0.00132392	-0.00419056	-0.00124244	0.0005159	-0.0023868	0.00117579	IRM7F19-D	4.66344	2.5096	136.548	971.655	-0.0790405	-0.114995
221	IR7	DIR19	IRM7F19	IR	45.2549	108	11.1	0	1IR	1	962.908	-0.0102017	-0.0202738	0.0130696	0.00407692	-0.00775001	0.00379691	0.00936467	0.00976076	-0.00656559	-0.00847762	-0.00536387	-0.00535908	-0.00183543	-0.00295987	-0.00554339	-0.00686584	0.0038782	-0.00162322	-0.00222444	0.00254515	-0.00147082	0.00097648	IRM7F19-J	4.68213	2.40695	116.413	962.908
222	IR7	DIR19	IRM7F19	IR	43.6125	99	9.4	0	1IR	1	916.177	-0.0195336	-0.0196652	0.00586765	0.0039094	-0.00390972	0.00289081	-0.0145565	-0.00231464	0.00075473	-0.00629601	0.00012289	0.00082004	0.00218414	0.00499108	0.00268466	0.000457	-0.00395757	-0.00280048	0.00083861	0.00043663	-0.00365941	-0.00021491	IRM7F19-E	4.59512	2.24071	128.469	916.177
223	IR7	DIR19	IRM7F19	IR	43.4928	106	11.2	0	1IR	1	987.755	-0.00461422	-0.00213303	0.00233127	0.00376898	0.00479593	-0.00841344	0.0012872	-0.00303509	-0.00215504	0.00763325	-0.00957165	0.00058299	-0.00032395	-0.00127035	-0.00212526	-0.00190035	-0.00137101	-0.00409914	-0.00249622	0.00383954	-0.00246121	0.0003307	IRM7F19-A	4.66344	2.41591	124.337	987.755	-0.0771154	-0.068237
224	IR7	DIR19	IRM7F19	IR	40.9417	102	10.2	0	1IR	1	946.025	-0.0242508	-0.00727566	-0.00487452	-0.00069812	0.00170705	0.00591477	0.00050138	-0.00203479	0.00327618	0.002083	-0.0021797	-0.00250249	-0.0060862	-0.00597273	-0.001824	0.00039232	0.0015913	-0.00179686	0.0009266	-0.00068606	-0.00144044	-0.002347	IRM7F19-B	4.62497	2.32239	127.297	946.025	-0.00053438	-0.221384
225	IR7	DIR19	IRM7F19	IR	40.1318	94	7.2	0	1IR	1	872.071	0.0119244	0.0011384	-0.00431965	0.00054631	0.00518119	-0.00864228	0.00444016	-0.00539955	-0.00679097	-0.00289626	0.00422973	-0.00426905	-0.00469527	0.00166833	-0.00544621	-0.002965	0.004851	0.00066871	5.95e-05	0.00407191	0.00046975	7.801e-05	IRM7F19-F	4.54329	1.97408	115.21	872.071
226	IR7	DIR19	IRM7F19	IR	39.9628	110	12.4	0	1IR	1	1024.92	-0.00073303	-0.00835435	-0.00299478	0.00246512	0.0120393	-0.00016702	-0.00537125	0.0039277	-0.00050683	-0.00038198	0.00387141	-0.00505161	-0.00391233	-0.00680923	-0.00309837	-0.00022996	-0.00049958	-0.00089155	0.00275541	0.00129105	-0.00239614	0.00023453	IRM7F19-L	4.70048	2.5177	122.985	1024.92
227	IR7	DIR19	IRM7F19	IR	39.428	112	12.7	0	1IR	1	1031.48	0.00695327	0.00938918	-0.00554131	0.00810361	0.00122813	-0.00508222	0.00310992	-0.00291917	-0.00341574	-0.00781876	-0.00125362	-0.00864908	-0.00546563	0.00223524	-0.0010379	-0.00048885	0.00079178	-0.00216052	0.00021844	0.00130355	0.00019704	-9.845e-05	IRM7F19-G	4.7185	2.5416	119.24	1031.48	-0.099317	7.028e-05
228	IR7	DIR19	IRM7F19	IR	37.8429	114	15.8	0	1IR	1	1065.87	-0.0225817	-0.00852859	0.00419471	-0.00878409	-0.00703671	0.0123158	-0.00617934	-0.00437998	0.011301	0.00708305	0.00497166	-0.00605776	-0.00222968	0.00093661	0.00204351	-0.00123148	0.00243594	-0.00433686	-3.617e-05	-0.00322952	0.00018476	-0.00201739	IRM7F19-C	4.7362	2.76001	140.567	1065.87	-0.0284772	0.00269166
229	IR7	DIR19	IRM7F19	IR	35.2332	100	8.9	0	1IR	1	922.852	-0.00686349	-0.0291221	0.00642538	-0.00513909	-0.00116533	0.00240248	-0.0021447	-0.00394113	0.00547661	-0.00576124	0.00042339	-0.00241649	0.0101162	0.00440102	-0.00447313	-0.00261117	-0.00039095	-0.0045558	-0.00051113	0.0003542	-0.00023584	0.00141459	IRM7F19-I	4.60517	2.18605	117.972	922.852
230	IR6	DIR18	IRM6F18	IR	56.021	97	8	0	1IR	1	851.154	-0.00251953	-0.010349	0.00162872	-0.0007364	0.0206715	0.00675463	0.00493687	0.00577196	0.00608052	0.00182517	0.00726159	-0.00089713	7.826e-05	0.00633056	-0.00297193	0.00428674	-0.00190818	0.00367132	0.00249446	8.284e-05	-0.00098079	-0.00023202	IRM6F18-I	4.57471	2.07944	116.341	851.154	-0.0428079	-0.0179856
231	IR6	DIR18	IRM6F18	IR	53.6658	100	10.5	0	1IR	1	945.498	-0.00454327	-0.00565409	0.00101398	0.00537977	0.0143745	-0.00731881	-0.00421071	-0.00013669	0.00527718	-0.00381833	0.0017578	-0.00259316	-0.00120782	-0.00123005	0.00023693	-0.00388686	-0.00177433	-0.00340439	0.00109495	0.00171147	-0.00145274	0.00158311	IRM6F18-M	4.60517	2.35138	139.18	945.498	-0.0425999	-0.0149619
232	IR6	DIR18	IRM6F18	IR	52.4115	101	10.2	0	1IR	1	907.143	-0.0267541	-0.0113688	-0.00266729	-0.00423098	0.0207656	0.00366916	-0.00523025	0.0125318	0.00228706	0.00772423	-0.0051939	-0.00868513	-0.00654018	0.00111134	-0.0071525	0.00238508	0.00069103	0.00213151	0.00117488	0.00090287	-0.00177622	-0.00023159	IRM6F18-E	4.61512	2.32239	131.171	907.143
233	IR6	DIR18	IRM6F18	IR	51.8425	97	9.1	0	1IR	1	870.33	-0.0117913	-0.00077575	0.00699326	0.0107532	0.0282058	-0.00220598	-0.00017236	0.00035577	0.00389778	0.00044336	0.0107622	-0.0141451	6.937e-05	0.00357001	-0.0013984	0.00377076	-0.00626021	0.00225916	-0.0015008	9.201e-05	-0.00385408	0.00227489	IRM6F18-F	4.57471	2.20827	132.337	870.33
234	IR6	DIR18	IRM6F18	IR	51.551	108	11.9	0	1IR	1	1005.77	-0.00078259	0.00392969	-0.00507766	0.00680761	0.0175022	0.00387846	0.00677115	0.00496978	-0.00277807	0.00136294	-0.00052746	-0.00298342	0.00223267	-0.00338638	-0.00604806	0.00485018	0.00186602	0.00424191	0.00367262	-0.00029916	0.00188628	0.00183888	IRM6F18-K	4.68213	2.47654	124.803	1005.77	0.00979369	-0.130392
235	IR6	DIR18	IRM6F18	IR	50.5714	101	9.7	0	1IR	1	923.731	-0.0111942	-0.0131544	-0.00445383	0.0105039	0.0102724	0.00140356	-0.00158171	0.0058609	0.00478945	0.00279896	0.00281474	-0.00265426	0.00029202	0.00070723	0.00209306	0.00262244	-0.00250517	0.00288462	0.00174121	0.00228159	-0.0017179	0.00196235	IRM6F18-L	4.61512	2.27213	124.741	923.731	0.0871962	0.147944
236	IR6	DIR18	IRM6F18	IR	50.0022	95	7.7	0	1IR	1	843.644	-0.0122746	0.00200169	-0.0110495	0.0047386	0.00772487	0.00638505	0.00054748	0.0002588	0.00070242	9.522e-05	-0.00408505	0.00538295	-0.00669237	0.000917	-0.0102491	0.00637197	0.00342423	0.00152717	8.928e-05	0.00146417	1.575e-05	0.00223455	IRM6F18-G	4.55388	2.04122	119.307	843.644
237	IR6	DIR18	IRM6F18	IR	48.8601	97	9.1	0	1IR	1	884.246	-0.0143036	-0.00172549	-0.00593962	-0.00066758	0.0159608	0.00744109	-0.0056977	-0.00064102	0.00728839	0.00585679	0.00441005	-0.00134661	-0.00260843	0.0039653	0.00293823	-0.00026106	0.00222302	0.00045169	-0.00047221	0.00053872	0.00132838	-3.518e-05	IRM6F18-C	4.57471	2.20827	132.337	884.246
238	IR6	DIR18	IRM6F18	IR	48.8535	106	11	0	1IR	1	961.786	0.00131493	0.00669224	-0.00914727	0.00381631	0.00971021	0.00821486	0.00417517	0.00283129	-0.00295766	0.00140011	0.00334927	0.00477414	-0.00317684	0.00498515	-0.00160611	-0.00125854	0.00115302	-0.00094468	-0.0004042	0.00070258	-1.64e-06	-0.00021934	IRM6F18-B	4.66344	2.3979	122.117	961.786
239	IR6	DIR18	IRM6F18	IR	47.41	87	6.3	0	1IR	1	804.761	-0.0104726	-0.0150421	0.0013701	0.00786156	0.0160571	0.00804587	-0.00873459	0.00392723	0.0100718	0.00047276	0.00171465	-0.00477702	0.003661	-0.00155211	0.00434434	0.00061955	-0.00089602	0.00049498	-0.0008484	-0.00372515	-0.0002173	-0.00128127	IRM6F18-A	4.46591	1.84055	127.577	804.761	-0.0928722	0.00336603
240	IR6	DIR18	IRM6F18	IR	47.0143	101	10.6	0	1IR	1	962.191	0.0107279	-0.0524694	0.0133806	0.00155387	0.00148624	0.00169239	-0.00979323	0.00973903	0.00804534	-0.00345654	-0.00341245	-0.00040637	-0.0010359	-0.00363894	-0.00050693	7.044e-05	-0.00041263	-0.00308784	0.00287134	0.00335765	-0.00167145	0.00373544	IRM6F18-N	4.61512	2.36085	136.315	962.191
241	IR6	DIR18	IRM6F18	IR	46.0956	105	11	0	1IR	1	934.97	-0.0284359	0.0126656	-0.0132003	0.00930561	0.014606	-0.00537991	-0.0112595	0.00119143	3.321e-05	0.0078485	0.00276161	-0.00187587	0.00660076	0.00357616	0.00253883	0.00337058	0.00179217	0.00061682	0.00280931	0.00352129	-0.00189264	-0.00138585	IRM6F18-D	4.65396	2.3979	125.69	934.97	-0.0538362	-0.0926524
242	IR6	DIR18	IRM6F18	IR	45.0973	99	9.8	0	1IR	1	922.817	-0.00631728	-0.000741	0.00071335	0.0103582	0.0184959	0.00484815	-0.0049154	0.00105122	-0.00088677	0.00242575	0.00189516	0.00289618	-0.00321865	0.00631914	-0.00149866	0.00227487	0.00020975	0.00436169	-0.00114872	0.00031628	-0.00134083	0.00545695	IRM6F18-J	4.59512	2.28238	133.935	922.817
243	IR6	DIR17	IRM6F17	IR	52.5349	115	13.2	0	1IR	1	1041.17	-0.00582128	-0.00077945	-0.00759911	-0.00339132	0.0146019	-0.00043139	-0.00029164	-0.00210984	0.00145791	-0.00853376	-0.00308822	-0.00260982	0.00229702	-0.00339756	0.00151271	0.00157663	0.00086959	-0.00419311	0.00265945	0.00192023	0.00026974	-0.00046241	IRM6F17-B	4.74493	2.58022	114.356	1041.17
244	IR6	DIR17	IRM6F17	IR	48.1735	95	6.5	0	1IR	1	876.519	-0.00627696	-0.00816561	-0.0244932	0.00091041	0.00011378	0.0109851	0.00861657	0.00063628	-0.0022599	-0.00344413	-0.00439129	-0.00219194	0.00342575	0.0027256	0.00185919	0.00366329	0.00139597	0.00110375	0.00045941	-0.00102721	-0.00101208	0.00030246	IRM6F17-A	4.55388	1.8718	100.714	876.519	0.0875533	-0.0345337
245	IR6	DIR17	IRM6F17	IR	47.3008	107	10.3	0	1IR	1	975.562	-0.00074857	0.0140491	-0.0138745	-0.00528945	0.00427149	0.00063991	0.00218295	-0.00999772	-0.00487022	-0.00747326	-0.00451845	-0.00177491	0.0043759	-0.00202461	-0.00178882	-0.00122254	-0.00376962	0.00280973	-0.00141544	-0.00171766	0.00139218	0.00159351	IRM6F17-C	4.67283	2.33214	111.125	975.562	-0.0310569	-0.0169721
246	IR6	DIR16	IRM6F16	IR	56.5298	86	4.9	0	1IR	1	728.56	-0.0220072	-0.0524768	-0.0107256	0.0121542	0.00294142	0.0280955	0.0236369	0.00565097	0.00595253	0.0136212	-0.00962575	0.00222296	0.00273626	0.00372333	0.00204272	0.00103555	0.00262899	0.00219473	-0.00256997	0.00078821	0.00473556	0.00237669	IRM6F16-F	4.45435	1.58924	102.779	728.56
247	IR6	DIR16	IRM6F16	IR	55.2335	106	12.1	0	1IR	1	993.898	-0.0160179	-0.00617577	-0.00282302	0.0069222	-0.00530002	0.0141295	0.00131792	-0.00290693	0.00098479	-0.00893327	0.00499629	0.00756321	0.00980387	-0.00484481	-0.0016154	-0.00025483	0.00079278	0.00110421	0.0001419	0.00058694	-0.00177118	-0.00136669	IRM6F16-L	4.66344	2.49321	134.328	993.898	-0.0469522	0.0602505
248	IR6	DIR16	IRM6F16	IR	50.7204	85	4.6	0	1IR	1	735.574	-0.00471716	-0.00824926	-0.0167845	0.01212	0.0128215	0.0159603	0.0192943	0.00239204	-0.00387589	-0.00160771	-0.00084863	0.00658293	-0.00289358	-0.00274284	-0.00425372	-0.00070214	-0.0016516	-0.00191144	-0.00144696	0.00231602	-0.00064477	0.00071227	IRM6F16-C	4.44265	1.52606	99.9824	735.574
249	IR6	DIR16	IRM6F16	IR	43.3923	89	5.9	0	1IR	1	806.599	-0.0212898	0.0111941	-0.0239501	0.0168488	0.0103569	0.00873714	0.020971	-0.00545987	0.0012583	0.0039716	-0.00361141	0.00468118	0.00381952	-0.00266021	-0.00150893	0.00202841	0.00012686	-0.00219008	0.00113259	0.00223506	-0.00336835	-0.00049145	IRM6F16-E	4.48864	1.77495	111.493	806.599
250	IR6	DIR16	IRM6F16	IR	42.7666	87	5.2	0	1IR	1	763.635	-0.0129119	-0.0564194	0.00149032	-0.00250198	0.00832342	0.0175234	0.0221079	0.00804105	-0.00020521	2.75e-06	-0.00407786	0.00175315	0.00393134	0.00245492	-0.0028481	-0.00615058	0.00048809	0.00220721	-0.00294576	0.00095229	0.00230117	-0.00169516	IRM6F16-G	4.46591	1.64866	105.301	763.635
251	IR6	DIR16	IRM6F16	IR	42.7137	98	7.9	0	1IR	1	904.094	-0.00946933	0.0031849	-0.013612	0.00151935	0.00289834	0.00939539	-0.00454192	-0.00408371	-0.00157297	-0.00771617	-0.00449216	-0.00311786	0.00397209	-0.00227578	-0.00321407	0.0008047	0.00028408	0.00081355	-0.00052368	-0.00202703	-0.00101667	-0.00240135	IRM6F16-K	4.58497	2.06686	111.356	904.094	-0.0130244	0.0369875
252	IR6	DIR16	IRM6F16	IR	41.9918	85	4.7	0	1IR	1	757.492	-0.0199444	-0.00828482	-0.0239643	0.0115779	0.0136853	0.01635	0.0116139	0.00906925	0.0034027	-0.0127104	-0.00330907	0.00332708	0.00346262	-0.00750461	0.00115474	0.00587207	-0.00084877	-0.00045439	-0.00085181	-0.00035962	0.00254853	0.00215183	IRM6F16-M	4.44265	1.54756	102.156	757.492	-0.0476199	0.0364225
253	IR6	DIR16	IRM6F16	IR	40.4413	92	7.8	0	1IR	1	836.533	-0.0275832	0.00427246	-0.0131072	-0.00119164	0.0132311	0.0136291	-0.0087283	0.00186661	0.00486512	0.00985588	-0.00381388	-0.00153752	0.00278155	0.00236033	-0.00106282	0.0034336	-0.0027318	0.00021048	-0.0009207	0.00017444	-0.00159262	0.00037854	IRM6F16-D	4.52179	2.05412	133.253	836.533	0.0710316	-0.0304077
254	IR6	DIR16	IRM6F16	IR	34.8963	73	2.8	0	1IR	1	666.106	0.010775	-0.00836615	-0.0287684	0.00805436	0.0407003	0.00375256	-0.0138791	-0.00739364	-0.0261914	-0.0181217	-0.0153329	0.00829775	-0.0121336	-0.00251338	0.00611326	-0.00191619	-0.00380874	-0.00664662	-0.00212896	-0.0015515	0.00136751	-0.00082506	IRM6F16-H	4.29046	1.02962	96.7061	666.106	0.0158878	-0.0985731
255	IR6	DIR16	IRM6F16	IR	33.1719	82	3.7	0	1IR	1	712.196	-0.00954193	-0.0140967	-0.0356924	0.00088655	0.0240449	0.00513912	0.0155878	-0.00023781	0.0036428	-0.00320918	-0.00401817	-0.00585923	-0.00298655	0.00513888	0.00364617	0.0053781	-0.00478299	0.00090362	-0.00472355	-0.00085536	0.00229494	-0.00025514	IR_M6F16_-_B	4.40672	1.30833	89.7126	712.196
256	IR6	DIR16	IRM6F16	IR	29.4377	91	6.8	0	1IR	1	843.178	-0.0214397	-0.0152584	-0.0137881	0.00158731	0.00796721	0.00760926	0.00176345	0.00262102	0.00764527	-0.0040148	-0.00176333	-0.00469057	-0.00190141	0.00084183	-8.599e-05	-0.00208617	-0.00247295	-0.00016496	0.00076582	0.0007148	0.00074106	-0.00038969	IRM6F16-P	4.51086	1.91692	120.097	843.178	-0.0341581	0.0487607
257	IR6	DIR16	IRM6F16	IR	24.7831	74	3.1	0	1IR	1	659.334	-0.0186849	-0.0273173	-0.0217558	0.0019538	0.00254305	0.00641477	0.0036572	0.0113279	-0.0116338	-0.00144797	-0.00696624	0.00108066	0.0154771	0.00826413	-0.00530984	0.00291769	0.00128728	0.00249801	0.00017104	-0.00508265	0.00054881	-0.00216734	IR_M6F16_-_A	4.30407	1.1314	102.725	659.334
258	IR5	DIR15	IRM5F15	IR	51.954	100	9.1	0	1IR	1	888.544	-0.0142137	0.00687459	-0.00482976	0.00048145	0.00189109	0.00868364	-0.00515225	-0.00429922	0.00954521	0.00086545	0.00231278	-0.00883388	-0.00021427	-0.0015178	0.00089021	-0.00413	0.0022715	0.00238355	-0.00035344	-0.00108666	0.00160828	-0.00033554	IRM5F15-D	4.60517	2.20827	120.623	888.544
259	IR5	DIR15	IRM5F15	IR	50.3777	91	6.4	0	1IR	1	837.675	-0.0105956	-0.00281366	-0.00914934	-0.00108106	0.00042738	0.00593879	-0.0073096	0.00142772	-0.00738259	-0.00541286	0.00183937	-0.0101998	-0.00412507	0.00049459	0.00129064	-0.00336511	-0.00145612	0.00295798	0.00119877	0.00110175	-0.00112561	-0.00284023	IRM5F15-K	4.51086	1.8563	113.033	837.675
260	IR5	DIR15	IRM5F15	IR	48.7868	92	6.7	0	1IR	1	849.743	-0.0103902	-0.00249224	-0.0123262	0.00159167	0.00731913	-0.00112989	0.00528147	-0.00333628	0.0104963	-0.00191199	0.00714164	-0.00347178	-0.00498889	0.00070916	0.00021873	-0.00860313	0.00071504	-0.00266293	0.00300463	0.00235709	0.00260897	0.00064942	IRM5F15-I	4.52179	1.90211	114.461	849.743
261	IR5	DIR15	IRM5F15	IR	48.0154	104	10	0	1IR	1	914.633	-0.00860507	0.00409558	-0.00359521	0.00602419	-0.00214752	-0.00311189	0.00271488	-0.00436064	0.00574034	0.00363584	0.00310032	-0.00461857	0.00156804	0.00054689	0.00151352	-0.00456015	0.00474832	-8.6e-05	0.00183966	0.00191167	9.058e-05	-0.00214828	IRM5F15-G	4.64439	2.30259	117.64	914.633
262	IR5	DIR15	IRM5F15	IR	47.2041	89	6.1	0	1IR	1	813.829	-0.0166479	-0.000552	-0.00881058	-0.00049707	0.00675026	0.00053132	0.00668351	0.00156409	-0.00632997	-0.00112088	0.00901978	0.00057236	0.00026213	-0.00058832	-0.00231868	0.00112223	0.00372833	0.00156434	-0.00019519	0.00171429	-0.00047197	-0.00124647	IRM5F15-L	4.48864	1.80829	115.272	813.829
263	IR5	DIR15	IRM5F15	IR	46.3281	86	5.6	0	1IR	1	768.611	-0.0240153	0.00237162	-0.00937916	-0.00939321	0.00364885	-0.0103166	0.016349	-0.0090684	0.00432445	0.00833237	-0.00444768	-0.00200892	0.00258909	-0.0063428	-0.00055768	0.00332659	0.00241722	-0.00020967	-0.00401658	0.0014938	0.00194034	0.0012939	IRM5F15-M	4.45435	1.72277	117.462	768.611
264	IR5	DIR15	IRM5F15	IR	45.1057	81	3.6	0	1IR	1	707.165	-0.0055629	-0.0212215	-0.0196017	-0.00657643	0.00609046	0.00744731	0.0146657	-0.00840294	0.0102947	-0.00370285	-0.00301243	-0.00396343	0.00789364	0.00534887	0.00106105	-0.00299179	-0.00272733	-0.00192869	0.0005029	0.00027669	0.00141826	-0.00380505	IRM5F15-E	4.39445	1.28093	90.6087	707.165
265	IR5	DIR15	IRM5F15	IR	44.9937	92	6.6	0	1IR	1	827.276	-0.0205679	0.00565454	-0.00554556	-0.00270192	0.00605628	0.01193	0.00100646	-0.00349077	-0.00498067	0.00078388	0.00329927	0.00651146	0.00224212	0.00240959	0.00025983	-0.00695997	0.00130039	0.00066311	0.00019282	0.00192242	0.00245543	0.00102457	IRM5F15-P	4.52179	1.88707	112.752	827.276
266	IR5	DIR15	IRM5F15	IR	44.9247	80	4.2	0	1IR	1	706.208	-0.01332	-0.00938439	-0.0142257	0.0016008	0.021236	-0.00543401	0.00264441	-0.00141434	-0.00639748	0.00993367	-0.00024723	0.00144232	-0.00070685	-0.00836448	-0.0002206	-0.00487159	0.00213111	0.0043234	-0.00057162	-0.00162647	-0.00207683	0.00127539	IRM5F15-H	4.38203	1.43508	109.783	706.208
267	IR5	DIR15	IRM5F15	IR	43.5452	81	3.5	0	1IR	1	728.758	0.00045212	-0.0146113	-0.025114	0.00750069	0.0101317	0.00230168	0.0184048	0.00242046	-0.01169	-0.00632164	0.00012806	-0.00193352	0.00721227	-0.00199707	0.0046529	0.00062277	0.00218403	0.00288265	-0.00187321	-0.00053867	0.00170057	0.00141316	IRM5F15-N	4.39445	1.25276	88.0918	728.758
268	IR5	DIR15	IRM5F15	IR	43.0263	100	7.9	0	1IR	1	872.911	-0.00869831	-0.0111477	-0.015253	-0.00518759	0.0120091	-0.00454097	0.00467607	0.00158319	0.00978547	0.00811718	0.0031715	0.00578466	0.00176724	-0.00171411	-0.00113358	-0.00581769	0.00176919	-0.0010256	0.00153176	-0.00038651	-0.00025331	-0.00018304	IRM5F15-C	4.60517	2.06686	104.716	872.911
269	IR5	DIR15	IRM5F15	IR	39.7509	87	6.2	0	1IR	1	777.722	-0.0207208	0.00871196	-0.0106991	-0.013448	0.0163522	0.0004539	-0.00656346	-0.00952682	-0.00870604	0.00013331	0.0108569	-0.00115741	-0.00426876	0.00486878	-0.00502727	-5.065e-05	0.00392953	0.00146777	-0.00183087	-0.00073024	0.00167822	-0.00089097	IRM5F15-F	4.46591	1.82455	125.552	777.722
270	IR5	DIR15	IRM5F15	IR	37.1768	80	4.3	0	1IR	1	711.079	-0.0265644	0.00148667	-0.0179133	-0.00826002	-9.838e-05	0.00766353	0.00406427	-0.00765744	0.0145053	-0.0021731	0.00537039	-0.00332726	0.00062177	0.00549131	-0.00491684	-0.00427973	0.00317693	0.00031086	-0.00129683	0.00041901	0.0006182	7.927e-05	IRM5F15-A	4.38203	1.45862	112.397	711.079
271	IR5	DIR14	IRM5F14	IR	57.4559	99	9.1	0	1IR	1	870.15	-0.0239096	0.00494375	-0.00791662	0.00345637	0.0198832	0.00041109	-0.00405101	0.00477857	-0.00418464	0.00678282	0.00685261	-0.00612032	-0.00417395	0.00330405	0.00174912	-0.00397484	-0.00170409	-0.00664373	0.00335402	-0.00315975	0.00156939	-0.00045557	IRM5F14-A	4.59512	2.20827	124.369	870.15	0.0171316	-0.136599
272	IR5	DIR14	IRM5F14	IR	56.2962	116	15.5	0	1IR	1	1090.89	-0.00182816	0.00504953	-0.00185948	0.00894828	0.00036255	-0.00349493	0.00239498	0.00382418	-0.00331393	0.00256792	0.0020842	0.00362225	-0.00219899	-0.0028371	0.00030652	0.00030632	0.0006128	-0.00177986	0.00166216	0.0023346	-0.00238065	0.00227151	IRM5F14-G	4.75359	2.74084	130.79	1090.89
273	IR5	DIR14	IRM5F14	IR	54.7363	115	14.6	0	1IR	1	1080.35	-0.00798129	0.0030666	-0.00757752	3.379e-05	0.00797082	-0.00137616	-0.00205573	-0.00017169	-0.00166048	0.00335613	-0.00157507	0.0005635	-0.00215158	-0.00313582	0.00272921	-8.465e-05	-0.00376146	-0.00044221	0.00221063	0.00136751	-0.00322508	0.00064324	IRM5F14-J	4.74493	2.68102	126.484	1080.35	-0.0491811	-0.0860251
274	IR5	DIR14	IRM5F14	IR	53.9381	125	18.5	0	1IR	1	1180.71	0.00141194	-0.0162826	0.00333819	-0.00285994	0.007782	-0.00279335	0.00115839	0.00593974	0.00442965	0.00423211	-0.00044281	-0.00182326	0.00087741	-0.00303437	-0.00206728	0.00429084	0.00111924	0.00286314	-0.00029717	0.0029284	0.00055739	-0.00049055	IRM5F14-I	4.82831	2.91777	124.355	1180.71	0.016043	0.0597129
275	IR5	DIR14	IRM5F14	IR	51.6216	115	15.1	0	1IR	1	1064.26	-0.0123982	0.00088582	-0.00104484	0.00801192	0.00879573	-0.00227583	-0.00803603	0.00232405	0.00510613	0.00769558	0.00646573	-0.00647548	0.00152623	-0.00733818	0.00442907	0.00652981	0.0018935	0.00091574	-0.00088877	-0.00034666	-0.00125479	-0.00359463	IRM5F14-D	4.74493	2.71469	130.816	1064.26	-0.00555422	-0.0233124
276	IR5	DIR14	IRM5F14	IR	50.0801	98	8.8	0	1IR	1	890.435	-0.00240567	0.00367508	0.00201453	-0.00069327	0.0116598	0.00510254	-0.00502781	-0.00459343	0.00638547	-0.00066947	-0.00783316	-0.00718014	-0.00053381	0.00552798	0.00226858	0.00023359	0.00453207	-0.00265587	0.00071223	0.00325503	-0.00033651	-0.00297491	IRM5F14-K	4.58497	2.17475	124.042	890.435	-0.151812	-0.0489477
277	IR5	DIR14	IRM5F14	IR	44.9673	111	14.5	0	1IR	1	1045.32	-0.0100768	-0.0118358	0.00907402	-0.00500596	-5.312e-05	0.00388517	0.00175256	0.0085317	0.00606174	0.00402412	0.00074271	0.00271088	-0.00625711	0.00405349	-0.0024333	0.00175961	0.00535968	0.0004987	-0.00203062	0.00119016	-0.00425965	0.00029947	IRM5F14-B	4.70953	2.67415	139.906	1045.32	-0.111765	-0.165198
278	IR5	DIR14	IRM5F14	IR	42.5033	89	7.4	0	1IR	1	790.461	-0.0455884	0.00710979	0.00408283	0.00692802	0.01052	-0.00344526	-0.00600609	0.00451932	-3.18e-05	-0.00067682	0.00606246	0.00028156	-0.00390349	-0.00122446	-0.00817275	0.00371786	0.00301477	0.00152333	-0.00440445	-0.00020597	0.00076057	-0.00167147	IRM5F14-F	4.48864	2.00148	139.838	790.461	-0.0117439	-0.0791701
279	IR5	DIR14	IRM5F14	IR	41.8526	91	6.6	0	1IR	1	802.142	-0.0214137	-0.00677782	-0.0111401	0.0143089	0.00106246	0.00545719	0.00375158	0.00983013	0.015505	-0.0107963	-0.00092338	-0.00041968	-0.00035515	0.00661967	-0.00421508	0.00313047	0.00358203	0.00719542	0.00128663	-0.00346744	-0.00159323	0.00020771	IRM5F14-E	4.51086	1.88707	116.565	802.142	-0.013446	-0.115988
280	IR5	DIR14	IRM5F14	IR	36.2126	98	10	0	1IR	1	926.167	-0.0170746	-0.0155873	0.00386041	-0.00485076	0.013113	-0.00829099	-0.0116895	-0.00136971	0.00587914	-0.00116811	-0.004159	-0.00151072	-0.00642684	0.00662199	-0.00077625	-0.00427342	-0.00093855	-0.00213601	-0.00057718	0.00137277	-0.00113775	-0.00051276	IRM5F14-H	4.58497	2.30259	140.957	926.167	-0.0807515	-0.116367
281	IR5	DIR13	IRM5F13	IR	60.7375	116	15.5	0	1IR	1	1059.65	-0.0108625	0.0237076	-0.0169969	-0.00492618	-0.00095035	0.00482094	-0.00167487	0.00325408	0.0004936	0.00358024	-0.00040169	0.00376602	-0.00381707	-0.00147012	-0.00490369	-0.00548613	-0.00037765	0.00295558	0.00191235	0.00288653	0.00148619	0.00087899	IRM5F13-H	4.75359	2.74084	130.79	1059.65	-0.0315584	-0.0269435
282	IR5	DIR13	IRM5F13	IR	57.1811	127	20.9	0	1IR	1	1196.14	-0.0163045	0.00469059	-0.00527717	-0.0151148	0.0173972	-0.00579419	-0.00372422	0.00441647	0.00322372	0.00913217	-0.00500414	0.00365736	0.00288099	-0.00209237	-0.00267072	0.00021472	-0.00226147	0.00470041	-0.00431163	-7.709e-05	0.00162967	0.00031532	239	4.84419	3.03975	133.863	1196.14
283	IR5	DIR13	IRM5F13	IR	54.5527	109	13.6	0	1IR	1	1006.71	-0.0165826	-0.00784381	0.00887953	-0.00800757	0.00948508	0.00530915	-0.00678595	-0.00283611	0.00679548	0.0001037	0.00400723	0.00109685	0.00037085	-0.0028161	-0.00341196	-0.00407606	0.00041826	0.00114167	-0.00039702	0.0015929	0.00074385	-0.00125932	IRM5F13-G	4.69135	2.61007	138.688	1006.71	-0.0521444	-0.19133
284	IR5	DIR13	IRM5F13	IR	54.399	127	20.9	0	1IR	1	1214.5	-0.00896533	0.00348948	0.00386284	-0.0216536	0.00759146	-0.00243291	0.00186493	0.00300097	0.00511975	-0.00011775	0.00615744	0.00253566	0.00173603	0.00210263	-0.0052724	0.00749627	0.00509084	-0.00091349	-0.00130059	0.00133276	0.00296116	-0.00156819	IRM5F13-K	4.84419	3.03975	133.863	1214.5
285	IR5	DIR13	IRM5F13	IR	52.7143	117	15.1	0	1IR	1	1061.01	-0.0187747	0.0146831	-0.0114267	-0.0041246	0.0104408	0.00149517	0.0017559	-0.00461455	0.00270713	0.00966382	-0.00769148	-0.00015378	-0.00849982	0.00270568	0.00215744	-0.00499703	-0.00245971	0.00017257	0.00128399	0.00187148	0.00069506	-0.00048508	IRM5F13-C	4.76217	2.71469	124.129	1061.01	-0.0593134	-0.0565685
286	IR5	DIR13	IRM5F13	IR	52.6903	109	13.3	0	1IR	1	1028.02	-0.0201349	0.0143797	-0.0143234	-0.00105659	0.0105793	-0.0005694	-0.00248258	0.0103982	-0.00816687	0.00574817	0.00295911	0.00036747	0.00489174	0.00074876	-0.0044943	0.00071383	-0.00137855	0.00179654	0.00113591	0.00101285	-0.00140506	-0.00206458	IRM5F13-F	4.69135	2.58776	135.628	1028.02
287	IR5	DIR13	IRM5F13	IR	50.1931	110	13.7	0	1IR	1	1002.97	-0.0237732	-0.0112621	0.00597896	-0.00617371	0.0104227	-0.00264377	-0.00011867	-0.00898645	0.00350514	0.0122671	-0.0008289	0.00065922	0.00065974	0.00158673	0.00222131	0.00153744	-0.00328316	0.0042361	-0.00050454	0.00329246	0.00132912	-0.00063531	IRM5F13-B	4.70048	2.6174	135.878	1002.97	-0.0631292	-0.0223658
288	IR5	DIR13	IRM5F13	IR	49.8033	106	11.2	0	1IR	1	994.624	-0.0124691	0.00290711	-0.00283615	-0.0160968	0.018724	-0.00618654	-0.00372123	-0.0113659	0.00877223	0.00499712	-0.00864477	-0.00794504	-0.00335821	-0.00502564	-0.00064782	0.0019841	0.00334067	0.00473838	-0.00601856	0.00183917	-0.00107739	0.00179746	IRM5F13-P	4.66344	2.41591	124.337	994.624
289	IR5	DIR13	IRM5F13	IR	46.6631	90	7.7	0	1IR	1	825.801	-0.0234811	-0.0162884	0.014629	0.00709907	0.014308	-0.00335772	-0.00717369	0.00994984	-0.0006169	0.0033328	0.00094764	-0.00521416	-0.00386593	-0.00942965	-0.0118488	-0.00213755	-0.0016316	0.00364722	-0.00293929	0.00276589	0.00126189	0.001052	IRM5F13-D	4.49981	2.04122	140.643	825.801
290	IR5	DIR13	IRM5F13	IR	45.6916	97	9.3	0	1IR	1	905.935	-0.0249635	-0.00900243	-0.00980052	0.00254292	0.00863199	0.0001375	-0.0151761	0.00410503	-0.00659406	0.00340562	0.00655325	-0.00392987	-0.00140883	0.00023347	-0.00055172	0.00197863	0.00166289	0.00357548	0.00291826	-0.00223575	0.00050233	-0.00080701	IRM5F13-E	4.57471	2.23001	135.246	905.935	-0.0225847	-0.0770155
291	IR5	DIR13	IRM5F13	IR	45.3808	104	11.7	0	1IR	1	968.996	-0.0295876	0.00207859	-0.0120778	0.00080531	0.016708	0.00457568	-0.00832451	0.00084297	0.00630769	0.0111016	-0.00052115	0.00073325	-0.00317004	0.00246787	0.00092135	0.00365078	-0.00078425	0.00407951	0.00161638	0.00053447	0.00130513	-0.00033174	IRM5F13-J	4.64439	2.45959	137.639	968.996	-0.0759167	-0.240064
292	IR5	DIR13	IRM5F13	IR	44.5028	119	17	0	1IR	1	1135.48	-0.0135011	-0.00369297	-0.00766509	-0.00934947	0.0205623	-0.00079675	-0.00577089	0.0125249	0.00616502	0.00230495	-0.00391365	8.31e-05	0.00166358	-0.00373419	-0.0002456	0.0018619	0.00068067	0.00174868	-0.00096767	-0.00123038	0.00239531	-7.873e-05	IRM5F13-N	4.77912	2.83321	132.723	1135.48	-0.0557207	-0.0644056
293	IR5	DIR13	IRM5F13	IR	43.7231	104	10.7	0	1IR	1	979.753	-0.00434101	-0.0290962	0.00053947	-0.0120042	0.00972006	0.00953706	0.00154515	0.00155709	0.00873857	0.00095899	-0.00161246	0.00517244	0.00064677	0.00495924	-0.0009745	-0.00049296	-0.00080613	0.00554155	-0.00057565	0.00112867	-0.0006024	0.00161701	IRM5F13-M	4.64439	2.37024	125.875	979.753	-0.156235	-0.0168801
294	IR5	DIR13	IRM5F13	IR	32.0529	75	3.5	0	1IR	1	663.328	-0.0247869	-0.0128109	-0.0197488	-0.00297954	0.0263851	0.001352	0.00384633	-0.00117232	0.00071927	-0.00664211	-0.0034309	-0.00447235	-0.00150224	0.00158368	0.00511553	7.707e-05	0.00047263	-0.00454798	0.00363696	0.0028247	0.00104116	-0.00377546	IRM5F13-A	4.31749	1.25276	111.338	663.328
295	IR3	DIR9	IRM3F9	IR	58.3671	116	16.4	0	1IR	1	1080.55	-0.0200266	0.0040849	-0.00520618	0.00686649	0.00527161	0.0050988	-0.00476061	-0.00507509	0.0164378	-0.00144786	0.00433465	0.00252047	-0.0022811	-0.00460022	0.0048403	0.00130149	-0.0026277	0.00032471	0.00021151	0.00136988	0.00069872	0.00033255	IRM3F9-A	4.75359	2.79728	138.384	1080.55	-0.00773276	-0.152129
296	IR3	DIR9	IRM3F9	IR	55.2528	99	9.5	0	1IR	1	910.618	-0.00937654	-0.0019207	-0.00776434	0.0118667	0.00213424	0.00564467	0.00299842	0.0025913	0.00111082	-0.00485432	0.0136712	0.00113138	-0.0029384	-0.00825844	-0.0044372	0.0001257	-0.00346145	0.00232426	-0.00106838	-0.00084712	-0.00027408	0.00024487	IRM3F9-L	4.59512	2.25129	129.835	910.618
297	IR3	DIR9	IRM3F9	IR	53.072	110	11.5	0	1IR	1	995.564	-0.00695541	-0.0103665	-0.0128452	0.00073864	0.00657852	-0.00590726	-0.00121828	-0.00186503	0.00650796	-0.00523675	-0.0012266	-0.00379656	0.00261778	-0.00268851	0.00147047	-0.00139355	0.00150366	-0.00031988	0.00012299	0.00048405	0.00052122	0.00155675	IRM3F9-N	4.70048	2.44235	114.058	995.564	0.0364126	0.0336794
298	IR3	DIR9	IRM3F9	IR	49.5882	103	10.6	0	1IR	1	958.424	-0.0184205	0.00211448	-0.0187793	-0.00862554	0.00743949	0.00108711	-0.00787627	0.00206778	-0.0001712	0.00042749	0.00200154	0.00465634	0.00399578	-0.00570788	-0.00391058	-0.00381967	-0.00190449	0.00156966	0.00199974	-0.00024347	0.00272873	-0.00119776	IRM3F9-K	4.63473	2.36085	128.419	958.424
299	IR3	DIR9	IRM3F9	IR	48.6542	111	11.7	0	1IR	1	1032.18	0.00152381	0.0125666	-0.020186	-0.0077698	0.00307721	3.57e-06	0.00225875	0.00050094	0.00296661	-0.00116621	0.00724866	-0.00731117	-0.00096561	-0.00302054	-0.00311205	0.00269056	0.00219326	0.00082501	-0.00137203	-0.00106689	0.00301855	-8.952e-05	IRM3F9-M	4.70953	2.45959	112.89	1032.18	0.0108266	-0.00921436
300	IR3	DIR9	IRM3F9	IR	47.5023	104	10.1	0	1IR	1	959.768	-0.00591057	-0.00023363	-0.0132505	0.0205557	0.00699284	0.00969153	-0.0241801	0.00709234	0.00898298	-0.0179847	-0.00565307	-0.00376692	0.00280613	-9.733e-05	0.00219299	0.00266796	0.00311502	0.00206837	-0.00019083	0.00146812	0.00119381	-0.00123794	IRM3F9-F	4.64439	2.31254	118.816	959.768	0.0399601	-0.0502377
301	IR3	DIR9	IRM3F9	IR	47.0702	114	14.3	0	1IR	1	1064.97	-0.00475163	-0.00830709	-0.0108203	0.00094676	-0.0006743	-0.00371834	-0.00579926	0.0089099	0.00452425	-0.00474956	0.0034357	-0.00177196	0.00090935	-0.00752668	-0.00020314	0.00260897	0.00365176	0.00207682	-0.00092496	-0.00169711	0.00093861	-0.00093066	IRM3F9-C	4.7362	2.66026	127.222	1064.97	-0.0674805	0.0204449
302	IR3	DIR9	IRM3F9	IR	46.3226	98	7.8	0	1IR	1	862.816	-0.00837529	-0.0198037	-0.0105439	0.00404929	0.0106736	0.00193482	0.00620672	-0.00182418	-0.00083132	-0.00982399	-0.00662305	0.00367197	-0.00851686	0.00141209	0.00287994	-0.00202309	-0.00289004	-0.00489544	-0.00020461	7.051e-05	0.00255913	0.0034716	IRM3F9-E	4.58497	2.05412	109.946	862.816	0.051003	0.0685943
303	IR3	DIR9	IRM3F9	IR	45.9121	112	13.5	0	1IR	1	1045.86	-0.00297891	-0.00202849	-0.0092968	-0.00230612	0.00267208	0.00360658	-0.00425976	-0.00287139	0.00680871	-0.00522285	-0.00068633	0.00081249	0.00209629	-0.00370786	0.00059132	0.00047831	-0.00145785	0.00218931	-0.00190832	-6.88e-05	0.00199759	0.00080436	IRM3F9-H	4.7185	2.60269	126.751	1045.86	-0.0700089	-0.141412
304	IR3	DIR9	IRM3F9	IR	43.1041	101	9.4	0	1IR	1	931.119	-0.0109596	-0.00903803	-0.0115461	0.00532876	-0.00387711	-0.00384278	-0.00281594	-0.00061692	-0.0112344	-0.00125205	0.00324453	-0.00265789	0.00068572	0.00337188	0.00019526	0.00337263	0.00441831	0.00033109	-0.00212475	-0.00126605	-0.0031446	0.00284293	IRM3F9-I	4.61512	2.24071	120.883	931.119	0.135839	0.0160814
305	IR3	DIR9	IRM3F9	IR	40.0686	105	11.2	0	1IR	1	956.151	-0.0116841	-0.0187855	-0.00493505	-0.00150129	-0.0017027	-0.0166418	-0.00942924	-0.0110761	0.00649327	0.00222709	-0.00476513	-0.00355465	0.00086342	-0.0099051	-0.00210036	0.00015053	-0.00077313	-0.00025682	-0.00146245	-0.00010454	0.00027029	-0.00109591	IRM3F9-D	4.65396	2.41591	127.975	956.151
306	IR3	DIR9	IRM3F9	IR	37.0373	94	7.6	0	1IR	1	869.054	-0.0172964	-0.00951561	-0.00331381	-0.00649493	0.00119674	-0.0060945	-0.00012047	-0.00334843	0.00703195	-0.0116173	-0.00224974	-0.00391059	0.00556397	-0.00279552	-0.00141485	-0.000745	-0.0041793	0.00118953	0.00164738	0.00103024	0.00129382	-0.00170198	IRM3F9-B	4.54329	2.02815	121.611	869.054	0.0207602	0.0413679
307	IR3	DIR9	IRM3F9	IR	35.7018	87	5.5	0	1IR	1	763.427	-0.0190842	-0.0415887	-0.0171425	0.0132922	0.0276827	0.0178597	-0.0102957	0.0160465	-0.00468692	-0.00777442	-0.00101033	0.00636014	-0.00282791	-0.00514832	0.00348985	-0.00187047	-0.00219024	0.00215346	-2.779e-05	0.00373244	-0.00268985	-0.00051611	IRM3F9-J	4.46591	1.70475	111.376	763.427	-0.114097	-0.0722314
308	IR3	DIR9	IRM3F9	IR	35.3418	82	4.3	0	1IR	1	731.765	-0.0107603	0.00097755	-0.0242406	0.0227688	0.0146871	0.0128186	0.00527927	-0.00252622	-0.00075856	0.00108258	-0.0035595	-0.00840346	0.00304654	0.00034951	7.27e-05	0.0071283	-0.00213915	0.00458267	0.00072619	-0.00043083	-0.00225663	0.00108072	IRM3F9-G	4.40672	1.45862	104.261	731.765	-0.0840068	-0.0159597
309	IR3	DIR8	IRM3F8	IR	53.1648	102	9.4	0	1IR	1	958.492	-0.00333041	-0.0312966	0.00867024	-0.00775403	-0.00501529	0.00790725	0.00507749	-0.00687601	0.0101216	-0.0128407	0.00102216	-0.00346541	-0.0055398	-0.00241633	-0.00057579	-0.00160688	0.00085393	0.00155404	-0.00332083	0.00039376	0.00067574	-0.00242074	IRM3F8-K	4.62497	2.24071	117.313	958.492	-0.021406	-0.109214
310	IR3	DIR8	IRM3F8	IR	48.1719	95	7	0	1IR	1	877.362	-0.0210217	-0.0205967	-0.0115614	-0.00849434	0.00849445	0.0128571	-0.00296773	0.00203683	0.00650512	-0.0101619	-0.00659149	-0.00204989	-0.00105052	-0.00093978	-0.00217592	0.00171958	-0.00282803	0.00188248	0.00182914	-0.00121723	0.00111989	-0.00205914	IRM3F8-M	4.55388	1.94591	108.461	877.362	0.0304233	-0.0769429
311	IR3	DIR8	IRM3F8	IR	47.699	93	6.7	0	1IR	1	845.137	-0.0108449	-0.0283798	-0.0110582	0.00286359	0.0217846	0.0159325	-0.00697429	0.00227168	-0.011187	-0.00733196	-0.00901822	0.00250599	-0.00531768	-0.00128623	0.00021702	0.0091032	-0.00087988	0.00315258	-0.00271392	0.00036723	0.00572537	0.00092984	IRM3F8-H	4.5326	1.90211	110.756	845.137	0.100537	-0.0351627
312	IR3	DIR8	IRM3F8	IR	47.5362	121	16.8	0	1IR	1	1143.35	-0.00245953	0.0176923	-0.0175308	0.00958465	-0.0107822	0.00670038	0.00638674	-0.0010864	-0.00453657	-0.00278971	0.00119164	-0.00118741	0.00041934	-0.0140158	-0.00404667	0.00127618	0.00176923	-0.00133664	-0.00092344	0.00272226	-0.00096592	0.00035711	IRM3F8-F	4.79579	2.82138	124.675	1143.35	-0.0197771	-0.0816944
313	IR3	DIR8	IRM3F8	IR	45.7075	99	9.1	0	1IR	1	965.494	-0.0198562	-0.0421539	-0.00136363	-0.0118872	-0.0161705	0.00546381	-0.00160938	-0.00294645	0.00112569	0.0104331	-0.00010105	0.00758837	-0.0068476	-0.00400745	-0.00668428	0.00831538	-0.00042563	-0.00190528	0.00112564	-0.00025294	0.00168164	0.00179722	IRM3F8-C	4.59512	2.20827	124.369	965.494	0.0844954	0.0558347
314	IR3	DIR8	IRM3F8	IR	44.4101	99	8.9	0	1IR	1	928.114	-0.0266417	-0.0119563	-0.0168411	-0.00602032	-0.00313521	0.0103473	-0.00477126	0.00220238	0.00615924	-0.0036293	-0.00110088	-0.00393685	0.0003915	0.00065546	-0.00040317	0.00112333	0.00123572	-0.00030083	0.00175131	-0.00051472	-0.00114748	0.00141759	IRM3F8-G	4.59512	2.18605	121.635	928.114	-0.101911	-0.0350444
315	IR3	DIR8	IRM3F8	IR	42.2801	91	6.6	0	1IR	1	830.846	-0.0198931	0.00412568	-0.0104013	-0.0159346	0.00423507	0.00756386	-0.00360914	-0.00233799	-0.00213785	0.00091977	-0.00219346	-0.00021824	0.0023112	0.00897754	0.00157903	-0.00078877	-0.00272644	-0.00363826	-0.00278389	-0.00139815	0.00020896	-0.00099528	IR_M3F8_-_A	4.51086	1.88707	116.565	830.846	0.0547849	-0.0591909
316	IR3	DIR8	IRM3F8	IR	41.78	97	8.5	0	1IR	1	893.858	-0.0175649	0.0190477	-0.0144144	0.00058988	-0.00599099	0.0119026	0.00332133	0.0121575	0.00281301	-0.00578947	0.00566444	-0.00582406	0.00266582	-0.0026586	-0.00603775	-0.00180912	-0.00064399	-6.192e-05	0.00321378	0.00249278	-0.00189816	-0.00071906	IRM3F8-I	4.57471	2.14007	123.612	893.858
317	IR3	DIR8	IRM3F8	IR	41.042	81	4.6	0	1IR	1	731.001	-0.0323673	-0.0176656	-0.0281827	-0.00438643	0.00618047	0.00881436	0.00139689	0.00279236	0.00786544	-0.00217358	-0.00705384	-0.00418132	-0.00109643	-0.00265969	-0.00118914	0.00577017	-0.00131038	-0.00092309	0.00238983	0.00117537	-0.00054872	-0.00108708	IRM3F8-D	4.39445	1.52606	115.778	731.001
318	IR2	DIR6	IRM2F6	IR	54.3666	115	13.9	0	1IR	1	1041.59	-0.0137131	-0.00551481	0.00029002	-0.0141324	0.00382537	-0.00752029	-0.0158301	-0.00303936	-0.00010506	-0.0065524	-0.00714497	-0.00279547	-0.00062135	-0.00308273	-0.00241266	-0.00546796	0.0065338	-0.00034557	0.00111315	-0.00126666	-1.217e-05	-0.00041136	IRM2F6-A	4.74493	2.63189	120.42	1041.59	-0.133718	-0.165472
319	IR2	DIR6	IRM2F6	IR	53.9042	112	13.3	0	1IR	1	1021.65	-0.0201373	-0.0114341	-0.00386647	-0.013223	-0.00027848	-0.00327196	-9.539e-05	-0.00346608	0.00736614	0.00326649	0.00262788	-0.00203362	-0.00053331	-0.00131676	-0.00035147	-0.00265521	0.00730058	-0.00105365	0.00080282	0.00073355	0.00132126	0.00021054	IRM2F6-D	4.7185	2.58776	124.873	1021.65	-0.0299059	-0.0318424
320	IR2	DIR6	IRM2F6	IR	53.371	110	11.9	0	1IR	1	1016.99	-0.00802062	0.00148692	-0.0135191	-0.0132976	0.00469839	0.00194696	-0.00572022	0.00590358	-0.00598035	0.00051147	0.00313811	-0.00903632	0.00635363	0.00360563	-0.00286226	0.00148497	0.00446831	0.0041179	0.0019739	-0.00054954	0.00352061	0.00068364	IRM2F6-F	4.70048	2.47654	118.026	1016.99
321	IR2	DIR6	IRM2F6	IR	50.9071	103	8.8	0	1IR	1	952.212	0.00202547	-0.00187258	-0.0102432	-0.0072648	0.0165134	-0.00394368	-0.0110567	-0.00727449	0.00906365	-0.00335046	-0.00547101	-0.00542077	0.00225215	0.00149599	0.00101461	-0.00276546	0.00261138	-0.00030074	-0.00026359	-0.00138703	0.00138025	0.00025622	IRM2F6-L	4.63473	2.17475	106.612	952.212
322	IR2	DIR6	IRM2F6	IR	50.315	98	7.9	0	1IR	1	893.282	0.00034856	-0.00535572	-0.0139794	-0.00448208	0.0168297	-0.00752714	-0.00103826	-0.00213399	0.00556359	-0.00544818	-0.00019161	-0.00774439	0.00097539	-0.00297692	0.0031735	-0.00173583	-0.00040841	0.00271537	-0.00105589	0.00141228	-0.00097425	-0.00045273	IRM2F6-I	4.58497	2.06686	111.356	893.282
323	IR2	DIR6	IRM2F6	IR	48.1878	88	6.6	0	1IR	1	812.737	-0.0165338	0.00650851	-0.0091944	-0.00240957	0.0129373	-0.00447861	-0.0187465	0.00403519	0.00428028	-0.00797549	-0.00453397	-0.00280675	-0.00271501	-0.00334004	-0.00233858	-0.00358454	0.00438856	-0.00133228	0.00019898	-0.001004	0.0047765	0.00085826	IRM2F6-C	4.47734	1.88707	129.083	812.737
324	IR2	DIR6	IRM2F6	IR	47.5922	110	12.9	0	1IR	1	1007.01	-0.0151306	0.00408496	-0.00095051	0.004926	-0.0118896	-0.00654882	0.00469366	-0.00406757	0.00544187	0.00536498	0.00742234	-0.00101352	-0.00722002	-0.00297721	-0.00020881	-0.00966945	-0.00376614	0.00081881	0.00272825	-0.00101834	-0.00134836	0.0022477	IRM2F6-G	4.70048	2.55723	127.944	1007.01
325	IR2	DIR6	IRM2F6	IR	46.3856	107	11.5	0	1IR	1	979.209	-0.00395872	0.0230612	-0.00594851	-0.00588646	0.00807646	0.00421084	-0.00534786	-0.00360916	-0.00427974	0.00150587	-0.00861235	-0.0107454	-0.00640439	-0.00034183	-0.00272859	4.08e-06	0.00304353	0.00157288	-0.00180371	0.00037319	0.00068934	0.00158913	IRM2F6-N	4.67283	2.44235	124.071	979.209
326	IR2	DIR6	IRM2F6	IR	45.2919	106	10.7	0	1IR	1	978.129	-0.0199315	0.00640468	-0.00678627	-0.00328364	-9.471e-05	0.00741738	-0.00785799	-0.00976396	0.00587876	0.00066802	-0.0112548	-0.00836778	-0.00027771	-0.00079738	0.002683	-0.00329178	-0.00357422	0.00374245	0.00229332	0.00024537	0.00050938	0.00099343	IRM2F6-H	4.66344	2.37024	118.786	978.129	-0.00895587	-0.0148035
327	IR2	DIR6	IRM2F6	IR	44.0997	110	11.6	0	1IR	1	1013.33	-0.0121236	-0.00469858	-0.00625092	-0.012171	0.00980288	-0.00193794	-0.00886639	-0.00482775	-0.00081939	-0.00611455	-0.00038027	-0.00550443	-0.00771789	-0.00215201	0.00183701	0.00466893	0.00511534	-2.297e-05	1.867e-05	0.00097506	0.00025252	-0.00138231	IRM2F6-P	4.70048	2.45101	115.05	1013.33
328	IR2	DIR6	IRM2F6	IR	43.526	81	4.4	0	1IR	1	735.701	0.00150082	0.002788	-0.0159676	-0.00120092	0.00635529	-0.00099748	-0.00149407	-0.00298333	-0.0111605	-0.01044	0.00160763	-0.00428199	0.00019389	0.00120952	-0.00270074	-0.0002829	0.00249703	0.00269761	-0.001748	0.00085016	-0.00102207	0.00153284	IRM2F6-B	4.39445	1.4816	110.744	735.701
329	IR2	DIR6	IRM2F6	IR	41.7421	94	7.4	0	1IR	1	869.825	-0.00747986	-0.00662629	-0.0157574	0.00269325	0.0137533	-0.00410378	-0.0123264	0.00266416	0.00713015	-0.00526302	-1.864e-05	-0.00354936	0.00437207	-0.00577729	0.00254631	-0.00285584	0.00300845	0.00440034	0.00231312	-0.00160533	-0.00099622	-0.0014591	IRM2F6-E	4.54329	2.00148	118.411	869.825
330	IR2	DIR6	IRM2F6	IR	41.1528	94	6.3	0	1IR	1	859.23	-0.0162206	-0.00790207	-0.0172642	-0.00978767	0.0216161	-0.00203165	0.0010124	0.00583609	0.00297994	0.00112349	-0.00247283	-0.00175804	-0.00096196	-0.0109231	0.00365218	-0.00083665	-0.00103451	-0.0014342	-0.00259628	0.00194596	0.00159365	-0.00076656	IRM2F6-M	4.54329	1.84055	100.809	859.23
331	IR2	DIR6	IRM2F6	IR	32.1607	79	4.7	0	1IR	1	690.7	-0.0343066	-0.00422976	-0.0134394	-0.0126371	0.00314383	-0.00207602	-0.00467394	0.00760393	0.0104677	-0.00266979	0.00089218	-0.00283358	-0.00493238	0.00058363	0.00228122	-0.00268732	0.00588174	-0.0004017	-0.00399321	-0.00146137	0.00153403	0.00111861	IRM2F6-J	4.36945	1.54756	127.646	690.7
332	IR2	DIR6	IRM2F6	IR	31.9537	82	4.4	0	1IR	1	715.455	-0.0180617	0.0107938	-0.0143005	0.00862931	0.00846523	-0.00163322	-0.0090173	-0.0115184	-0.0054027	-0.00995429	-0.0095053	0.00432895	0.0133058	0.00537112	-0.00523318	-0.0074332	0.00714337	0.00227067	0.00088272	0.00013062	0.00044794	0.00112826	IRM2F6-K	4.40672	1.4816	106.685	715.455
333	IR2	DIR5	IRM2F5	IR	53.6879	103	10.9	0	1IR	1	979.262	-0.00643115	0.0297057	-0.0155926	-0.00549845	0.00999402	0.00512498	-0.00044038	-0.00886823	0.00181919	-0.00052241	-0.00489962	-0.00820133	0.00146887	0.00144193	0.00335837	-0.00553143	-0.0032512	-0.00417582	-0.00115682	-0.00036706	-0.00210732	-0.00050393	IRM2F5-M	4.63473	2.38876	132.054	979.262	-0.0824848	-0.111042
334	IR2	DIR5	IRM2F5	IR	52.5352	104	11.3	0	1IR	1	952.761	-0.0191625	0.0248943	-0.0136599	-0.00104472	0.00446766	-0.00461205	-0.00263639	-0.00209192	-0.0020583	0.00762642	0.0021481	-0.00455289	-0.00918393	-0.00332945	0.00055567	0.00338151	0.00112905	0.00112694	-0.00405396	0.00197024	-0.00029582	1.744e-05	IRM2F5-D	4.64439	2.4248	132.933	952.761
335	IR2	DIR5	IRM2F5	IR	51.8861	104	11.7	0	1IR	1	956.37	-0.0115144	0.0145272	-0.00226519	0.0049714	0.0004816	0.00387772	0.00249131	-0.0010747	-0.00049429	-0.00479822	0.0142858	-0.00471496	-0.00704976	-0.00487077	-0.00051159	0.00089664	0.00286352	-0.00016118	0.00163201	0.00219178	-0.00270703	0.00150059	IRM2F5-H	4.64439	2.45959	137.639	956.37	-0.0154435	0.0410132
336	IR2	DIR5	IRM2F5	IR	51.4523	112	15	0	1IR	1	1054.84	0.00077918	0.0235145	-0.00594663	0.00068283	-0.00103417	-0.00270112	-0.00296256	0.00016242	-0.0121386	0.00338893	0.00617902	-0.00322933	-0.00605694	-0.004414	-0.00102966	-0.00061654	-0.00054529	-7.912e-05	0.00065903	-0.00085489	0.00220782	0.0008566	IRM2F5-C	4.7185	2.70805	140.834	1054.84
337	IR2	DIR5	IRM2F5	IR	50.3171	75	3.9	0	1IR	1	666.398	-0.0307334	-0.00971234	-0.0175473	0.00380494	0.00820595	0.00817444	-0.00783119	-0.00549733	-0.00187285	-0.00680149	-7.642e-05	0.00095188	0.00714434	0.00516255	0.00026136	0.0031591	0.00948121	0.00467021	0.0009519	0.00026039	-0.00222619	0.00160022	IRM2F5-I	4.31749	1.36098	124.063	666.398
338	IR2	DIR5	IRM2F5	IR	48.708	99	8.9	0	1IR	1	933.711	-0.0123215	-0.0216732	-0.0110195	0.00389649	0.00350667	0.00485822	-0.0102851	-0.00145913	0.00435555	0.00423484	-0.0032436	-0.00090109	0.00263091	-0.00265361	0.00468196	0.00173755	0.00076653	-0.00247465	-0.00246383	0.00074814	0.00236161	-0.00196268	IRM2F5-F	4.59512	2.18605	121.635	933.711	-0.273163	-0.163063
339	IR2	DIR5	IRM2F5	IR	48.6997	98	8.8	0	1IR	1	910.257	-0.00598804	-0.0311447	0.00472561	-0.00757942	0.00224685	-0.00192872	0.00189233	-0.00321818	-0.00057062	-0.00163871	-0.00480446	-0.00301878	-0.00109238	-0.00753271	0.00392121	0.00146949	0.00328292	-0.00438873	-0.0022426	0.00406209	0.00028979	0.00051235	IRM2F5-N	4.58497	2.17475	124.042	910.257	0.0668989	0.063686
340	IR2	DIR5	IRM2F5	IR	46.8838	94	8.7	0	1IR	1	874.57	-0.0135448	-0.0155424	-0.00124232	0.00030107	0.00775251	-0.00104842	-0.0122575	0.0012822	0.00190229	-0.00081659	-0.00574421	-0.00229782	-0.00719816	-0.00172021	-0.00036258	-0.00064153	0.00523497	0.00041692	0.00039338	0.00031158	-0.0014251	-0.00134575	IRM2F5-J	4.54329	2.16332	139.213	874.57	-0.0300187	0.0224818
341	IR2	DIR5	IRM2F5	IR	45.7242	90	6.6	0	1IR	1	831.539	-0.00547357	-0.00822759	-0.0135182	-0.00355854	0.0199143	-0.00643042	-0.0053229	-0.00984368	-0.00320872	-0.0084528	-0.0023766	-0.00427796	-0.00163997	-2.839e-05	-0.00151852	-0.00168045	0.00100706	-0.00494311	-0.00157943	0.00215171	-0.00067807	0.00028831	IRM2F5-K	4.49981	1.88707	120.551	831.539
342	IR2	DIR5	IRM2F5	IR	45.4749	101	9.9	0	1IR	1	950.032	-0.0058553	-0.00928264	-0.00467402	-0.00329069	-0.00677244	-0.00462067	-0.00826959	0.001065	0.0025544	-0.00370455	-0.00110332	-0.00303268	0.00171299	0.0043874	0.0034883	0.00171595	0.00062955	-0.00804955	0.00574295	-4.377e-05	-0.00155864	-0.00089797	IRM2F5-L	4.61512	2.29253	127.313	950.032	-0.0214665	-0.0237946
343	IR2	DIR5	IRM2F5	IR	44.8177	100	9.3	0	1IR	1	932.828	0.00777203	0.013873	-0.00862424	0.00857199	0.00292906	-0.00258712	-0.00539342	-0.00318064	-0.00132046	-0.00613005	-0.00018353	-0.00310309	-0.00315118	-0.00780871	-0.00193897	0.00337931	0.00182612	0.00173808	-0.00138849	0.00151215	0.00040745	-0.00011148	IRM2F5-E	4.60517	2.23001	123.274	932.828
344	IR2	DIR5	IRM2F5	IR	42.119	98	8.9	0	1IR	1	913.823	-0.00449104	-0.00276118	0.00019181	0.00285827	-0.00051626	-0.0016244	3.778e-05	0.00481192	-0.00458874	-0.00459117	-0.0100968	-0.00756887	0.0130755	-0.00291248	-0.00045039	-0.00212085	-0.00155788	-0.00198932	-0.00471257	-0.00115407	0.00036346	-0.00018633	IRM2F5-A	4.58497	2.18605	125.452	913.823	0.075796	0.0291462
345	IR2	DIR5	IRM2F5	IR	41.4089	91	7.4	0	1IR	1	843.798	-0.0196383	-0.00566911	-0.00912408	-0.00045123	0.00338297	-0.00160299	-0.00569164	-0.0105743	0.00329926	-0.00610328	0.00640353	-0.00113529	0.00370176	0.00411859	-0.00193772	9.92e-05	0.00115273	-0.00107599	0.00010611	0.00055806	-0.00081776	0.00158047	IRM2F5-P	4.51086	2.00148	130.694	843.798	0.0411346	0.0472678
346	IR2	DIR5	IRM2F5	IR	30.9112	80	4.8	0	1IR	1	722.609	-0.00584503	-0.0417845	0.0043142	0.00293016	0.0326558	-0.0134699	-0.00114091	-0.00395605	0.0223075	-0.00023163	-0.00397432	0.00754836	-0.00424257	0.00339321	-0.00237158	-0.00147931	0.00383074	-0.0042871	-0.00593213	-0.0033174	0.00012662	-0.00019456	IRM2F5-B	4.38203	1.56862	125.466	722.609	-0.034036	-0.0531214
347	IR2	DIR4	IRM2F4	IR	60.4041	130	23.6	0	1IR	1	1221.83	-0.00335206	0.0212259	-0.00240489	0.00300148	-0.00533108	0.00275265	0.00289863	-0.00137315	0.00500616	-0.00182701	0.00709061	-0.00416907	-0.00218756	-0.00368623	-0.00140933	-0.0023377	-0.000729	-0.00273674	0.00082962	0.00126223	0.00071211	0.00047683	IRM2F4-I	4.86753	3.16125	140.789	1221.83	-0.113031	-0.0621184
348	IR2	DIR4	IRM2F4	IR	55.6899	98	8.7	0	1IR	1	921.923	-0.00885665	-0.00754431	-0.0048659	-0.00581316	8.304e-05	0.00264412	0.00408327	-0.010222	-0.00333068	0.00060347	0.00768611	-0.00246865	-0.00909784	-0.0022972	-0.00653696	-0.0018395	0.00222213	-0.00251089	-0.00168534	-0.00371735	0.00042038	-0.00161873	IRM2F4-C	4.58497	2.16332	122.633	921.923
349	IR2	DIR4	IRM2F4	IR	54.2598	102	11	0	1IR	1	935.198	-0.00686627	-0.0267513	-0.00066446	-0.00022803	-0.00100783	-0.00287552	-0.00706415	0.0184532	-0.0110641	-0.00348038	-0.0112452	-0.00530415	-0.00683219	-0.00082091	-0.00143923	-0.00720382	0.00222722	0.00043306	-0.00017739	0.00129308	0.00101185	0.001184	IRM2F4-E	4.62497	2.3979	137.281	935.198
350	IR2	DIR4	IRM2F4	IR	51.3189	84	4.9	0	1IR	1	767.227	-0.00900876	-0.00246874	-0.0191416	0.00337314	0.0175117	0.00333818	0.00938733	-8.536e-05	-0.0059491	-0.00755555	0.00144268	-0.00386755	7.549e-05	0.00405501	-0.00343876	0.00194058	-0.00103177	-0.0008186	-8.43e-06	0.00171436	0.00245393	-0.00016193	IRM2F4-H	4.43082	1.58924	110.408	767.227
351	IR2	DIR4	IRM2F4	IR	50.0682	111	12.5	0	1IR	1	1044.37	0.00502065	-0.0288695	0.00379172	-0.00714544	0.0121101	0.00149187	-0.00359871	0.00632282	-0.00115719	-0.00094058	0.00130539	-0.00041553	-0.00252048	-0.00364393	-0.00345055	-0.00099824	-0.00018974	-0.00344658	0.00189874	-0.00142777	0.00252829	-0.00027985	IRM2F4-D	4.70953	2.52573	120.609	1044.37	0.0818155	-0.013368
352	IR2	DIR4	IRM2F4	IR	49.6282	101	8.9	0	1IR	1	925.951	-0.0128574	-0.0411715	-0.00124495	0.00698591	0.00766077	-0.00656172	0.0122689	-0.00813415	0.00351111	0.00818854	-0.00777887	0.0036934	-0.00097936	0.00538771	0.00029355	-0.00433106	-0.000459	0.00553933	-0.00411722	-0.00066374	-0.00269739	0.00238573	IRM2F4-J	4.61512	2.18605	114.453	925.951
353	IR2	DIR4	IRM2F4	IR	49.0361	77	4	0	1IR	1	667.151	-0.0200276	0.00878714	-0.0303826	0.00663213	0.011961	-0.00189496	0.0150682	0.0108507	-0.00250371	-0.0153588	0.00550622	-0.00254242	-0.00825936	0.00491855	0.00606984	-0.0035571	-0.00034251	-0.00441142	-0.00180973	-0.00152662	0.00412675	0.00318014	IRM2F4-A	4.34381	1.38629	117.451	667.151
354	IR2	DIR4	IRM2F4	IR	44.8746	76	3.3	0	1IR	1	655.7	-0.0126655	-0.0318953	-0.0152909	0.00484534	0.00096779	0.00741307	0.0079342	-0.00020418	-0.00841316	-0.010545	-0.00086404	-0.00204343	-0.00219186	0.0062252	0.00409424	0.00144421	0.00551668	-0.00249099	0.00030787	0.00357808	-0.00075797	-0.00159889	IRM2F4-B	4.33073	1.19392	100.829	655.7
355	IR2	DIR4	IRM2F4	IR	42.2851	85	5.3	0	1IR	1	764.294	0.00468996	-0.0296269	-0.0094779	0.002946	0.0127312	-0.00030242	0.0144631	0.00321301	-0.0018824	0.00013531	-0.0023382	8.364e-05	-0.00678413	0.0105226	0.00023176	-0.00061978	-0.00092457	0.00237295	0.00105256	-0.00299611	0.00014602	0.00019234	IRM2F4-G	4.44265	1.66771	115.197	764.294
356	IR2	DIR4	IRM2F4	IR	37.8496	81	4.8	0	1IR	1	720.608	-0.0122935	0.00536234	-0.0263341	0.00885137	0.00690195	0.00585791	0.0101863	0.00593906	-0.0138309	-0.00980975	0.00222962	0.00305658	-0.00365255	0.00526285	0.00214043	-0.00370913	-0.00370039	-0.00921785	-0.0002513	-0.00022009	0.0002282	-0.0027401	IRM2F4-F	4.39445	1.56862	120.812	720.608
357	IR1	DIR2	IRM1F2	IR	55.1772	124	19.8	0	1IR	1	1154.45	-0.0237185	-0.00550344	-0.00489961	-0.00479429	-0.00898457	-0.0110696	-0.00177931	0.00131548	0.00204365	0.0103341	9.533e-05	0.00331087	-0.00470563	0.00248659	0.00151746	0.00197638	0.00057401	-0.00289398	0.00168048	-0.00149	-8.184e-05	-5.739e-05	IRM1F2-C	4.82028	2.98568	136.386	1154.45	-0.0698774	-0.12962
358	IR1	DIR2	IRM1F2	IR	52.7019	107	11.1	0	1IR	1	983.618	0.00132465	-0.0119287	-0.00065751	-0.00254589	-0.00512885	0.00417559	-8.921e-05	-0.0109435	-0.00571073	-0.0102941	0.00099416	0.00374391	-0.0025038	-0.00210642	-0.00433551	-0.00173243	0.00168086	-0.00347673	-0.00242816	-0.0015974	0.00011547	-0.00023436	IRM1F2-N	4.67283	2.40695	119.756	983.618
359	IR1	DIR2	IRM1F2	IR	50.4741	112	12.9	0	1IR	1	1068.69	0.0122552	-0.0294329	0.0009929	-0.00987295	-0.00443069	-0.00323781	-0.00121917	-0.00890398	-0.00264693	-0.00267158	-0.00022124	-0.00227251	0.0058112	-0.00081904	-0.00022339	-0.00116404	-0.00083918	-0.00305715	-5.617e-05	-0.00103652	0.00228087	-0.00030087	IRM1F2-K	4.7185	2.55723	121.117	1068.69	-0.0433501	-0.0216975
360	IR1	DIR2	IRM1F2	IR	46.6256	94	7.4	0	1IR	1	843.369	-0.0186106	-0.0125813	-0.00642568	-0.0157445	-0.0182475	-0.00177855	-0.00370698	-0.00506921	-0.00517623	0.00084475	-0.00492595	-0.0112726	-0.00270452	0.00689991	0.00293992	-0.00379151	-0.00252752	0.00105163	0.00170668	-0.0012551	0.00154362	-0.00154068	IRM1F2-E	4.54329	2.00148	118.411	843.369
361	IR1	DIR2	IRM1F2	IR	45.8991	114	14.7	0	1IR	1	1057.73	-0.0147043	0.00065342	0.00486456	-0.00868636	0.00932706	-0.00160593	-0.0102215	-0.00285357	0.0102454	-0.00092757	0.00166709	-0.00359677	0.00665406	0.0053083	0.00106224	8.944e-05	-0.00561831	-0.00151076	-0.0017007	0.00065318	0.00052827	-0.00063735	IRM1F2-B	4.7362	2.68785	130.781	1057.73	-0.0494661	-0.102961
362	IR1	DIR2	IRM1F2	IR	45.5079	112	12.5	0	1IR	1	1040.59	0.00194362	-0.00231218	-0.010352	-0.0115061	-0.0050411	0.011553	-0.00093379	-0.00789275	-0.0146214	0.00863938	0.00492125	-0.00797667	-0.00593426	0.00183163	-0.00335138	0.00724665	0.00428362	0.00027441	0.00210866	-0.00075182	0.00081236	-0.00050542	IRM1F2-A	4.7185	2.52573	117.362	1040.59	-0.0289725	-0.0763745
363	IR1	DIR2	IRM1F2	IR	45.3585	115	14	0	1IR	1	1086.04	0.00966484	-0.0328499	0.00428437	-0.0120263	-0.00938615	0.00732456	-0.0018201	-0.0165313	-0.00404863	0.00144479	0.00422813	-0.00145293	0.00110248	0.00097815	-0.0016643	-0.00299052	-0.00458604	-0.00181757	-0.00123771	0.00079814	0.00124688	-0.001823	IRM1F2-L	4.74493	2.63906	121.286	1086.04
364	IR1	DIR2	IRM1F2	IR	44.9347	102	9.7	0	1IR	1	957.402	-0.0252857	-0.0122853	-0.0169209	-0.0147285	-0.00313988	0.00369508	-0.0104431	-0.00045362	0.00663081	0.00446442	-0.00111403	-0.0049316	-0.0038153	0.0036229	-0.00076396	-0.00165202	-0.00020289	-0.00309613	0.00290207	-0.00112343	-0.00330987	-0.00139763	IRM1F2-D	4.62497	2.27213	121.057	957.402	0.0353989	0.00363278
365	IR1	DIR2	IRM1F2	IR	44.3063	120	16.7	0	1IR	1	1100.84	-0.0157603	0.0102008	-0.00299439	-0.00464954	-0.00375666	0.00587701	0.0100909	-0.0196976	0.00092266	0.00784609	0.00034625	0.00375387	0.00134963	0.00232358	-0.0033535	-0.00348529	-0.00298392	-0.00320656	-0.00098208	-0.00124129	0.00214828	0.00109402	IRM1F2-F	4.78749	2.81541	127.103	1100.84	-0.0481241	-0.146774
366	IR1	DIR2	IRM1F2	IR	44.2409	101	9.8	0	1IR	1	936.917	-0.0166032	-0.0108798	-0.00418435	-0.00625872	0.00376603	-0.00261627	-0.0032417	-0.0113673	0.00078866	0.00127025	-0.0038297	-0.00169397	7.77e-06	0.00022501	-0.00542787	0.00423547	-0.00035568	-0.00090228	0.00171329	-0.00027142	0.00108796	0.00254471	IRM1F2-H	4.61512	2.28238	126.027	936.917
367	IR1	DIR2	IRM1F2	IR	43.4233	101	9.7	0	1IR	1	928.43	-0.0115878	-0.0109461	-0.00598308	-0.00372191	0.00183364	-0.00669065	-0.0009334	-0.00500223	0.00867909	0.00815339	-0.00521573	-0.00893252	-0.00072452	0.00612617	0.00391799	0.00360644	0.00099786	-0.00187752	0.00108283	0.00060212	-0.00312268	-0.00061374	IRM1F2-G	4.61512	2.27213	124.741	928.43	-0.0121937	-0.0689997
368	IR1	DIR2	IRM1F2	IR	43.1475	109	11.7	0	1IR	1	992.001	-0.02017	-0.0194387	-0.00312737	-0.0172337	-0.00637862	-0.00540587	-0.00303725	-0.00963949	0.00178669	-0.00309295	-0.00103768	-0.00984313	-0.00357041	0.00177654	0.00336238	0.00727232	-0.00103487	-0.00410303	0.00066747	-0.00164103	-0.0007039	-0.00065658	IRM1F2-P	4.69135	2.45959	119.312	992.001
369	IR1	DIR2	IRM1F2	IR	41.9985	100	8.6	0	1IR	1	901.615	-0.00322207	-0.00675272	-0.00610307	0.00475653	-0.00882468	-0.00248433	0.00298884	-0.0102554	-0.0128629	0.00110443	-0.00292858	-0.00256991	-0.00154198	-0.00246583	-0.00113112	-0.00081863	0.00177257	-0.00450726	-0.00026791	-0.00130141	0.00017974	-0.00051417	IRM1F2-M	4.60517	2.15176	113.995	901.615	-0.0250319	-0.0866488
370	IR1	DIR2	IRM1F2	IR	35.9329	82	4.6	0	1IR	1	737.532	-0.0252506	-0.00913026	-0.0203631	-0.00447186	0.00391879	0.00296618	-0.00976716	-0.00795885	-0.0191683	0.00160363	-0.00708681	0.0025921	0.00251475	0.00381776	-0.00023699	-4.281e-05	-0.00395898	0.00101305	-0.00137243	-0.00300214	0.00132275	-0.00041628	IRM1F2-I	4.40672	1.52606	111.535	737.532
371	IR1	DIR2	IRM1F2	IR	31.5132	79	4.2	0	1IR	1	713.971	-0.00391283	-0.0141843	-0.0169518	-0.00517355	0.00964995	0.00229033	0.00822351	-0.0086344	-0.00979048	-0.007466	0.00461684	0.00263814	-0.00199205	0.00518271	-0.00452222	-0.00408663	0.00166296	-0.00114631	-0.00248541	-0.00281899	0.00138472	0.00021973	IRM1F2-J	4.36945	1.43508	114.066	713.971
372	IR1	DIR1	IRM1F1	IR	51.6265	98	9.1	0	1IR	1	905.097	-0.0120253	-0.0223039	0.0052702	0.00146882	0.00366548	7.499e-05	0.00431591	-6.554e-05	0.0113868	-0.00260176	0.00013892	-0.00569088	-0.00753636	-0.0130324	0.00118365	-0.00235669	-0.00068367	-0.00450976	-0.00070888	0.0025875	0.00128451	-0.00223573	IRM1F1-H	4.58497	2.20827	128.271	905.097
373	IR1	DIR1	IRM1F1	IR	51.2292	89	7.1	0	1IR	1	867.557	-0.0249434	-0.0156841	-0.00806257	0.00182942	-0.00069955	-0.00272863	0.00042384	-0.00148693	0.00108507	0.00415956	-0.00400251	-0.00298815	0.00736138	-0.00166389	-0.00174481	-9.975e-05	0.0009335	-0.00193321	-0.00037973	-0.00196965	-0.00039136	-0.00160314	IRM1F1-D	4.48864	1.96009	134.169	867.557
374	IR1	DIR1	IRM1F1	IR	51.1494	99	8.9	0	1IR	1	926.874	-0.0050414	-0.00929279	-0.00504162	0.00769967	-0.00579524	0.00461339	0.00612764	-0.00764461	-0.011625	0.00187596	0.00265314	-0.00358402	0.00159463	-0.00130422	-0.00413721	-0.00318985	0.00137848	0.00443556	-0.00099122	0.00083841	0.00136392	0.0004961	IRM1F1-L	4.59512	2.18605	121.635	926.874	-0.0520799	-0.155121
375	IR1	DIR1	IRM1F1	IR	51.0361	91	7.7	0	1IR	1	840.868	-0.029448	0.0025856	-0.0102684	-0.003271	0.00855433	0.0156415	-0.00795041	0.00203775	0.00072015	0.00942806	-0.00738896	-0.00095363	-0.00798139	-0.0122368	-0.00847072	0.00129151	0.00240793	0.00066064	-0.0015667	0.00128838	-0.0010002	-0.00043334	IRM1F1-C	4.51086	2.04122	135.993	840.868	0.115371	0.0840979
376	IR1	DIR1	IRM1F1	IR	50.4389	100	9	0	1IR	1	918.661	0.00081496	-0.00605516	0.00160161	0.00748932	-0.00635827	0.0190967	-0.00330353	-0.00570102	-0.00687807	-0.00124947	-0.00161737	-0.00512756	0.00271663	0.00159533	0.00508813	-0.00380478	7.53e-05	-0.00300693	-0.00075459	-0.0007786	0.00027889	-0.00053984	IRM1F1-B	4.60517	2.19722	119.297	918.661	0.0126351	-0.0288805
377	IR1	DIR1	IRM1F1	IR	46.6459	94	8.5	0	1IR	1	894.29	-0.00357374	-0.00574545	-0.012108	0.00432339	0.00444465	-0.00685453	-0.00143958	-0.00222859	-0.00779847	0.00086683	0.00401135	-0.00159223	-0.0111217	-0.00302611	-0.00105058	0.00352113	-0.00240378	0.00442833	-0.0001713	0.00208428	0.00068249	0.0013821	IRM1F1-I	4.54329	2.14007	136.012	894.29
378	IR1	DIR1	IRM1F1	IR	44.2622	99	9.3	0	1IR	1	927.968	-0.0166777	-0.0252976	-0.00487372	-0.0103685	-0.0144258	-0.00691363	-0.00316996	-0.0121761	-0.0107298	-0.00927416	0.00673732	-0.00245163	-0.0113525	-0.0109763	-0.00424971	-0.00593259	0.00412518	-0.00383732	0.0010093	-0.00106326	0.0019969	0.00149107	IRM1F1-J	4.59512	2.23001	127.102	927.968
379	IR1	DIR1	IRM1F1	IR	40.8357	95	8.1	0	1IR	1	867.485	-0.00941426	-0.0057668	-0.00781401	0.00903431	0.00882932	-0.00309194	-0.00995131	-0.00388396	-0.00391251	0.00114335	-0.00321496	0.00134667	0.00087585	0.00069394	-0.0052449	-0.00033703	0.0006932	-0.0010809	0.00215204	0.00101591	-0.00238499	-3.53e-05	IRM1F1-G	4.55388	2.09186	125.505	867.485
380	IR1	DIR1	IRM1F1	IR	39.5158	79	4.3	0	1IR	1	1230.24	-0.0177359	0.00782884	0.00410219	0.00302526	-0.0031074	0.00433001	0.00069607	-0.0152783	0.00489459	0.0148358	0.00801657	-0.00176108	-0.00675632	0.00442547	6e-08	0.00484756	-0.00517282	-0.00377583	-0.00158759	-0.00162941	-0.00018783	0.00020341	A_M6F3_-A	4.36945	1.45862	116.782	1230.24
381	IR1	DIR1	IRM1F1	IR	33.3805	84	5.5	0	1IR	1	748.322	-0.00630114	0.0142568	-0.0109352	0.0164435	0.0161343	0.00055768	-0.00320784	-0.00957219	-0.00373815	-0.00334664	0.00107874	-0.00429147	-0.00010332	-0.00204582	-0.00115933	-0.00145169	0.00234624	0.00102323	0.0007331	-0.00210218	0.00089342	0.00036049	IRM1F1-E	4.43082	1.70475	123.928	748.322
382	IR1	DIR1	IRM1F1	IR	31.7494	101	10.4	0	1IR	1	951.904	-0.0168351	-0.00766877	0.00023647	0.0150592	0.00297368	-0.0014734	0.00226386	-0.00675601	-0.00117705	-0.00284462	0.00355877	-0.00220048	-0.00762929	-0.010158	-0.00163666	-0.0043256	0.00114285	-0.0015146	0.00013778	0.00013787	0.00031721	0.00015077	IRM1F1-K	4.61512	2.34181	133.743	951.904
383	IR1	DIR1	IRM1F1	IR	29.4937	77	3.1	0	1IR	1	609.431	-0.0168281	-0.0236085	-0.0155216	0.0291905	0.00364824	-0.00424384	-0.00628653	-0.00296799	-0.0108753	-0.00071638	0.00692854	0.00664515	0.00087814	-0.00754725	-0.0125763	0.00266411	-0.00522652	0.00134936	0.00485551	-0.00281519	0.00222874	0.00065823	IRM1F1-F	4.34381	1.1314	91.0244	609.431
384	IR10	DIR19	IRM10F19	IR	60.7993	117	15.2	0	1IR	1	1106.21	-0.0053888	-0.00925226	0.00851685	-0.00854471	0.00438881	0.0108974	-0.00664947	0.00958913	-0.00223127	0.00141852	-0.00390907	-0.00425639	0.0005146	-0.00301701	-0.00127849	0.00028788	0.00112646	-0.00346687	-9.931e-05	0.00148412	-0.00050241	0.00015939	IRM10F19-D	4.76217	2.7213	124.951	1106.21
385	IR10	DIR19	IRM10F19	IR	59.674	106	11	0	1IR	1	984.164	-0.00947417	-0.0327173	0.0166792	0.00341912	0.00331581	0.00332627	0.00272191	0.00564867	0.00277608	-0.00843397	-0.0037296	-0.00011943	7.361e-05	-0.00393153	0.00087411	-0.00310181	-0.00026483	0.00033923	-0.00268439	0.0014813	0.00017508	0.00154712	IRM10F19-J	4.66344	2.3979	122.117	984.164
386	IR10	DIR19	IRM10F19	IR	57.591	114	14.5	0	1IR	1	1073.12	-0.00523387	-0.00243738	0.00321661	-0.00581278	0.00136455	0.00197134	-0.00051122	0.00304064	0.00198481	0.0111876	-0.00015739	-0.00813932	-0.00014832	0.00576194	-0.00366134	-0.00193973	0.00300765	-5.872e-05	-0.00019131	0.00142047	0.00087392	0.00107197	IRM10F19-C	4.7362	2.67415	129.001	1073.12
387	IR10	DIR19	IRM10F19	IR	53.5337	104	10.5	0	1IR	1	980.236	-0.00817721	-0.00698874	-0.00207624	-0.00558388	0.00931594	-0.00162147	-0.0037062	-0.00457548	-0.0104545	0.00298614	-0.00865829	-0.00561553	0.00348371	0.00151876	1.705e-05	0.00035655	0.00275162	-0.0011222	-0.00146129	0.00242547	-0.00202744	0.003264	IRM10F19-B	4.64439	2.35138	123.522	980.236	0.086867	-0.165584
388	IR10	DIR19	IRM10F19	IR	50.0114	111	12.3	0	1IR	1	998.145	-0.0114213	-0.00392407	0.00252227	-0.00956253	0.00240737	0.00371533	-0.00611611	-0.00155472	0.00103476	0.00039604	0.00159283	-0.00293986	0.0024888	-0.00151961	0.00035757	-0.00776427	-0.00166219	-0.00399252	0.00125613	0.00201683	0.00064817	-0.00156648	IRM10F19-H	4.70953	2.5096	118.679	998.145
389	IR10	DIR19	IRM10F19	IR	48.3227	103	9.3	0	1IR	1	947.2	-0.00361571	-0.0152714	-0.00097938	-0.00232961	0.00676451	0.00477758	-0.00396082	0.0092434	0.00169973	-0.00119049	0.00518482	0.00329757	-0.00176773	-0.00289419	0.00373278	-0.00177674	-0.00157413	-0.00504706	-0.00103481	-0.00165785	-0.00268029	-0.00090561	IRM10F19-L	4.63473	2.23001	112.67	947.2
390	IR10	DIR19	IRM10F19	IR	47.8773	114	12.8	0	1IR	1	1009.37	-0.0183511	-0.0106872	0.0005694	-0.0127109	0.00663022	-0.0106584	-0.00393334	0.00809666	-0.00498996	-0.00033847	0.00053495	0.00603598	-0.00620146	-0.00553293	0.00066432	-0.0023502	0.00246454	-0.00619425	-0.00172957	-0.00180508	-0.00047372	0.00213509	IRM10F19-I	4.7362	2.54945	113.877	1009.37	0.224012	0.184045
391	IR10	DIR19	IRM10F19	IR	47.3547	101	9.3	0	1IR	1	926.782	-0.0042627	-0.0196681	0.00283594	-0.00568748	-0.00020161	-0.0063505	-0.00099851	0.00831096	-0.00460319	-0.00523082	0.00229148	0.00328036	0.00388952	-0.00017329	-0.00194659	0.00192765	-0.00020164	-0.00233757	0.00251792	-0.00081421	0.00026768	-0.00058362	IRM10F19-G	4.61512	2.23001	119.597	926.782
392	IR10	DIR19	IRM10F19	IR	45.4047	87	6.7	0	1IR	1	793.939	-0.0308421	-0.00084579	-0.0131366	-0.00710387	-0.00328229	-0.0178681	-0.00393431	0.00867177	-0.0081847	0.00538243	0.00291208	0.00259217	0.00218611	-0.00441953	-0.00388029	-0.00078374	0.00283195	-0.00507251	-0.00022181	0.00023076	-0.00313487	-6.898e-05	IRM10F19-A	4.46591	1.90211	135.677	793.939
393	IR10	DIR19	IRM10F19	IR	43.8536	105	10.4	0	1IR	1	978.462	0.00495486	-0.004576	0.00273206	-0.005689	0.00298436	0.00843251	-0.00939762	0.00502509	-0.00205719	0.00187076	-0.0020063	-0.00489938	-0.00141941	-0.00294237	-0.00336201	-0.00174364	0.00043132	-0.00137532	0.00209303	0.00223779	-0.00033423	0.00174046	IRM10F19-E	4.65396	2.34181	118.834	978.462
394	IR10	DIR19	IRM10F19	IR	43.3875	95	7.5	0	1IR	1	868.736	-0.00627566	-0.0124873	0.00391119	0.00235718	-0.00179676	0.00683756	0.00751364	0.0025319	0.00590864	-0.00048049	0.00626879	-0.00429632	-0.00188847	-0.0016626	-0.00115192	-0.00115095	-0.0017235	-0.00326649	-0.00055119	0.00419618	0.0014179	-4.309e-05	IRM10F19-M	4.55388	2.0149	116.208	868.736
395	IR10	DIR19	IRM10F19	IR	43.2643	110	11	0	1IR	1	1016.29	0.00601361	-0.0201463	0.00302352	0.0137065	0.00694397	-0.00493129	-0.0117249	0.00121432	-0.00666203	-0.00035031	-0.00342006	9.504e-05	-0.00139292	-0.0016076	0.00126949	0.00344631	-0.00322761	-0.00264851	-0.00285797	0.000473	-0.00018172	0.00028827	IRM10F19-K	4.70048	2.3979	109.099	1016.29
396	IR10	DIR19	IRM10F19	IR	38.2376	96	7.7	0	1IR	1	879.54	1.895e-05	-0.0115297	-0.00086141	0.00530843	0.00803428	0.00062679	0.00148732	0.00255377	-0.00536023	0.00073013	-0.00011114	-0.00452761	0.00235536	-0.00916716	-0.0055726	-0.00181366	0.00416241	0.00201901	0.00053398	0.00068116	0.00091264	0.0009599	IRM10F19-P	4.56435	2.04122	115.565	879.54
397	IR10	DIR19	IRM10F19	IR	36.8689	96	8.1	0	1IR	1	877.837	-0.00963319	-0.0118592	0.00387532	0.00095956	0.0112144	-0.00988024	-0.0124254	0.00441315	0.0109113	-0.00066221	-0.00958537	-0.00146083	8.285e-05	0.0024427	0.00165654	-0.00322532	-0.00402183	-0.0036276	-0.00289097	0.00066217	-0.0005055	0.00109203	IRM10F19-F	4.56435	2.09186	121.569	877.837
398	A9	DA12	AM9F12	A	67.3916	132	20.9	0	1A	1	1266.37	0.0159072	0.00840156	-0.00380464	0.00158105	-0.00164234	0.00207559	0.0048155	-0.0172124	-0.00170885	0.00473879	0.00733197	0.001162	0.00610764	-0.00325824	0.00015286	0.00215558	0.00045519	-0.00095468	-0.00065883	-0.00138468	0.00223832	0.00077947	AM9F12-N	4.8828	3.03975	119.022	1266.37
399	A9	DA12	AM9F12	A	66.6658	145	26.8	0	1A	1	1332.17	0.0149531	0.0035326	0.00607863	0.0027843	0.00604869	-0.00031215	0.00527762	-0.012244	-0.00684821	0.00029555	0.00362286	0.00127205	-0.00117926	-0.00224627	-0.00595612	0.00131115	0.00250815	0.00059064	0.0012368	-0.00046394	0.00129047	-0.00036187	AM9F12-B	4.97673	3.2884	114.678	1332.17	-0.0858579	-0.0877128
400	A9	DA12	AM9F12	A	66.5136	128	21	0	1A	1	1173.46	0.00891983	0.0020083	0.0144194	0.00428324	0.00216114	-0.00145407	0.00714917	-0.00568233	-0.00785807	0.00157099	0.00150758	-0.00342421	0.0042067	0.00201057	-0.0012668	-0.0013938	0.00296208	-0.0034902	-0.00131217	-0.0007374	0.00125119	0.0022973	AM9F12-E	4.85203	3.04452	131.331	1173.46
401	A9	DA12	AM9F12	A	61.2965	111	12.9	0	1A	1	1048.49	0.0123045	-0.0319427	0.0129947	0.00772094	0.00737274	0.0125846	0.00649843	-0.00652888	0.00417131	-0.00061552	0.0081425	-0.00225952	0.00057205	-0.00256299	-0.00150005	0.00163816	-0.00073797	0.00366884	0.00374503	0.00043802	0.0017196	0.00109496	AM9F12-I	4.70953	2.55723	124.468	1048.49
402	A9	DA12	AM9F12	A	61.1651	105	11	0	1A	1	966.517	0.00834414	-0.0379825	0.00884912	0.00823145	0.00818465	-0.0023649	-0.00122864	-0.0114294	-0.00278292	0.00453859	0.00082214	-0.00660193	-0.00222088	0.00273436	-0.00243747	-0.00119531	0.00152348	0.00175824	-0.0005875	0.00210269	0.00093771	-0.00047736	AM9F12-K	4.65396	2.3979	125.69	966.517	0.02713	0.101028
403	A9	DA12	AM9F12	A	60.7301	120	15.6	0	1A	1	1129.65	0.0255686	-0.0292503	0.0226698	0.00681655	0.0100861	-0.00010052	-0.00216679	-0.0071201	-0.00650816	-0.00178058	0.0063056	-0.00327019	-0.00463056	0.00409866	-0.00306128	0.0011463	0.00684333	0.0018662	-0.00078088	0.00163843	-0.00064788	-0.00060916	AM9F12-J	4.78749	2.74727	118.731	1129.65	-0.0490517	-0.0659111
404	A9	DA12	AM9F12	A	59.104	119	15.2	0	1A	1	1105.78	0.0233825	0.00155816	0.00669874	0.0168107	0.00950274	0.0070568	0.0004223	-0.0135879	0.00509707	-0.00839441	0.00287828	-0.0117664	0.00013746	0.00449752	0.00527579	-0.00052749	0.00033136	0.0021197	-0.00020726	0.00018637	0.00120809	-1.303e-05	AM9F12-P	4.77912	2.7213	118.67	1105.78	-0.0245046	0.0303424
405	A9	DA12	AM9F12	A	58.226	113	15.2	0	1A	1	1016.21	-0.00665774	-0.0245972	0.0255896	0.0157626	0.00634148	-0.00012003	-0.00072072	-0.00900077	-0.00679585	-0.00239571	0.0054896	-0.00851822	0.00709766	0.00176933	-0.00038917	-0.00118715	0.00408749	-0.00536299	0.00054612	0.00194602	-0.00165504	0.00089205	AM9F12-L	4.72739	2.7213	138.904	1016.21
406	A9	DA12	AM9F12	A	57.2653	126	18.8	0	1A	1	1189.21	0.019048	-0.0480559	0.0180464	0.0048337	0.0106419	-0.00677649	0.0056327	-0.00738813	0.00272013	0.0116536	0.00850015	0.00254436	-0.00200526	0.00161165	0.00492326	-0.00090073	0.00365824	0.00336059	0.0006246	0.00215558	-0.00148029	-0.00069942	AM9F12-C	4.83628	2.93386	123.344	1189.21	-0.0245993	-0.100495
407	A9	DA12	AM9F12	A	56.0892	122	17.2	0	1A	1	1138.36	0.0231125	-0.0321038	0.0127914	0.00753404	0.021569	0.00248939	-0.00423063	0.00133306	0.00540407	-0.00252665	0.00710637	-0.0053408	-4.414e-05	0.00304198	0.00246068	0.00404646	0.00538377	0.00227311	0.00325952	0.00078735	0.00059687	-0.0010839	AM9F12-F	4.80402	2.84491	124.487	1138.36	-0.021564	-0.0494586
408	A9	DA12	AM9F12	A	54.4826	102	9	0	1A	1	940.06	0.0004983	-0.0433095	0.00972065	0.00207435	0.00488248	0.00960057	0.00613359	-0.00213969	0.00203806	-0.0052668	0.00653551	-0.00991319	-0.0038959	-0.00677688	0.00257594	0.00391426	-0.00256609	0.00450133	-0.00095873	0.00249624	0.00321516	-0.00389677	AM9F12-H	4.62497	2.19722	112.321	940.06
409	A9	DA12	AM9F12	A	53.1851	119	16	0	1A	1	1089.33	0.0150709	0.0201776	0.00521967	0.0260472	0.0181447	-0.00738165	-0.00347759	-0.00672719	-0.00306021	-0.00244363	0.0061501	-0.00464852	-0.00083634	-2.495e-05	0.00055163	-0.00050689	0.00151253	-0.0038403	0.00032417	0.0020412	0.00253338	0.00084654	AM9F12-A	4.77912	2.77259	124.916	1089.33	0.0982215	0.0923373
410	A9	DA12	AM9F12	A	48.3582	115	11.9	0	1A	1	1077.82	0.0341286	-0.0177231	-0.00263736	0.0119276	0.0128185	0.00207102	0.00031913	-0.0180241	-0.00100587	0.00016263	0.00249327	0.00030453	0.00177722	0.0010605	-0.00197222	-0.00421026	0.00485497	-0.00090654	-0.00151528	-0.00257986	-0.00052379	-0.00153289	AM9F12-D	4.74493	2.47654	103.093	1077.82
411	A9	DA12	AM9F12	A	46.1302	108	11	0	1A	1	972.731	0.0262273	0.00301808	-0.00078008	0.0169534	0.015541	-0.00267973	0.00694394	-0.0123742	-0.00026568	-0.00283127	0.0049071	4.183e-05	-0.00305257	0.00029417	-0.00238266	0.00061987	0.00296925	-0.00285294	0.0014057	0.00174684	-0.00052542	-0.00140412	AM9F12-G	4.68213	2.3979	115.364	972.731	-0.0766697	-0.172834
412	A9	DA12	AM9F12	A	44.4783	101	9.6	0	1A	1	917.015	0.000558	-0.017651	0.0100315	0.00668851	0.0189381	0.00084931	-0.00546321	-0.0142018	-0.00679847	-0.00208447	0.00387978	-0.00357929	-8.666e-05	0.00537978	0.0006594	0.0056893	0.00210428	0.00273663	0.00197311	-0.00085493	-0.00086514	-0.00033251	AM9F12-M	4.61512	2.26176	123.455	917.015
413	A9	DA11	AM9F11	A	67.0455	125	18	0	1A	1	1177.4	0.00492904	-0.0106441	-0.00148205	0.0128583	0.00083507	0.00271615	0.00546162	0.0129232	0.00274136	-0.00291935	0.00383914	0.00395405	0.015451	-0.00477318	-0.00153527	0.00952079	0.00233869	-0.00110822	0.00203026	-0.00055038	0.00234122	1.316e-05	AM9F11-B	4.82831	2.89037	120.994	1177.4
414	A9	DA11	AM9F11	A	63.334	120	17.6	0	1A	1	1133.63	0.00167904	-0.00722338	0.00975558	0.00521706	-0.0087769	-0.0079526	0.00133903	0.0057799	0.00729577	-0.00484501	0.00210033	-0.00396874	-0.00188175	0.00209114	-0.00238752	0.00333926	-0.00032293	0.00155831	0.00133652	-0.00129794	-0.00128567	0.00070823	AM9F11-I	4.78749	2.8679	133.953	1133.63
415	A9	DA11	AM9F11	A	62.0298	122	18.5	0	1A	1	1131.21	0.0111934	0.00120731	0.0117896	0.0186123	0.00014864	-0.0147002	0.00718684	0.00388079	0.0037097	0.00299437	-0.00074258	-0.00053977	-0.00294775	-0.00315312	-0.0059595	-0.0058453	-0.00130509	0.00038667	0.00226167	-0.00069831	0.00195092	-0.00040443	AM9F11-A	4.80402	2.91777	133.896	1131.21
416	A9	DA11	AM9F11	A	60.9015	125	21	0	1A	1	1167.88	0.00208559	0.00380986	0.0116858	0.00703274	-0.00488042	-0.00530431	0.00526272	-0.00763783	0.0040736	0.0051025	0.00610929	0.00461538	0.0012229	-0.00274947	-0.00401463	0.00186215	-0.00248927	-0.0010695	0.00053486	0.00075343	0.00138674	-0.00011891	AM9F11-C	4.82831	3.04452	141.159	1167.88
417	A9	DA11	AM9F11	A	60.45	122	17.7	0	1A	1	1116.15	0.00449348	0.0381198	0.00150121	0.0095956	-0.00325189	-0.00966819	0.00275381	0.00036956	0.0075721	-0.00050937	-0.00774261	0.00491422	0.00413567	-0.0025387	-0.00509858	-0.00583631	-0.00320977	-0.00141581	0.00122789	-0.00111148	-0.00048228	-0.00012653	AM9F11-G	4.80402	2.87356	128.105	1116.15
418	A9	DA11	AM9F11	A	59.9067	125	17.7	0	1A	1	1115.12	-0.00886062	-0.0209781	0.0099501	0.0112378	-0.00675899	-0.0052063	0.00942409	-0.00484395	-0.00536542	-0.00462084	-0.00062578	-0.0020214	-2.617e-05	0.0015417	0.0002693	0.00267234	-0.00401144	0.00342263	-0.00034384	0.00097326	-0.00011348	0.0016941	AM9F11-E	4.82831	2.87356	118.977	1115.12
419	A9	DA11	AM9F11	A	58.0769	117	16.1	0	1A	1	1091.29	0.00170157	-0.00526261	-0.0014178	0.0127511	-0.0030041	-0.00080704	-0.00022377	0.00030893	0.00974319	0.00461519	-0.00077369	0.00720669	-0.00084295	-0.00406715	0.00335941	0.00146273	-0.00011244	-0.00108618	0.00145205	3.8e-07	-0.00123924	0.00038072	AM9F11-D	4.76217	2.77882	132.35	1091.29
420	A9	DA11	AM9F11	A	58.0175	113	14.7	0	1A	1	1066.66	-0.00735299	-0.0226627	0.00775502	0.00073373	-0.0119405	0.00308371	0.00666115	-0.00134644	0.0013373	-0.00278657	0.00338935	-0.00609243	-0.00222551	0.00218042	0.00085918	0.00143885	-0.00081943	0.00210288	-0.00049565	0.00113845	0.00182329	0.00108041	AM9F11-N	4.72739	2.68785	134.334	1066.66	-0.0619793	0.0105356
421	A9	DA11	AM9F11	A	57.5864	116	14.3	0	1A	1	1050.16	-0.019923	-0.0281301	0.00176688	0.00235993	-0.00610122	-0.00452274	-0.00179842	-0.00318481	-0.00286569	-0.00043925	0.00894877	-0.00445753	-0.00759091	0.0010714	0.00406119	0.00912179	0.00053396	0.00493742	-0.00274677	-0.00075937	0.00140505	0.00347181	AM9F11-K	4.75359	2.66026	120.664	1050.16	-0.0601884	-0.187078
422	A9	DA11	AM9F11	A	56.3282	105	12.3	0	1A	1	973.462	-0.00950207	-0.00123491	0.00606993	0.0139842	0.00011843	-0.00473475	-0.00805473	0.00342743	0.00145233	-0.00049198	0.00308481	-0.00814725	0.00196068	0.00045311	0.00082963	-0.00106342	0.0011159	-7.994e-05	0.00078857	0.00146292	-0.00011598	-0.00143387	AM9F11-P	4.65396	2.5096	140.544	973.462
423	A9	DA11	AM9F11	A	56.2611	120	18.4	0	1A	1	1117.94	-0.00676712	-0.00251828	0.0140201	0.0110545	-0.00169615	-0.00822398	0.00311128	0.00083642	-0.00054078	0.00288622	0.00234119	-0.00174114	-0.00364482	0.00179264	-0.00308474	0.00429158	-0.00316795	0.00204467	0.00229565	0.0023691	0.00177535	-0.00186404	AM9F11-F	4.78749	2.91235	140.041	1117.94	0.116313	-0.0456475
424	A9	DA11	AM9F11	A	55.6227	115	14.4	0	1A	1	1035.33	-0.0109866	-0.0477778	0.0146482	-0.0006554	-0.00866829	-0.00502219	0.00609434	-0.00025263	0.00525427	-0.00355572	-0.00506125	0.00148374	-0.00670041	0.00375011	0.00755682	-0.00136287	-0.00182001	0.00080592	0.00110625	0.00078579	0.00119338	0.00010879	AM9F11-J	4.74493	2.66723	124.752	1035.33
425	A9	DA11	AM9F11	A	54.2649	110	12.6	0	1A	1	1018.5	0.0030463	-0.0182848	0.00515409	0.0100378	-0.00355545	-0.00516294	0.00521855	0.0005076	-0.00135973	-0.0057541	0.00579818	-0.00297764	-0.00257455	0.00217622	0.00285254	0.00668289	-0.001907	0.00186041	-0.00224655	-4.01e-05	0.00183181	-0.00211212	AM9F11-M	4.70048	2.5337	124.968	1018.5
426	A9	DA11	AM9F11	A	49.4056	124	19.4	0	1A	1	1175.81	0.00487261	-0.0101101	0.00681821	0.00880192	0.00193066	-0.00902422	-0.00796961	0.00010209	0.00532052	-0.00354776	0.00170256	0.00138475	-0.00564129	-0.00315466	0.00682804	-0.00212436	-9.058e-05	-0.00162796	0.00028546	0.00352792	0.00034402	-0.0017164	AM9F11-H	4.82028	2.96527	133.631	1175.81
427	A9	DA10	AM9F10	A	66.2994	125	18.7	0	1A	1	1174.82	-0.00141355	-0.00197482	-0.0002985	-0.00098734	0.00063587	-0.00288748	-0.00066219	0.0108616	0.00680702	-0.0017215	-0.00357049	-0.00224318	0.00499021	0.00128801	-0.00052603	-0.00173035	-0.00627688	-0.00030194	0.00276318	-0.0030762	0.00078954	0.00160118	AM9F10-G	4.82831	2.92852	125.699	1174.82
428	A9	DA10	AM9F10	A	59.823	132	22.2	0	1A	1	1236.88	-0.00402189	0.00817671	0.00544491	0.00208884	0.0094431	-0.015028	0.00953548	0.00469196	-0.00549837	0.00897565	-0.00570193	-0.0065193	0.00491354	0.00660336	-0.00316105	0.00502475	0.00249146	-0.00134114	-0.00088708	-1.425e-05	0.00134185	0.00095995	AM9F10-E	4.8828	3.10009	126.425	1236.88	0.0446663	0.0278713
429	A9	DA10	AM9F10	A	59.8192	127	18.5	0	1A	1	1173.81	0.0028531	0.00188692	0.00199729	0.00417331	0.00410965	0.00223361	-0.00141732	0.00113543	-0.00256131	-0.00199908	0.0025597	-0.00597349	-0.00129189	0.00031159	0.00559569	0.00334033	-0.00241611	0.00237533	-0.00256364	-0.00018482	0.00036708	0.00014439	AM9F10-C	4.84419	2.91777	118.491	1173.81	0.0433028	-0.0353962
430	A9	DA10	AM9F10	A	59.5939	124	17.7	0	1A	1	1158.21	0.0274692	-0.00404817	0.0179909	-0.00131689	0.0169089	-0.0247617	0.0241178	0.0133316	0.0174025	-0.00526949	0.00739598	-0.00567893	-0.00498279	0.00328472	-0.00297008	-0.00470247	-0.00449567	-0.00990076	-0.00653662	-0.00812075	0.00248421	0.00168706	AM9F10-P	4.82028	2.87356	121.921	1158.21
431	A9	DA10	AM9F10	A	57.1703	130	19.6	0	1A	1	1198.29	-0.00108575	0.00295808	0.00267713	0.00208129	0.00744638	0.00477218	-0.00662622	0.00052314	-0.00067181	0.00204064	-0.00169167	-0.00752014	-0.00032121	0.0005365	-0.00224037	-0.00087184	0.0029375	0.00152166	0.00178392	0.00138012	0.00078226	-0.00012709	AM9F10-K	4.86753	2.97553	116.927	1198.29
432	A9	DA10	AM9F10	A	56.171	119	16.4	0	1A	1	1086.59	0.00348191	-0.00901695	0.018224	0.00275242	0.00042371	-0.00477629	0.00234516	0.00308458	-0.00817479	0.00025099	0.00290697	-0.0063468	-4.684e-05	0.00032994	-0.00210834	0.00158807	-0.00073366	-0.00216968	-0.00102407	-0.00051422	-1.097e-05	0.00053604	AM9F10-A	4.77912	2.79728	128.039	1086.59
433	A9	DA10	AM9F10	A	55.4863	123	18.2	0	1A	1	1150.09	0.00291099	-0.00442358	0.0133738	-0.00328286	0.00414032	-0.00955637	0.00299069	-0.00827499	-0.00525299	-0.0048827	0.00886503	-0.0009071	0.00766208	0.00548918	0.00040037	0.00168193	-0.00385582	0.0019881	-0.00198737	-0.00176981	0.00198648	-0.00082394	AM9F10-B	4.81218	2.90142	128.492	1150.09
434	A9	DA10	AM9F10	A	55.4146	126	17.5	0	1A	1	1168.87	0.00663103	-0.00539399	0.0100413	-0.00112249	0.00272471	-0.0154505	-0.00160044	-0.00253888	-0.00494729	-0.00251394	-0.00409766	0.00048552	0.00151266	-0.00119629	-0.0066306	-0.00134208	-0.0004799	-0.00176546	0.00086284	0.00188926	0.00185897	0.00010279	AM9F10-J	4.83628	2.8622	114.815	1168.87
435	A9	DA10	AM9F10	A	53.9074	128	17.9	0	1A	1	1176.9	0.00945064	-0.00871334	0.00328575	-0.00055887	-0.00036191	-0.00572558	0.00578016	0.00178183	-0.00884153	0.00312241	0.00536708	-0.00787045	0.00067452	-0.00169006	0.00325367	0.00191487	0.00075118	0.00057507	0.00196459	-0.00129164	0.00159402	-0.00044175	AM9F10-N	4.85203	2.8848	111.944	1176.9
436	A9	DA10	AM9F10	A	52.4124	121	15.1	0	1A	1	1107.97	0.00071698	-0.00500926	-0.00184827	0.0034255	0.00072677	-0.00687775	0.00485655	-0.00383875	0.00073913	0.00262011	-0.00102807	0.00084602	0.00727972	0.00889959	0.00042575	0.0028529	0.00129028	0.00166848	-0.00015523	0.00065813	0.00225043	-0.00193302	AM9F10-L	4.79579	2.71469	112.059	1107.97
437	A9	DA10	AM9F10	A	51.0996	122	16.8	0	1A	1	1130.34	-0.00227358	-0.0123771	0.00654236	-0.00305942	-0.0037519	-0.0183253	0.00050048	-0.00405078	-0.00673489	-0.00378638	0.00845291	-0.00678411	0.00025898	-0.00010836	-0.0020865	0.00012333	-0.00454427	0.0001909	-0.00127484	0.00139605	-0.00048892	-0.00259412	AM9F10-F	4.80402	2.82138	121.592	1130.34
438	A9	DA10	AM9F10	A	50.9601	131	21.8	0	1A	1	1219.88	-0.00890733	-0.00125342	0.00843247	-0.00573735	-0.00101436	-0.00755828	-0.00255317	0.00716176	-0.00534978	-0.00274293	0.00254145	-0.00459775	0.00823924	-0.00171904	0.0037671	-5.35e-05	-0.0026842	-0.00293503	-0.00109456	0.00049564	0.00102694	-0.00012117	AM9F10-D	4.8752	3.08191	127.054	1219.88	0.0848756	0.00690796
439	A9	DA10	AM9F10	A	50.7809	117	12.7	0	1A	1	1043.33	0.00304441	-0.00758847	0.00542996	0.00351046	0.00634167	-0.00496394	-0.00150985	0.00320957	-0.00376067	-0.00074987	-0.00202352	-0.00269991	0.00336489	0.00363762	0.00079247	0.00237085	0.00304449	-0.00083432	-3.32e-05	-0.0010272	-0.00012356	-0.00163363	AM9F10-H	4.76217	2.5416	104.4	1043.33
440	A9	DA10	AM9F10	A	49.6213	117	13.8	0	1A	1	1077.59	9.36e-06	-0.00065933	0.00036179	-0.0053875	0.0128902	-0.0133591	-0.00274614	0.00413313	-0.00336472	0.00292279	-0.00565562	-0.0007213	0.00010915	0.00108788	-0.00491733	0.00145943	-0.00017566	0.0009094	0.000726	0.00140832	0.00115652	-0.0024384	AM9F10-I	4.76217	2.62467	113.443	1077.59
441	A9	DA10	AM9F10	A	46.7056	124	15.7	0	1A	1	1133.96	-0.00535989	-0.012028	-0.00261581	-0.00893225	-9.558e-05	-0.00992472	-0.00029122	-0.00960715	-0.00678756	0.00093831	0.00054273	-0.00362286	0.00076355	0.00281763	-0.00147781	0.0026893	0.00033254	-0.00159957	-0.00055517	-0.00084446	0.0024316	-0.00025057	AM9F10-M	4.82028	2.75366	108.145	1133.96
442	A8	DA9	AM8F9	A	64.7316	141	25.6	0	1A	1	1334.93	0.0229482	-0.0138928	-0.00425126	0.00538001	-0.00438949	0.00624075	-0.00262099	0.00644008	-0.00023598	0.00999339	-0.00303192	-0.00214697	-0.00189218	-0.00110289	0.00459321	-0.00093373	0.00014507	0.00211016	-0.00132734	0.00014776	-0.00020524	-0.00151166	AM8F9-A	4.94876	3.24259	119.276	1334.93	0.0832311	-0.117774
443	A8	DA9	AM8F9	A	61.3056	143	25.8	0	1A	1	1363.74	0.0256179	0.0203426	-0.00942985	0.00510379	0.00452701	0.00463754	0.00144187	-0.00033229	-0.00142063	0.00875455	-0.00481295	0.00116355	-0.0108094	9.14e-06	-0.00533556	0.00658931	0.00094805	0.00523069	0.00203806	-0.00057453	-0.00091353	-0.00120155	AM8F9-D	4.96284	3.25037	115.165	1363.74	-0.11446	-0.0391598
444	A8	DA9	AM8F9	A	60.8164	131	20.2	0	1A	1	1221.25	0.0149478	0.0143581	-0.00962862	0.00172232	0.00714938	-0.00082535	0.00304622	-0.00157032	0.00299482	0.00878011	0.00401694	-0.011186	-0.00576032	0.00168589	0.00150789	0.00411568	0.00065062	0.00092532	0.00185061	-0.00210794	-0.00137583	-0.00032187	AM8F9-C	4.8752	3.00568	117.729	1221.25
445	A8	DA9	AM8F9	A	60.0711	147	25.8	0	1A	1	1384.15	0.0259281	0.00669428	-0.0131046	0.0148838	-0.00905042	-0.00498457	0.0123643	-0.00534159	-0.00258667	0.00663537	-0.00295245	-0.00077329	0.00165894	-0.00198276	0.00254157	0.00076019	0.00092795	0.00351335	0.00263891	-0.0015182	0.00027943	0.00013567	AM8F9-E	4.99043	3.25037	105.891	1384.15	-0.089073	-0.0867956
446	A8	DA9	AM8F9	A	56.9471	140	26.1	0	1A	1	1311.32	0.00519077	0.015189	-0.0132009	-0.00721157	-0.00599253	0.00582373	-0.00288876	0.00835556	0.00761808	-0.00250851	-0.00724773	-0.00814464	-0.00886983	-0.00101356	0.00079164	-0.00025113	0.00394466	-0.00022021	0.00440551	-0.00193184	2.197e-05	-0.00196012	AM8F9-F	4.94164	3.26194	124.268	1311.32	-0.0401629	-0.0124247
447	A8	DA9	AM8F9	A	56.6824	139	23.9	0	1A	1	1299.14	0.0129795	0.0122001	-0.00276808	0.00454376	-0.00379652	0.0122804	0.0002675	0.00223849	-0.00239781	-0.00429417	-0.00339745	-0.0104613	-0.00463038	-0.0058892	0.0020317	-0.00143739	0.00157169	-0.00028132	-0.00022672	0.00034386	0.00077494	-0.00229079	AM8F9-B	4.93447	3.17388	116.303	1299.14	-0.0248434	-0.100114
448	A8	DA8	AM8F8	A	63.4268	129	19.7	0	1A	1	1223.42	0.0184462	-0.00152846	-0.00167999	0.0139362	0.00228081	-0.0141886	0.00176217	-0.00621137	-0.00121671	-0.00042717	-0.00836865	-0.0042464	-0.00482023	0.00075903	-4.7e-06	0.000612	-0.00067948	-0.00035508	0.00085585	6.815e-05	-0.00027274	0.00047824	AM8F8-E	4.85981	2.98062	120.318	1223.42	0.00710154	-0.031027
449	A8	DA8	AM8F8	A	54.893	132	19.4	0	1A	1	1276.55	0.00356725	-0.00468924	0.0009444	0.0110432	-0.00378061	0.00937373	-0.00817184	-0.0106604	0.00735403	0.00471725	-0.0127689	0.0160451	-0.00540471	0.0034955	-0.00431676	0.00664584	-0.00277914	-0.00405574	0.00187063	-0.00138567	0.00268488	-0.0023525	AM8F8-A	4.8828	2.96527	110.48	1276.55	0.0132584	0.0493923
450	A8	DA8	AM8F8	A	53.0297	124	17.2	0	1A	1	1129	0.0139058	-0.0236743	0.0123294	0.0162206	-0.00514458	-2.102e-05	-0.00053551	-0.00602792	-0.00703169	-0.00830516	-0.00282373	0.00707726	-0.00138812	-0.00734569	0.00376736	0.00646807	-0.00357399	-0.00076313	-0.00153864	-0.00226701	0.00114749	0.00071646	AM8F8-F	4.82028	2.84491	118.477	1129	-0.0354373	-0.028464
451	A8	DA8	AM8F8	A	52.6125	125	19.3	0	1A	1	1160.92	0.00386555	-0.00285944	0.00382913	0.0115879	-0.001676	-0.00392415	-0.00301675	-0.00797531	0.00571796	0.00501963	0.00161692	0.00053528	-0.00660349	0.00473335	0.00556058	0.00136755	-0.00439506	-0.00204651	0.00115614	-0.00088621	0.00177894	0.00105589	AM8F8-D	4.82831	2.96011	129.732	1160.92	-0.00573576	-0.080189
452	A8	DA8	AM8F8	A	46.8419	119	14.6	0	1A	1	1065.49	-0.00684465	-0.0103406	0.00159598	0.015211	-0.00704407	0.00650652	0.00850252	-0.00788672	0.0100667	0.00385222	0.00072278	0.00620941	-0.00250903	-0.00230205	-0.00155447	0.00317788	-0.00332611	-0.00324332	0.00228695	-0.00329716	0.00132892	9.503e-05	AM8F8-C	4.77912	2.68102	113.986	1065.49	0.0385767	-0.0169539
453	A8	DA8	AM8F8	A	43.139	123	15.3	0	1A	1	1106.52	-0.00166378	-0.0189283	0.0112005	0.0128153	-0.00441779	0.0153933	0.0166651	-0.0026332	0.0107732	0.00344923	-0.00640788	0.00575529	0.00522541	-0.00178048	-0.00693344	0.0026696	-0.00255417	-0.00424062	-0.00098091	0.00119629	0.00245123	-0.00282819	AM8F8-B	4.81218	2.72785	108.018	1106.52	0.0247471	-0.0355515
454	A8	DA7	AM8F7	A	56.8234	127	16.7	0	1A	1	1187.11	0.00311578	-0.00163183	-0.0073779	0.00767428	0.00638308	0.00449448	-0.00298546	-0.00400799	-0.00167635	0.00791775	-0.00942102	7.58e-05	0.00317031	0.00128313	0.00209188	0.00185937	0.00163272	-0.00311474	0.00190414	-0.00266954	0.0008592	-0.00179073	AM8F7-C	4.84419	2.81541	106.962	1187.11	-0.052317	0.0852849
455	A8	DA7	AM8F7	A	56.081	135	20.6	0	1A	1	1231.66	0.0201013	-0.0133903	-0.004378	0.00696904	0.002548	-0.00458545	-0.00183547	-0.00451476	-0.0072002	0.00322364	-0.00528775	-0.00354277	0.00530533	-0.00831819	0.00345293	0.00160375	0.00356454	0.000279	-5.49e-06	0.00122541	-0.00038347	0.00051678	AM8F7-H	4.90527	3.02529	109.559	1231.66
456	A8	DA7	AM8F7	A	55.3533	130	20.1	0	1A	1	1196.76	0.019328	-0.00201685	-0.00846369	0.0149731	-0.00792682	0.00096755	0.00049264	5.755e-05	-0.00283149	0.00417919	-0.00054215	-0.00046047	0.0001287	-0.0009228	0.00589372	0.0025555	0.00441481	-0.00032522	-0.00102953	8.607e-05	-5.13e-05	0.00029737	AM8F7-A	4.86753	3.00072	119.91	1196.76	-0.0203946	0.00040656
457	A8	DA7	AM8F7	A	54.5992	135	20.7	0	1A	1	1243.18	0.0227202	-0.0250585	0.00894789	0.00335087	-0.00494213	0.00170619	-0.0022381	-0.00031478	-0.00089573	0.00144055	-0.00590986	-0.00508354	-0.00027938	0.00144564	-0.00164033	-0.00363653	0.00517598	0.00202516	-0.00289029	0.00175957	0.00100201	-0.00027048	AM8F7-J	4.90527	3.03013	110.091	1243.18
458	A8	DA7	AM8F7	A	53.1433	141	25.6	0	1A	1	1300.84	0.011816	-0.0167445	0.0109831	0.0103416	0.0112345	-0.00224628	-0.00578779	-0.011422	-0.00353458	0.00617453	-0.00828954	-0.00027763	0.0102386	-0.00337747	0.00031836	0.00706436	-0.00148614	-0.00320963	-0.00144808	-0.00141907	0.00033294	-0.00084637	AM8F7-B	4.94876	3.24259	119.276	1300.84
459	A8	DA7	AM8F7	A	52.6591	128	18.8	0	1A	1	1172.43	0.0178894	-0.0194295	8.789e-05	-0.0006613	-0.00091825	-0.00496047	-0.00523335	-0.00377378	0.00102047	0.00397531	0.00029035	-0.00363993	0.00180648	-0.00209225	0.00163002	0.00354939	-0.00124196	0.00089846	0.0004617	-0.00179592	0.00061006	0.00016813	AM8F7-F	4.85203	2.93386	117.572	1172.43
460	A8	DA7	AM8F7	A	51.3788	124	15.5	0	1A	1	1112.8	0.00662957	0.00603895	-0.00922306	0.00010909	0.0126551	-0.0113772	-0.0137377	0.0008002	-0.00561661	-0.00057699	0.00143513	-0.00148952	0.0007652	-0.00322673	0.00537293	0.00365149	0.00158603	-0.00510126	0.00046785	0.00046776	4.477e-05	-0.00179249	AM8F7-I	4.82028	2.74084	106.767	1112.8
461	A8	DA7	AM8F7	A	50.5625	124	15.2	0	1A	1	1130.31	0.0167453	-0.0142858	-0.012645	0.0071251	0.00459811	0.00040696	0.00016038	-0.00053867	-0.0124026	-0.00015642	-0.0061282	0.00114286	0.00362518	-0.00284624	0.00258698	0.00059765	0.00045039	-0.00081677	-0.0006414	-0.00209404	4.825e-05	-0.00087855	AM8F7-E	4.82028	2.7213	104.701	1130.31
462	A8	DA7	AM8F7	A	50.4083	127	16.5	0	1A	1	1145.38	0.0285166	-0.00314345	-0.00315739	0.0112484	-0.00041691	-0.00494916	0.0103268	-0.00525349	-0.00300034	0.00261391	0.00320369	-0.00340295	0.00344837	-0.00029308	0.00284851	-0.00258484	0.00575757	0.00176842	-0.00093473	0.00431294	0.00090227	-0.00267038	AM8F7-D	4.84419	2.80336	105.681	1145.38	-0.0363782	-0.0640952
463	A8	DA7	AM8F7	A	31.6585	74	3.5	0	1A	1	665.431	-0.0202666	-0.00411636	-0.0206412	-0.00023801	0.0141397	-0.00675635	-0.00228769	-0.0051113	-0.00639143	-0.00474551	-0.0052087	0.00086623	-0.00268778	0.00412176	-0.0024424	0.00052496	-0.00089451	-0.00797958	0.00311475	-0.00120741	-0.00191433	-0.00097695	AM8F7-G	4.30407	1.25276	115.98	665.431
464	A7	DA6	AM7F6	A	60.9952	135	23.1	0	1A	1	1263.46	0.00635772	-0.0103819	0.00089476	-0.00961487	0.00140477	0.00961366	0.00322144	-0.00359903	-0.00066616	0.00304348	-0.00092485	-0.0055061	0.00111546	-0.00159668	-0.00037973	0.00589165	8.403e-05	0.00052416	0.0003418	-0.00322591	-0.00079995	-0.00065167	AM7F6-A	4.90527	3.13983	122.855	1263.46	-0.108669	-0.0622611
465	A7	DA6	AM7F6	A	52.2093	107	12.2	0	1A	1	994.273	-0.0132409	-0.00665852	-0.00344526	-0.00129435	0.0075521	0.00080136	-0.00694671	-0.00323765	0.00954895	-0.00373144	0.00325744	0.00101721	-0.00016235	-0.0078476	0.00261578	0.00339106	0.00152985	0.00026749	0.00092471	0.00170571	0.00097402	0.00085457	AM7F6-B	4.67283	2.50144	131.623	994.273	-0.0990437	-0.0150589
466	A7	DA5	AM7F5	A	59.0539	129	20.3	0	1A	1	1194.31	0.021249	-0.0048475	0.00484424	0.00499811	-0.00031549	-0.0153528	0.00833394	-0.0108822	-0.00531711	-0.00164372	-0.00103771	-0.00071552	-0.00186033	0.00341449	-0.00237504	0.00410521	0.00081137	0.00056098	0.00300625	0.00010624	0.00052741	-0.00090694	AM7F5-N	4.85981	3.01062	123.982	1194.31	-0.0648097	-0.0436629
467	A7	DA5	AM7F5	A	56.5619	122	17.3	0	1A	1	1154.06	0.00163083	-0.0173716	-0.00182993	-0.00202939	-0.0175049	-0.00785389	-0.00883149	-0.00808726	-0.00874335	0.00526848	-0.00344945	0.00201963	-0.00715125	-0.00364635	6.493e-05	0.00081214	0.00076814	-0.00021518	0.00109066	-0.00025075	0.00013916	-0.0016245	AM7F5-L	4.80402	2.85071	125.21	1154.06	0.00331273	-0.0690382
468	A7	DA5	AM7F5	A	55.4671	131	20.7	0	1A	1	1222.59	0.00716803	-0.0136631	-0.00471811	-0.00181693	-0.011068	-0.00199182	-0.00119623	-0.0100616	-0.0107657	0.00626671	0.00071921	-0.0003406	-0.00012166	-0.00113953	0.00201552	0.00746524	0.00263498	0.00148776	-0.00056406	-0.00066019	0.00239607	-0.00170922	AM7F5-E	4.8752	3.03013	120.643	1222.59
469	A7	DA5	AM7F5	A	51.9215	111	13.1	0	1A	1	1033.39	0.00884103	-0.0277796	0.0150606	-0.0049116	-0.00064072	-0.00020919	0.00084844	-0.0100266	0.00089081	0.00137853	0.00162676	-0.00518373	0.00023379	0.00521969	-0.00269203	0.00188645	-0.00026451	-0.00037868	0.00257865	0.00082268	0.00128878	-0.00083847	AM7F5-C	4.70953	2.57261	126.398	1033.39	0.077736	-0.0163094
470	A7	DA5	AM7F5	A	51.5045	122	16.8	0	1A	1	1149.03	0.00967631	-0.0151921	0.0013648	0.00372946	0.00434789	-0.00501637	-0.00576634	0.0016139	-0.006239	0.00415099	-0.00445736	-0.00462136	0.00360153	0.00018429	-0.00329186	0.00467546	0.00282632	0.00041782	0.00096886	0.00163242	0.00066703	-0.00281027	AM7F5-J	4.80402	2.82138	121.592	1149.03	-0.00926329	-0.0284386
471	A7	DA5	AM7F5	A	50.72	125	17.7	0	1A	1	1174.16	0.0133355	-0.029444	0.00466319	-0.00202112	-0.00696841	-0.00864529	-0.00558517	-0.0105072	-0.00857577	-0.00687591	0.00461307	0.00788561	0.00139301	0.00471882	0.00040145	0.0011476	-0.00200946	0.0032791	0.00176695	-8.151e-05	0.00151894	-0.00040072	AM7F5-K	4.82831	2.87356	118.977	1174.16
472	A7	DA5	AM7F5	A	48.2077	103	9.5	0	1A	1	935.523	0.00424091	0.0118564	-0.00843601	0.00629375	0.00681311	-0.00324216	-0.0067321	-0.0112874	0.00138096	0.00155398	0.00151939	0.00166922	-0.00497932	-0.00318587	0.00102797	0.00407961	0.00316623	-0.00050381	0.00295562	0.00173691	-0.00158132	-0.00088226	AM7F5-A	4.63473	2.25129	115.093	935.523	-0.100958	-0.00797079
473	A7	DA5	AM7F5	A	48.0699	76	3.5	0	1A	1	676.002	0.00047536	-0.0437616	-0.00459848	0.00385087	0.00872477	-0.00628616	-0.00072494	-0.0024837	-0.00159278	-0.0115452	-0.00269454	-0.00313849	0.000587	0.00194283	1.27e-05	0.00282568	-0.00675062	0.00024089	-0.00158583	0.00116729	0.00085437	0.00051346	AM7F5-G	4.33073	1.25276	106.94	676.002
474	A7	DA5	AM7F5	A	45.4919	112	12.5	0	1A	1	1039.66	0.00316775	-0.0164286	-0.00608483	-0.00311829	-0.00492048	-0.00925095	-0.00519301	-0.0136548	-0.00193331	0.00066689	-0.00093429	0.00471796	-0.00165496	-0.00076714	-0.00290348	0.00345083	-0.0023938	0.00038303	0.00066404	-0.00088151	0.00017143	0.00146808	AM7F5-H	4.7185	2.52573	117.362	1039.66	-0.0120908	-0.11682
475	A7	DA5	AM7F5	A	45.4321	116	13.6	0	1A	1	1055.98	0.00397343	-0.0231582	0.00354797	-0.00645911	0.00167651	-0.0116773	0.0031485	-0.00494672	0.00231158	0.00759802	-0.00065761	-0.00555107	-0.00715225	0.00132179	-0.0013167	0.00366394	0.00107933	-0.00195412	0.00073396	0.00058708	0.00128245	-0.00174917	AM7F5-I	4.75359	2.61007	114.757	1055.98	-0.0110239	-0.049403
476	A7	DA5	AM7F5	A	44.2232	110	11.2	0	1A	1	1005.11	0.00938973	-0.0111061	-0.00562371	-0.00592706	0.00695353	-0.00301449	0.00577428	-0.0134698	0.00323756	0.00112057	0.00667121	-0.00729725	-0.0112231	0.00440245	-0.00078021	0.00179465	0.00256766	-0.00242411	0.00047429	0.00149331	0.00130074	-0.00104009	AM7F5-F	4.70048	2.41591	111.083	1005.11
477	A7	DA5	AM7F5	A	44.0051	115	14	0	1A	1	1081.76	0.00992584	-0.0106422	-0.0008528	0.00623719	0.00139531	-0.00798762	-0.00174863	-0.00478618	0.00077307	0.00781849	-0.0050604	-0.001209	-0.00321064	0.00337537	0.00032752	0.00240309	0.00175421	-0.00056906	-0.00160414	-0.00345438	0.00145222	-0.00057372	AM7F5-B	4.74493	2.63906	121.286	1081.76	-0.0606634	-0.0853764
478	A7	DA5	AM7F5	A	43.0798	105	10.7	0	1A	1	972.074	-0.00072252	-0.0116539	-0.00029762	-0.00719182	-0.00216311	0.00200423	0.00209744	-0.0097589	0.00949053	0.0129218	-0.00210648	-0.012673	-0.00082428	0.00198206	-0.00330404	0.00209957	-0.00075577	0.00186841	0.00277351	3.946e-05	0.00142264	-0.00237749	AM7F5-D	4.65396	2.37024	122.262	972.074	-0.0328736	-0.0448237
479	A7	DA5	AM7F5	A	42.0534	109	11.8	0	1A	1	1007.25	-0.00101751	-0.0139066	-0.00195104	-0.0040076	-0.00380897	-0.0158239	-0.00057299	0.00276316	0.0003039	0.00151851	-0.0015936	-0.00040237	-0.00440684	0.00392408	-0.00388017	0.00459213	0.0030146	-0.00158942	0.00284343	-0.00034555	0.00015873	-0.00222637	AM7F5-P	4.69135	2.4681	120.332	1007.25
480	A7	DA5	AM7F5	A	35.6992	94	7.2	0	1A	1	874.152	0.0086672	-0.0218258	-0.00168039	-0.00199535	-0.00307715	-0.00912897	0.00460711	-0.00720303	-0.00424829	-0.00195718	0.00648831	-0.00311319	0.00170148	0.00343587	-0.00033421	0.00043852	-0.00310406	0.00142539	-0.00155498	-0.00318195	0.00207402	-0.00222358	AM7F5-M	4.54329	1.97408	115.21	874.152
481	A7	DA4	AM7F4	A	57.8407	136	24.2	0	1A	1	1295.92	0.00345835	0.0234151	-0.0074155	0.00163567	-0.00402059	0.0116826	0.00074576	-0.00419987	-9.276e-05	-0.0007158	0.00339433	-0.00396659	-0.00319934	-0.00521089	-0.00276518	-0.00169221	0.0004581	0.00034078	-0.00175847	-0.00455531	-0.00067149	-0.00199697	AM7F4-H	4.91265	3.18635	125.847	1295.92	-0.0140406	-0.0177071
482	A7	DA4	AM7F4	A	56.9073	123	16.5	0	1A	1	1140.91	-0.0174821	-0.0061883	-0.0100896	-0.00140846	-0.00788914	0.0151263	0.00110919	-0.00687691	-0.00335613	0.0133068	-0.00673622	0.00238138	0.00669967	-0.00042934	-0.00251022	0.00273458	-0.00251701	-0.0040106	0.0012149	-0.00203596	-9.623e-05	-7.829e-05	AM7F4-A	4.81218	2.80336	116.49	1140.91	-0.0426576	-0.0475792
483	A7	DA4	AM7F4	A	56.328	133	20.7	0	1A	1	1195.54	-1.761e-05	-0.00082069	-0.00781572	0.0154034	-0.00115507	-0.00386534	0.00824311	0.0106618	-0.00997238	0.00665437	-0.00504137	-0.00600281	-0.00319531	0.00363935	-0.00226542	0.00589729	-0.0005018	0.00088059	0.00077041	8.709e-05	0.00212643	0.00105039	AM7F4-C	4.89035	3.03013	115.207	1195.54	0.150005	-0.00667266
484	A7	DA4	AM7F4	A	55.6962	134	22.9	0	1A	1	1233.9	-0.00719868	-0.00390367	-0.00207586	0.0117284	-0.0163577	0.0139843	-0.00606607	0.00780035	-0.00239991	-0.0001824	-0.00467084	-0.00380386	-0.00045002	-0.00487122	-0.00509304	-0.00338582	0.00046177	-0.00592171	0.00276385	5.676e-05	0.00205108	0.00293968	AM7F4-B	4.89784	3.13114	124.578	1233.9	0.0245105	0.116249
485	A7	DA4	AM7F4	A	52.3924	124	17	0	1A	1	1152.45	-0.00740042	-0.0232556	0.0019179	0.00120745	-0.00066345	0.0115106	0.00814222	0.00336535	0.00357655	-0.00349786	-0.00461828	-0.00272723	-0.00360305	-0.0019961	0.0009465	0.0051272	0.00128537	0.00199212	0.00051529	-0.0008598	-0.00039256	-0.00139292	AM7F4-E	4.82028	2.83321	117.099	1152.45	0.0384777	0.0228948
486	A7	DA4	AM7F4	A	51.3802	129	20	0	1A	1	1218.06	9.6e-05	0.0173165	-0.00155927	0.00743059	0.00844471	-0.00068037	0.00482789	-0.00476282	-0.00024837	4.873e-05	0.00777894	-0.00376325	-0.0026111	0.00129449	-0.00304813	0.00252263	-0.00557116	0.00248659	-0.00071873	-0.00154426	-0.00011099	-0.00110464	AM7F4-G	4.85981	2.99573	122.15	1218.06
487	A7	DA4	AM7F4	A	50.3105	123	15.9	0	1A	1	1144.87	0.00659456	0.00535883	-0.00844218	0.00431357	0.00369561	0.0147896	0.0001643	-0.00144926	-0.00666061	-0.00348807	-0.00151158	-0.00167537	0.00146804	0.00189185	-0.00784852	0.00162557	0.000705	0.00124805	0.00244036	-0.00260081	0.00102819	-0.00092199	AM7F4-F	4.81218	2.76632	112.254	1144.87	-0.0299328	-0.0164386
488	A7	DA4	AM7F4	A	41.1688	87	4.8	0	1A	1	796.84	-0.0014991	-0.00659963	-0.0291716	0.0192208	0.00343636	0.019874	-0.00560916	-0.00920135	-0.00921647	-0.00524497	-0.00916674	-0.00210299	-0.00461985	-0.00056548	0.00633141	-0.00806912	0.00022279	-0.0045079	0.00191104	-0.0025239	0.00074104	-0.00252993	AM7F4-D	4.46591	1.56862	97.2012	796.84
489	A6	DA3	AM6F3	A	63.593	135	27.1	0	1A	1	1273.83	-0.0062603	0.00881512	0.0152589	0.0041166	-0.00664028	0.00144126	-0.00746098	-0.00125648	0.0069329	-0.00487374	0.00245768	-0.00538885	-0.004278	0.00172745	-0.00239934	0.00310941	-0.00226983	-0.00535243	-0.00067953	-0.00044518	0.00242511	0.00036317	AM6F3-C	4.90527	3.29953	144.129	1273.83	-0.00330895	-0.0313494
490	A6	DA3	AM6F3	A	55.1647	132	23.9	0	1A	1	696.091	-0.0312203	-0.00803323	-0.0188201	-0.00354681	0.00352997	-0.00640124	0.00785318	-0.00509348	-0.0059108	0.0163393	0.00210103	-0.00820727	-0.00242064	0.00602444	-0.00173461	-0.00037729	0.00267598	-0.00077525	-0.00096943	-0.0001394	-0.00102502	-0.00112859	IR_M1F1_-A	4.8828	3.17388	136.107	696.091	0.113355	0.107614
491	A6	DA3	AM6F3	A	33.1655	100	10.4	0	1A	1	901.917	-0.0287987	-0.00738907	-0.00771788	0.0189663	0.00190627	0.0242347	-0.00330707	0.00557438	0.00685048	0.0102099	0.009764	0.00171077	0.00064667	-0.00177308	-0.00134246	-0.00398354	-0.00363307	-0.00212533	-0.00049465	-0.00125159	-0.00213331	0.00131009	AM6F3-B	4.60517	2.34181	137.854	901.917	-0.0583099	-0.0801778
492	A6	DA2	AM6F2	A	53.324	128	21.1	0	1A	1	1191.46	-0.0032159	-0.0046651	0.00017569	-0.00363236	-0.00913545	-0.00578321	-0.0031173	-0.00525951	0.00137345	0.00806856	-0.00218831	-0.00524213	-0.00137237	0.00294003	-0.00456269	0.00266176	0.00259727	-0.00231037	0.00017249	0.00150526	-0.00155902	-0.00123416	AM6F2-B	4.85203	3.04927	131.956	1191.46	-0.0489203	-0.0567248
493	A6	DA2	AM6F2	A	62.4112	139	24.4	0	1A	1	1272.43	-0.00847381	0.0303206	-0.0184288	-0.00103905	-0.00232134	-0.0101648	-0.00218994	-0.00847876	0.00191581	0.00405322	0.00020491	0.00093519	0.00110994	0.00098042	0.00354247	0.00426332	0.00230212	0.00177971	0.00093517	-0.00033404	-0.00157615	0.00132441	AM6F2-I	4.93447	3.19458	118.736	1272.43	-0.00365772	-0.0693991
494	A6	DA2	AM6F2	A	57.4665	130	21	0	1A	1	1192.86	-0.00989705	-0.0035042	-0.0084548	0.00650502	-0.00567263	-0.00532537	0.00199018	0.0040947	-0.0027287	0.00428974	-0.00236145	0.00079629	0.00152143	0.00144694	-0.00158594	0.00532629	0.00370615	-0.0036415	0.0010427	-0.00169587	-0.00161347	0.00196527	AM6F2-A	4.86753	3.04452	125.279	1192.86	0.00618746	0.0136586
495	A6	DA2	AM6F2	A	56.4348	138	23.4	0	1A	1	1272.76	0.00982447	-0.0328574	0.0212288	-0.0128291	-0.00124629	-0.00495913	0.00071961	-0.0078465	0.0056201	-0.00683453	0.00219227	-0.00788981	-0.00124489	0.00304692	-0.00331186	-0.00488382	0.00182	-0.00087088	0.00187785	0.0008204	0.00150181	0.00029143	AM6F2-G	4.92725	3.15274	116.4	1272.76	0.196534	0.169806
496	A6	DA2	AM6F2	A	55.5486	145	27	0	1A	1	1348.8	0.00600612	0.00046215	0.00406874	0.00061798	0.00311672	0.00513658	-0.00200209	-0.00627792	-0.00592286	0.00538316	-0.00399682	-0.00321448	0.00320217	-0.00542223	-7.645e-05	0.00042917	-0.00051247	-0.00018861	-0.0019574	0.0005006	0.00175172	0.00045906	AM6F2-J	4.97673	3.29584	115.534	1348.8	-0.0823641	-0.017524
497	A6	DA2	AM6F2	A	52.8658	131	18.5	0	1A	1	1158.33	0.00070046	-0.00563979	0.00304725	0.00405875	0.00278109	-0.00186276	0.00689411	-0.0114823	-0.00088755	-0.00111903	-0.00204112	-0.00411474	0.00367534	0.00079627	-0.00382807	0.00577667	-0.00071991	-0.00126132	0.00058839	-0.00011675	-0.00152622	0.00144638	AM6F2-E	4.8752	2.91777	107.821	1158.33
498	A6	DA2	AM6F2	A	51.7851	132	20.2	0	1A	1	1186.56	0.00048175	-0.00219813	0.00288239	-0.00198473	0.00261535	-0.00602694	0.00068155	-0.00453087	-0.00837545	0.00620931	0.00418158	-0.00203474	0.00131671	-0.00129167	-0.00688329	-0.00147919	0.00231993	0.0003902	0.00134625	0.00108949	-0.00311652	-0.00010305	AM6F2-D	4.8828	3.00568	115.036	1186.56
499	A6	DA2	AM6F2	A	49.8523	134	22.3	0	1A	1	1220.31	-0.00120561	0.00655911	-0.00022549	0.00103871	-0.00182711	0.00177996	-0.0061329	-0.00414656	-0.00587807	0.001878	-0.00202416	-0.00322718	0.00730065	0.0029972	0.00211791	-0.00448775	0.00364409	-0.00045565	-0.00262652	0.00210887	-0.00203992	-6.551e-05	AM6F2-H	4.89784	3.10459	121.314	1220.31	0.0531502	0.00228985
500	A6	DA2	AM6F2	A	49.1926	122	18.5	0	1A	1	1152.01	-0.0035064	-0.00642448	0.00313688	0.00123558	-0.0083601	-0.00228152	-0.00650623	-0.00441681	0.00220486	0.00396609	0.00240713	-0.00109221	0.00339486	-0.00067311	-0.00378159	0.00456603	0.00319771	-0.00066703	-0.00223568	0.00149817	0.00100591	0.00064071	AM6F2-C	4.80402	2.91777	133.896	1152.01	-0.0940889	-0.0842281
501	A6	DA2	AM6F2	A	45.0485	125	17.5	0	1A	1	1140.74	-0.0107275	0.0102933	-0.011306	0.00518802	-0.00225235	-0.0149077	-0.0088922	-0.0155432	0.00204243	0.00287824	0.00158822	-0.00979337	0.00510942	0.00241213	0.00110919	0.0045013	0.00371083	-0.00265894	0.001526	0.00192459	-0.00190392	-0.00073324	AM6F2-F	4.82831	2.8622	117.633	1140.74	-0.0460423	-0.0559956
502	A6	DA1	AM6F1	A	64.8381	135	24.6	0	1A	1	1266.76	-0.00674311	0.00463735	-0.00113248	-0.00113715	-0.00371334	0.011825	-0.0001195	0.00745016	-0.00201255	0.00995257	-0.00073884	-0.00088896	-0.00016865	-0.0006229	-0.0027211	0.00309449	-0.00155163	-0.00293028	-0.00176048	0.0015416	0.00030157	-0.00071017	AM6F1-C	4.90527	3.20275	130.833	1266.76	0.00039586	-0.208488
503	A6	DA1	AM6F1	A	59.5983	126	20.9	0	1A	1	1185.52	-0.00437268	0.00329355	0.0100213	-0.00027496	-0.00245877	0.0141225	0.00023929	0.00501173	0.010785	0.00060079	0.00450296	-0.00537334	0.00442836	0.0055958	-0.00095148	-0.00157484	0.001153	0.00096963	-0.00073704	0.00174632	0.00110983	0.00034624	AM6F1-A	4.83628	3.03975	137.122	1185.52	0.0278196	-0.0850803
504	A6	DA1	AM6F1	A	58.7839	123	18.2	0	1A	1	1156.59	0.0041694	0.00978591	0.00720984	-0.00388806	0.00857191	0.00751115	0.00582864	-8.781e-05	0.00654125	-0.00421026	0.00588687	-0.00864379	-0.00405884	-0.00189965	-0.00150511	0.00190343	-0.00269087	0.00234306	0.00040534	-0.00048989	-0.00127233	0.00147609	AM6F1-G	4.81218	2.90142	128.492	1156.59	-0.00018687	0.0266497
505	A6	DA1	AM6F1	A	56.55	110	12.9	0	1A	1	1016.31	-0.0109613	0.00870804	-0.00391677	0.00532965	0.00584064	-0.00317247	-0.00299241	0.00633439	-0.0008921	-0.00254014	-0.0043877	-0.0112075	-0.00447117	0.00586126	-0.0026212	-0.00105138	0.00258953	-0.00430072	0.00203285	-0.00146789	-0.0004682	-0.00018293	AM6F1-E	4.70048	2.55723	127.944	1016.31	0.039456	-0.113281
506	A6	DA1	AM6F1	A	56.2147	131	22.9	0	1A	1	1197.27	-0.00392619	-0.00973968	0.0118423	0.00415955	-0.00275085	0.00107914	0.00340683	-0.00070268	-0.00653965	0.00327144	0.00399055	0.00337532	-0.00171333	0.00696623	-0.00142817	0.0027999	-0.00066686	-0.00124437	-0.00193315	0.00127804	-9.62e-05	-0.00041819	AM6F1-L	4.8752	3.13114	133.465	1197.27	-0.00011608	0.039461
507	A6	DA1	AM6F1	A	55.6455	134	21	0	1A	1	1226.36	0.00511984	0.0064402	-0.00407078	0.00146326	-0.00506667	0.00928399	-0.00225165	0.00602734	-0.00469952	0.00172934	0.00409764	-0.00282616	-0.00613273	-0.00559835	-0.00350046	0.0014002	0.00031499	-0.00457943	0.0019416	0.00018808	0.00061835	-0.00159049	AM6F1-J	4.89784	3.04452	114.242	1226.36	0.0400824	-0.00904819
508	A6	DA1	AM6F1	A	54.364	100	10.2	0	1A	1	904.841	-0.0245738	-0.00908536	-0.00227279	0.00756334	0.00210751	0.0107969	0.00318451	0.00306171	-0.00347108	0.00822625	0.00284165	-0.00907443	-0.0046585	0.00094317	0.00292162	-0.0014148	0.00028932	0.0005213	-0.0036745	-0.0022452	0.001819	-0.0003947	AM6F1-D	4.60517	2.32239	135.203	904.841	-0.0524011	-0.0673545
509	A6	DA1	AM6F1	A	51.9907	117	17	0	1A	1	1097.53	-0.00223436	-0.00149254	0.00520353	0.00669669	-0.00339403	0.00741191	-0.0097055	0.00082309	0.00391926	0.00162628	-0.00123233	-0.00396976	-0.00136918	-0.00066336	0.00247714	-0.00134367	-0.00030495	-0.00055063	-0.00071423	-0.00026236	3.664e-05	-0.00028029	AM6F1-B	4.76217	2.83321	139.748	1097.53	0.116959	0.0979042
510	A6	DA1	AM6F1	A	51.9117	119	17.5	0	1A	1	1098.68	-0.0092573	0.0232482	-0.0153592	0.0068007	0.00220277	-0.0004567	0.00563594	0.012654	0.00606884	-0.0026183	0.00711964	-0.00117098	-0.00384508	0.00220862	-0.00038176	0.00575929	0.00441378	-0.00124009	-0.00078826	0.00100905	-0.00090063	-0.00026939	AM6F1-K	4.77912	2.8622	136.627	1098.68	-0.00868269	-0.0823577
511	A6	DA1	AM6F1	A	50.5391	119	17.3	0	1A	1	1087.86	-0.00727641	0.00546708	0.00502552	-0.00104953	-0.004846	0.0143469	-0.00555402	0.00783931	-0.00898935	0.00132889	-0.00310664	-0.00105209	-2.99e-06	0.00034253	-0.00456485	0.00212818	0.00125054	0.00258994	0.00153109	0.00157957	0.00046217	-0.00193482	AM6F1-M	4.77912	2.85071	135.065	1087.86	-0.10911	-0.0109655
512	A6	DA1	AM6F1	A	49.492	105	12.2	0	1A	1	947.183	-0.0140289	0.0186485	0.00216624	0.0267465	0.00348018	0.00882595	-0.00224585	-0.00544993	0.00278512	0.0130413	0.00099862	-0.00396639	-0.00168294	0.00920563	-0.0044988	-0.00157356	0.00227964	-0.00052482	0.00133963	0.00145634	-0.0037375	-0.00239275	AM6F1-F	4.65396	2.50144	139.402	947.183	-0.00555128	-0.0760964
513	A6	DA1	AM6F1	A	49.2406	114	14.3	0	1A	1	1036.31	0.00608179	-0.0024471	0.00174985	0.0111595	0.0091803	-4.983e-05	0.00202445	-0.00248089	-0.00314523	0.00391416	0.00515252	-0.0001839	0.00023988	0.00144501	-0.00504624	0.00438686	2.513e-05	0.00061289	0.00048137	0.00030608	-0.00293233	-0.0001963	AM6F1-N	4.7362	2.66026	127.222	1036.31	0.0611501	-0.057159
514	A6	DA1	AM6F1	A	48.4382	109	13.9	0	1A	1	1020.44	-0.0116662	0.00643661	-0.00318373	0.00726714	-0.0115363	0.00938208	-0.0101449	0.00520859	0.00095711	-0.00174827	0.00035196	-0.00132337	-0.00013106	0.00577622	-9.971e-05	0.00189013	0.00204801	0.00032823	-0.00056487	0.00119732	-0.0004115	-0.00127762	AM6F1-H	4.69135	2.63189	141.747	1020.44
515	A6	DA1	AM6F1	A	45.3127	107	12	0	1A	1	969.284	-0.00656977	-0.0200871	0.00484375	0.00186692	0.00257053	0.00316989	0.00196605	0.00430993	0.00358494	-0.00559384	0.00552814	-0.00910158	0.00028982	0.00077186	9.987e-05	-0.00119605	0.00415575	0.00222532	-0.00068038	-0.00170192	-0.00321489	-0.00108866	AM6F1-P	4.67283	2.48491	129.465	969.284	0.0218282	-0.129587
516	A6	DA1	AM6F1	A	43.0907	91	6.8	0	1A	1	817.815	-0.0186257	-0.0243991	-0.00560244	0.00409457	0.00243741	0.00942412	-0.00182011	0.00685987	-0.00049734	0.00398028	0.0013076	-0.0111792	-0.00475979	0.0078197	-0.0050731	0.00524126	-0.00119109	0.00073591	-0.00018386	-0.00330743	0.00125736	0.0011432	AM6F1-J	4.51086	1.91692	120.097	817.815
517	A5	DA15	AM5F15	A	61.271	135	23.5	0	1A	1	1250.34	0.0113753	-0.00690961	0.00750184	0.00851376	-0.00736134	-0.00752797	-0.00318571	-0.005749	0.00172191	0.00292041	-0.00168246	-0.0011373	0.00430869	-0.00385254	0.00159644	-0.00133094	0.00011072	-0.00277069	0.00032935	-0.00012912	0.0001033	-0.00119478	AM5F15-H	4.90527	3.157	124.983	1250.34	-0.122935	-0.0973789
518	A5	DA15	AM5F15	A	58.2057	132	22.7	0	1A	1	1245.29	0.00633326	-0.00891039	0.00417859	0.0001873	-0.017459	-0.00643921	-0.00191634	-0.0107984	0.00195204	-0.00427779	-0.00557582	-0.00084158	-0.00567118	-0.00297114	0.00029949	-0.00104453	-0.00084162	-0.00113751	-0.00154122	0.00126689	-0.00035031	-0.00031058	AM5F15-B	4.8828	3.12236	129.273	1245.29	-0.0767945	0.00328506
519	A5	DA15	AM5F15	A	57.3092	131	20.4	0	1A	1	1216.37	0.0232143	-0.00179722	-0.00182451	0.00489903	-0.0102532	-0.0124382	-0.00134119	-0.00149526	0.00694049	-0.00141025	-0.0063105	0.00176524	0.00060935	0.00388924	-0.00368241	-0.00182015	0.00096568	0.00280701	0.00336524	-0.00160105	0.0016474	-0.00018335	AM5F15-K	4.8752	3.01553	118.894	1216.37	-0.0678068	-0.0587584
520	A5	DA15	AM5F15	A	56.6245	124	17.3	0	1A	1	1152.05	-0.00478464	-0.00296791	-0.00660511	0.017592	-0.0104595	-0.00980538	0.0118572	-0.00223519	0.00158155	-0.0028897	-0.00655288	-0.00190661	0.00072162	-0.00194294	-0.00393545	7.669e-05	0.00250534	0.0023989	-0.00044448	-0.00366731	-0.00188459	0.0029118	AM5F15-D	4.82028	2.85071	119.166	1152.05	-0.0728063	-0.0419962
521	A5	DA15	AM5F15	A	56.5366	127	18.9	0	1A	1	1167.51	0.00197536	-0.00848992	-0.00073869	0.00292232	0.00098307	-0.00751593	0.00117956	0.00170318	-0.00394822	0.00357696	-0.00784918	-0.0053884	-0.00120575	0.00347261	-0.00261992	-0.00686106	-0.00215958	0.00240603	0.00143957	-0.00138434	9.86e-05	-0.00044286	AM5F15-I	4.84419	2.93916	121.053	1167.51	0.01721	0.0747865
522	A5	DA15	AM5F15	A	55.9572	131	23.5	0	1A	1	1242.77	-0.00026912	-0.00390391	0.00973541	0.0103428	0.00051026	-0.00017452	-0.00729218	-0.00142235	0.00182139	0.00320115	-0.00391567	-0.00054395	-0.00578885	-0.00194944	-0.00175378	0.00067116	-0.00134976	0.00226656	-0.00140761	0.00019435	0.00018367	0.00033838	AM5F15-F	4.8752	3.157	136.962	1242.77	-0.0536356	-0.0641121
523	A5	DA15	AM5F15	A	55.6818	135	25	0	1A	1	1246.07	-0.0022632	-0.00216899	0.00412351	0.0152161	-0.0218389	-0.0110131	0.00364677	0.00670924	0.0135989	0.00851385	-0.00767477	-0.00914796	-0.00515596	0.00195949	-0.00177276	-0.00535489	-0.0016254	-0.00120463	0.00095635	0.00070998	-1.924e-05	0.00037952	AM5F15-G	4.90527	3.21888	132.96	1246.07
524	A5	DA15	AM5F15	A	55.6786	130	19.5	0	1A	1	1224.41	0.00176113	-0.0168661	-0.0030814	0.00580984	-0.00660787	0.00258193	-0.00077027	-0.00810553	-0.00391618	6.253e-05	-0.0105611	2.696e-05	0.00658792	0.0064094	-0.0007592	-0.0037605	-0.00025369	0.00284368	0.00155522	0.00026317	0.00022853	-0.00132197	AM5F15-C	4.86753	2.97041	116.33	1224.41
525	A5	DA15	AM5F15	A	54.8733	131	21.3	0	1A	1	1216.06	0.0107387	-0.0146272	-0.00211858	0.00523857	-0.0089103	-0.00442319	-0.00961917	-0.0053191	-0.00025434	0.00691922	-0.00605507	0.00085174	0.00089093	0.0004488	-0.00088615	-0.00299907	-0.00011512	0.00127236	0.00101584	0.00070919	0.0006971	-0.00050897	AM5F15-J	4.8752	3.05871	124.14	1216.06	-0.0875284	-0.0472357
526	A5	DA15	AM5F15	A	52.8934	120	15.3	0	1A	1	1113.26	-0.00818563	-0.00333326	-0.00661986	0.00542729	-0.00798709	-0.00524648	-0.00254974	-0.00268237	5.907e-05	-0.00141499	-0.0105006	-0.00421147	-0.00356621	0.00494119	-0.00206854	-0.00339015	-0.00021189	0.00213625	-0.00054661	-0.00052691	0.00143594	0.00185533	AM5F15-E	4.78749	2.72785	116.448	1113.26	-0.0316908	-0.141247
527	A5	DA15	AM5F15	A	52.0164	135	24.6	0	1A	1	1280.59	0.00140802	-0.00744461	0.00760507	0.00044088	-0.00645505	-0.0101434	0.00212132	-0.0102841	-0.0021374	0.00309122	-0.00682194	-0.00336516	-0.00036475	-0.00092341	-0.00346249	0.0001903	-0.00111418	0.00195181	-0.00085978	0.00010214	0.00090431	-0.00147317	AM5F15-P	4.90527	3.20275	130.833	1280.59	-0.0341961	-0.0835487
528	A5	DA15	AM5F15	A	51.8886	115	17.1	0	1A	1	1061.39	-0.0210599	0.00589035	0.00634409	0.014779	-0.00496493	-0.0128114	-0.00445142	-0.00819369	0.00323791	0.00762775	-0.00439689	0.00295894	0.00191079	0.00599315	-0.00677903	-0.00201503	0.00080904	0.00285098	0.00152559	0.00412981	0.00048181	0.00293504	AM5F15-M	4.74493	2.83908	148.143	1061.39	0.0632913	0.14892
529	A5	DA15	AM5F15	A	47.7435	124	18	0	1A	1	1161.43	0.0056497	-0.00772547	0.00202302	0.0106433	-0.0210233	-0.00516828	0.0064177	-0.00583554	-0.0110035	0.00112697	-0.00233788	-0.00340406	-0.00473751	0.00201523	-0.0037447	-0.00584888	-0.00110585	0.00271059	-0.00109061	0.00170483	-0.0003929	0.0007585	AM5F15-A	4.82028	2.89037	123.987	1161.43	0.00061714	-0.166469
530	A5	DA15	AM5F15	A	46.745	120	15.9	0	1A	1	1098.65	-0.00094935	-0.00710001	0.00062527	0.0102486	-0.00826932	-0.00581759	-0.00272345	-0.00868712	0.00540606	-0.00810218	-0.00342429	-0.00246519	-0.00056646	0.00520229	-0.00233307	0.00023161	0.00223226	0.00213408	-0.00071055	0.00014942	-0.00268175	0.00053618	AM5F15-L	4.78749	2.76632	121.014	1098.65	-0.126684	-0.130554
531	A5	DA15	AM5F15	A	45.7161	120	15.5	0	1A	1	1099.09	-0.00057318	-0.0167123	-0.00196735	-0.00257452	-0.00802953	0.00344086	-0.00563907	-0.00359654	-0.0053354	-0.00267076	-0.00026799	-0.00277776	0.00071402	0.00172481	-0.00378017	0.00524187	0.00267299	0.00250836	-0.00051061	-0.00129881	0.00090029	0.00033847	AM5F15-N	4.78749	2.74084	117.97	1099.09	-0.198094	-0.0185881
532	A5	DA14	AM5F14	A	63.2097	150	33.1	0	1A	1	1380.51	0.00642995	-0.00790912	0.0269933	0.0265609	0.00567188	0.00428319	0.0092237	0.00311679	-0.00658853	0.00530812	-0.00355609	-0.00748081	-0.00770898	-0.00609948	0.00209394	-0.0043813	0.00167881	0.00042992	-0.00302481	0.00099731	0.00397388	5.855e-05	AM5F14-E	5.01064	3.49953	127.753	1380.51	-0.0316671	-0.0272368
533	A5	DA14	AM5F14	A	60.3207	132	22.1	0	1A	1	1233.67	-0.00222897	0.00760764	-0.00089082	0.0160743	0.0111045	0.00322833	0.00445382	0.0127247	-0.00569828	0.0107268	0.00373424	0.00548727	-0.00623863	0.00306336	0.0006108	-0.00362964	-0.00075113	-0.00030558	-0.00019357	0.00174173	-0.00058246	-0.00130754	AM5F14-B	4.8828	3.09558	125.856	1233.67	0.0834483	-0.00674999
534	A5	DA14	AM5F14	A	58.0144	140	24.7	0	1A	1	1277.25	0.0207697	-0.0376263	0.0163821	0.00685328	-0.00648901	0.00022976	0.00091072	0.00334825	-0.0115532	-5.436e-05	-0.00100671	-0.00225891	-0.00285645	0.00059627	-0.0041585	0.00152121	0.00374871	0.0038039	-0.00095317	-0.00211208	0.00236695	0.00184271	AM5F14-A	4.94164	3.2068	117.603	1277.25
535	A5	DA14	AM5F14	A	54.5906	121	14.8	0	1A	1	1097.24	-0.00385887	-0.00798542	-0.00861557	-0.00093998	0.00018795	0.00411457	-0.00103486	-0.00188501	0.00500519	-0.0034385	-0.0035155	-0.00533111	0.00425791	0.00390739	0.00186369	-0.00072093	-0.00356351	0.00427677	-0.0011109	-0.00367832	-0.00154806	0.00026571	AM9F14-D	4.79579	2.69463	109.833	1097.24	-0.074462	-0.0166366
536	A5	DA14	AM5F14	A	50.5729	131	18.8	0	1A	1	1150.05	0.0143635	-0.0156033	-0.00165644	0.020445	0.0077887	0.00688417	0.00471976	0.00116019	-0.00477616	0.00352391	0.00536203	0.00157505	-0.00200054	0.00047543	0.00902363	-0.00660358	0.00030598	-0.00457364	0.00024993	0.00234406	-0.00056363	-0.00085562	AM5F14-C	4.8752	2.93386	109.569	1150.05	-0.151121	-0.108221
537	A4	DA12	AM4F12	A	58.5532	111	13.1	0	1A	1	1029.86	0.0056401	-0.00831352	0.00315661	0.0127735	-0.00364958	0.00431982	-0.00364073	0.00228668	-0.00337003	0.00521109	0.00222195	-0.00357095	-0.00407181	2.99e-06	0.0017062	-0.00247565	-0.00629531	0.00227868	-0.00014794	0.00068222	0.0016549	-0.00323365	AM4F12-C	4.70953	2.57261	126.398	1029.86
538	A4	DA12	AM4F12	A	54.6115	99	10.7	0	1A	1	891.63	-0.0236524	-0.0049135	0.00922401	0.00287008	0.00953486	0.0112898	-0.012859	0.00301904	0.0121393	-0.00330286	0.0036626	-0.00473194	-0.00977117	-0.00219979	-0.00635224	-0.00272358	-0.00455321	0.00070457	0.00123779	0.00042806	0.0018709	0.00209667	AM4F12-B	4.59512	2.37024	146.236	891.63	-0.0452223	0.0734448
539	A4	DA12	AM4F12	A	54.4275	130	21.2	0	1A	1	1181.93	-0.0122762	-0.00354804	0.0072591	0.0104625	0.00564326	-0.00044628	-0.00794294	-0.010324	-0.00290103	0.00073657	0.00038966	0.00027973	-0.00962338	-0.00187604	-0.00116125	-0.00185629	0.00181998	-0.00124426	0.00185381	0.00269973	0.00127163	-0.00045371	AM4F12-A	4.86753	3.054	126.472	1181.93	-0.0344065	-0.0830778
540	A4	DA10	AM4F10	A	50.3376	119	15.3	0	1A	1	1073.23	-0.0197175	-0.0204449	0.0106291	0.00958395	0.00451689	-0.00844834	0.0117069	0.0138585	0.00058321	0.00275727	-0.00048595	-0.00562703	0.00865883	-0.00300436	-0.00527434	0.00251889	9.997e-05	-0.00402332	-0.00039248	0.00023509	-0.0018168	0.00285778	AM4F10-J	4.77912	2.72785	119.451	1073.23	0.0178188	-0.0082319
541	A4	DA10	AM4F10	A	56.7487	136	24	0	1A	1	1267.92	-0.00529818	-0.00892948	0.00151534	0.00484588	0.00543298	-0.0100207	0.00173347	0.00124322	-0.00240856	-0.00432992	-0.00129182	-0.00060528	-0.00054534	-0.00087407	-0.00403688	0.00151756	0.001782	-0.00046837	0.00251451	-0.0021113	-0.00063292	-0.00109767	AM4F10-H	4.91265	3.17805	124.807	1267.92
542	A4	DA10	AM4F10	A	53.8493	117	14.2	0	1A	1	1037.71	-0.0111914	-0.0137383	0.0045215	0.00299753	0.00421253	-0.00244338	0.00262835	0.0015717	0.00291971	-0.00292969	-0.00465186	-0.0003736	0.00341316	-0.00195642	0.00076556	-0.00283828	0.00065503	0.00033488	-7.466e-05	-0.00112435	0.00079984	-2.728e-05	AM4F10-G	4.76217	2.65324	116.731	1037.71
543	A4	DA10	AM4F10	A	51.226	123	18.2	0	1A	1	1128.06	0.00399815	0.0006204	0.00967577	0.0145908	0.00444922	-0.00183116	-0.00327122	0.0092326	-0.00152646	-0.00656047	0.00260801	-0.00803734	0.00079084	0.00249042	0.00249341	5.97e-05	-0.00206248	-0.00809442	-0.00240701	0.00036586	-0.00074984	0.00229136	AM4F10-L	4.81218	2.90142	128.492	1128.06	0.120821	0.232301
544	A4	DA10	AM4F10	A	49.8633	109	11.9	0	1A	1	967.351	-0.00541972	0.00475762	0.00368391	0.00252401	0.00467112	-0.00979099	-0.00282674	-0.0136137	0.00505335	-0.00207222	0.00618332	0.00191847	-0.00080712	0.00301173	-0.00303972	-0.00269743	-0.00234971	-0.00211687	0.00035134	0.00310884	0.00329315	0.00048754	AM4F10-E	4.69135	2.47654	121.352	967.351	0.0228833	0.0716409
545	A4	DA10	AM4F10	A	49.4598	117	13.9	0	1A	1	1088.76	0.00385703	-0.00047093	-0.0077053	-0.00122283	0.00029034	-0.00626818	0.00379745	-0.00243185	0.00042976	-0.00201247	-0.00475852	-0.00562222	0.0003912	0.00281406	-0.00095071	0.00079159	0.00300765	0.00118789	0.001242	6.95e-05	-0.00091048	0.00070251	AM4F10-K	4.76217	2.63189	114.265	1088.76
546	A4	DA10	AM4F10	A	43.1332	114	12.7	0	1A	1	1021.44	-0.0114672	-0.0094329	1.883e-05	-0.00520842	0.0178595	-0.00720016	0.00150155	0.00734764	-0.00140532	-0.00269264	-0.00586987	-0.00726885	-0.00016365	0.00465565	7.851e-05	0.00569462	0.00167165	-0.00103367	0.00105775	-0.00090892	-0.00075739	0.00044621	AM4F10-I	4.7362	2.5416	112.987	1021.44	0.0386627	0.0218127
547	A4	DA10	AM4F10	A	42.1537	124	18.1	0	1A	1	1121.16	-0.00738078	-0.0123727	0.00916011	0.00259762	-0.00677297	-0.00834379	-0.00495788	-0.00442364	0.00020426	-0.00588902	-0.00266922	0.00226104	0.0007763	-0.00087641	-0.00338726	-0.00058264	-0.00090264	0.00123136	0.0003357	-0.00086225	0.00160557	-0.00134962	AM4F10-F	4.82028	2.89591	124.676	1121.16	0.0950049	-0.0579645
548	A3	DA9	AM3F9	A	55.7087	125	15.7	0	1A	1	1154	0.0170258	0.00096971	-0.0113964	0.00593839	0.00341253	-0.00520407	-0.00269378	-0.0088729	-0.00413913	0.00557216	-0.00670312	-0.00286685	0.00161437	-0.00138744	-0.0030699	-0.00106574	0.00042431	0.00360002	-0.00172978	-0.00167769	0.00043498	-0.00076088	AM3F9-D	4.82831	2.75366	105.533	1154	0.169807	0.201636
549	A3	DA9	AM3F9	A	55.611	121	14.7	0	1A	1	1095.3	0.0154704	0.00554382	-0.00488703	0.00678353	0.013698	0.00042092	0.00196852	-0.00096657	0.00037501	0.00119186	-0.00099753	-0.00739056	0.00599498	-0.00082664	0.00243059	0.00035546	0.00079017	0.00128913	0.00101444	-0.00154074	-0.00155282	0.00063245	AM3F9-K	4.79579	2.68785	109.091	1095.3	0.042321	-0.161752
550	A3	DA9	AM3F9	A	55.5989	122	16.2	0	1A	1	1131.71	0.0189767	-0.0137777	-0.00131325	0.0156389	0.00255206	-0.00621586	-0.00109427	0.00225857	-0.00585456	-1.258e-05	-0.00282233	-0.00197344	-0.00474295	0.00162717	-0.00035042	-0.00413049	0.00010109	0.00138005	0.00115421	0.00039546	-0.00115055	-0.00111693	AM3F9-B	4.80402	2.78501	117.249	1131.71
551	A3	DA9	AM3F9	A	55.1204	124	16.4	0	1A	1	1151.41	0.0077619	-0.00228445	-0.00347991	0.00703439	0.00321939	-0.00484791	-0.00294481	-0.00231233	-0.00212378	0.00954142	-0.00616314	-0.00563262	-2.19e-05	-0.00095598	-0.00116986	0.00100363	0.00181938	0.00188231	6.279e-05	-0.00128162	0.00031128	-0.00089451	AM3F9-A	4.82028	2.79728	112.966	1151.41
552	A3	DA9	AM3F9	A	51.811	113	11.6	0	1A	1	1012.03	0.0149287	-0.00430445	-0.00153875	0.0149304	0.00996076	-0.00746561	-0.00335672	0.00169157	0.00035299	-0.00579952	-0.00028373	-0.00255699	-0.00072631	-0.00679057	0.0065539	0.00325088	-0.00167255	-0.00012196	-0.00186797	0.00069573	0.00085968	-0.00162849	AM3F9-C	4.72739	2.45101	106.005	1012.03	-0.0188271	-0.057194
553	A3	DA9	AM3F9	A	51.282	129	17.7	0	1A	1	1164.13	0.0121387	-0.007231	-0.00840449	0.0066307	0.0181308	0.0120509	-0.00479483	0.0228098	0.00985995	0.00333457	-0.00714995	-0.00907976	0.00251607	-0.00468706	0.00634661	-0.00510542	6.56e-06	0.00080513	0.00200389	-0.00066978	-0.00038576	0.00223282	AM3F9-L	4.85981	2.87356	108.103	1164.13	-0.0260883	0.0531443
554	A3	DA9	AM3F9	A	51.1083	123	15.9	0	1A	1	1152.01	0.0217161	0.00632708	-0.0099378	0.00500916	0.0033946	-0.00927287	-0.00173196	0.00424381	-2.306e-05	-0.00344954	-0.00389823	-0.00755277	0.00966904	0.00057672	0.0075105	-0.00279835	-0.00014716	0.00381943	0.00079005	-0.00277553	-0.00204926	0.00031219	AM3F9-F	4.81218	2.76632	112.254	1152.01
555	A3	DA9	AM3F9	A	50.8465	131	20	0	1A	1	1201.52	0.0158611	-0.00286591	-0.00028119	0.00121791	-0.00049071	0.00243673	-0.00586847	0.00314223	-0.00592746	6.361e-05	0.00573682	-0.00111949	0.00585035	-0.00058722	0.00368701	0.00063007	-0.00041869	0.00081059	-0.00115917	-0.00132831	-0.00013068	-0.00063677	AM3F9-M	4.8752	2.99573	116.563	1201.52	0.0834241	0.010252
556	A3	DA9	AM3F9	A	50.3363	120	13.9	0	1A	1	1091.21	0.00160162	-0.00342643	-0.00992712	0.00435169	0.00969258	-0.00610318	-0.00418082	0.000867	-0.00524904	0.0068653	-0.00207757	-0.0076458	0.00246586	0.00054863	0.00330327	0.00167591	-0.00017897	0.00160403	0.00153231	-0.00039813	0.00078225	-0.00189295	AM3F9-G	4.78749	2.63189	105.792	1091.21
557	A3	DA9	AM3F9	A	46.7231	127	17	0	1A	1	1194.88	0.0283586	0.00162528	-0.00777207	-0.00375326	0.00503124	0.00426464	-0.00143446	-0.00017093	0.0117029	-0.00302797	-0.00845959	-0.00855563	0.00242614	-0.00150592	0.00172879	0.00210023	0.00330468	0.00130853	0.00356076	-0.00025802	0.0003478	-0.00056803	AM3F9-I	4.84419	2.83321	108.883	1194.88	0.0287934	0.0555468
558	A3	DA9	AM3F9	A	45.5095	116	13	0	1A	1	1043.19	0.00956365	0.00326453	-0.00654886	0.00242719	0.00388137	-0.00957661	-0.00209942	-0.00043057	0.00083427	0.00740843	-0.00855064	-0.0087268	0.00274658	0.00551691	-0.00046295	0.00109852	-0.00076358	-0.00031466	0.00242432	-0.0018181	-0.00071489	-0.00065479	AM3F9-N	4.75359	2.56495	109.695	1043.19	0.108644	0.145712
559	A3	DA9	AM3F9	A	45.017	115	13	0	1A	1	1056.14	0.0202177	0.00072684	-0.00526304	0.00629876	0.017226	-0.00776103	-0.00322387	-0.00308705	0.00075154	0.00098061	-0.00364923	-0.0039958	0.00563802	-9.545e-05	-0.00035187	0.00225235	-0.0028406	0.00475933	-0.00085357	-0.00193623	-2.169e-05	0.00067909	AM3F9-J	4.74493	2.56495	112.623	1056.14
560	A3	DA9	AM3F9	A	43.1961	121	14.4	0	1A	1	1120.54	0.0131315	0.00610992	-0.0139159	-0.00565406	-0.00425664	-0.00765956	-0.00742904	-0.00599495	0.00385558	-0.0030243	-0.00044803	-0.00590026	-1.753e-05	0.00501308	0.00238508	-0.00227393	-0.00111691	0.00243641	0.00042246	-0.00105052	0.00047793	-0.00169489	AM3F9-E	4.79579	2.66723	106.865	1120.54	-0.0215045	-0.0702921
561	A3	DA9	AM3F9	A	42.5324	119	14.3	0	1A	1	1104.83	0.0102769	-0.00552065	-0.00675895	0.00376343	0.0040861	-0.00733183	-0.00479818	-0.00124556	-0.00184297	-0.00050701	-0.00030245	-0.00535892	-0.00397486	0.00264011	0.00145353	-0.00181316	-0.00014905	0.00527806	0.00029474	-0.00088061	-0.00125966	-0.00050608	AM3F9-H	4.77912	2.66026	111.644	1104.83
562	A3	DA9	AM3F9	A	38.371	96	7.9	0	1A	1	851.946	-0.0155306	-0.00779359	-0.00830969	-0.00086006	-0.0227575	-0.0154439	0.00286108	0.025462	-0.0101324	-0.00365408	-0.00862188	-0.0109828	0.00889217	-0.00946513	-0.00935057	-0.00243877	0.00025134	-0.0018816	-0.00301283	0.00120384	0.00448904	-0.00010722	AM3F9-P	4.56435	2.06686	118.567	851.946
563	A3	DA8	AM3F8	A	57.4315	124	17.5	0	1A	1	1150.71	0.00351318	-0.00084703	0.00159587	0.00753466	0.00494845	-0.00645432	-0.00387104	-0.00602642	-0.00068962	0.00661584	-0.00451318	0.0007915	-0.00401489	0.00046598	-0.00425397	0.00069125	-0.00428576	-0.00020355	0.00370871	-0.00119263	0.00197412	0.00032026	AM3F8-J	4.82028	2.8622	120.543	1150.71
564	A3	DA8	AM3F8	A	57.1724	125	17	0	1A	1	1150.25	0.0128542	-0.0157722	0.00456927	0.0106649	-0.00625689	0.00054294	0.00696925	-0.00317347	-0.00131699	0.00621295	-0.00177567	0.00514263	0.00240213	0.00710427	0.00275693	5.235e-05	-0.00554635	-0.00264031	-0.00119507	-0.00214282	-0.00132614	-0.00140853	AM3F8-G	4.82831	2.83321	114.272	1150.25	-0.0274523	-0.0128121
565	A3	DA8	AM3F8	A	55.2415	124	17.3	0	1A	1	1112.04	0.00321206	0.00200664	0.00300826	0.00651717	0.00364902	-0.00881236	0.00251396	-0.0107058	-0.00397	0.0029053	0.00363852	0.00328615	-0.0018616	-0.00303569	-0.00024656	0.00248611	-0.00083971	0.00086883	0.00026901	0.00093627	0.00071627	-0.00166383	AM3F8-N	4.82028	2.85071	119.166	1112.04	0.0580899	0.0603887
566	A3	DA8	AM3F8	A	54.3036	111	11.2	0	1A	1	1013.43	0.00065071	-0.0318434	-0.00208325	0.00314633	0.00532681	0.00813694	0.0111257	-0.0180584	0.00739705	0.0061212	-0.00348258	-0.00380249	-0.00210652	0.0051976	-0.00056458	0.00216915	0.00048413	-0.00068197	0.00014315	-0.0006266	0.00066794	0.00135274	AM3F8-B	4.70953	2.41591	108.066	1013.43	0.0102747	-0.0400029
567	A3	DA8	AM3F8	A	53.7679	117	13.8	0	1A	1	1055.02	0.00979835	-0.00288543	0.00304145	0.0168922	0.00310799	0.00204817	0.00181454	-0.00995031	-0.00070221	-0.00055763	-0.00350903	-0.00104941	-0.00334096	0.00729813	-0.00561388	-0.00059186	-0.00121846	-0.00133745	-0.00085708	-0.00055576	0.00201477	-8.428e-05	AM3F8-L	4.76217	2.62467	113.443	1055.02	-0.0517488	0.0131618
568	A3	DA8	AM3F8	A	51.47	113	11.9	0	1A	1	1002.17	0.00621216	-0.0328904	0.00672587	0.00703207	0.00392273	-0.0116407	0.00011703	-0.00954548	0.00510508	-0.00321389	-0.0102592	-0.00527715	-0.00492426	-0.00018309	-0.00371109	-0.00203989	0.00139135	0.00073227	0.00327628	0.00334796	2.121e-05	-0.00188083	AM3F8-P	4.72739	2.47654	108.747	1002.17	0.00790677	0.166735
569	A3	DA8	AM3F8	A	51.0697	109	12.1	0	1A	1	1014.74	0.00397815	0.00185196	0.0087213	0.0102191	0.00148172	-0.00202111	-0.00569958	-0.00897087	0.00585107	-0.00580469	-0.00778168	-0.00209653	0.00273395	0.00328234	5.677e-05	0.00434219	-0.00292529	-0.0035021	0.00115609	-0.00145982	-0.00014224	-0.00069189	AM3F8-A	4.69135	2.49321	123.391	1014.74	-0.0225256	0.0235738
570	A3	DA8	AM3F8	A	49.7544	129	19.1	0	1A	1	1165.73	0.00760772	0.0107713	0.00570265	0.0136353	-0.00090934	0.00048717	-0.00475551	-0.00651214	-0.00028542	-0.0007893	-0.00113855	-0.00271628	-0.00077244	-0.00329226	0.00164062	-0.00151904	-0.00394342	-0.00324142	0.0016908	0.00162321	0.00353027	0.00036308	AM3F8-K	4.85981	2.94969	116.653	1165.73	-0.101693	-0.052906
571	A3	DA8	AM3F8	A	48.5234	115	13.3	0	1A	1	1043.73	0.00888302	-0.0172069	0.00483671	0.00581929	1.646e-05	-0.00223152	-0.00167585	-0.00507464	0.00226622	-0.0112773	-0.00250222	-0.00285706	0.00146864	0.00211391	-0.0009221	-0.00259006	0.00224703	0.00105148	0.00100761	-0.00024744	9.298e-05	-0.00023589	AM3F8-E	4.74493	2.58776	115.222	1043.73	-0.0675483	-0.00041846
572	A3	DA8	AM3F8	A	48.1792	116	14	0	1A	1	1066.82	0.00438834	-0.00046029	-0.00154726	0.00528104	0.0015087	-0.00294307	-0.00596105	-0.0125476	0.00873799	-3.917e-05	0.00150706	-0.00091387	0.00308604	0.00823318	-0.00076476	-0.00179123	0.00425752	-0.00153067	0.00453677	-0.00123139	0.00015545	-0.00318134	AM3F8-C	4.75359	2.63906	118.133	1066.82	-0.0175602	-0.12739
573	A3	DA8	AM3F8	A	47.6462	114	13.9	0	1A	1	1078.98	0.00992119	-0.0183351	-0.00020125	0.0131431	0.00465541	-0.0085803	-0.00736477	-0.00613715	-0.00244783	0.00274336	-0.00398871	0.00074483	4.758e-05	-0.00293401	0.00232578	-0.00258078	-0.00026796	-0.00145323	0.00184843	-0.00144619	0.00219611	-3.619e-05	AM3F8-I	4.7362	2.63189	123.663	1078.98	-0.0250263	0.0459647
574	A3	DA8	AM3F8	A	45.9881	110	12.3	0	1A	1	998.478	0.00538456	-0.00450875	0.00797738	0.00674235	0.00200681	0.00502087	0.00204577	-0.00559938	0.0066688	-0.00752588	0.00079302	-0.00035512	0.00106627	0.00794227	-0.00349152	0.00051478	-0.00129847	-0.0022416	-0.00051784	0.00084577	-1.728e-05	-0.00027611	AM3F8-D	4.70048	2.5096	121.993	998.478	-0.149581	-0.0325982
575	A3	DA8	AM3F8	A	42.0352	122	14.6	0	1A	1	1098.49	0.0114079	-0.008502	-0.00589555	0.00435452	-0.00108377	-0.0107335	0.00295797	-0.0106799	-0.00648847	-0.00385611	-0.00066911	0.00123618	-0.00330879	0.00542706	0.0022803	-0.0032822	-0.00102469	0.00011559	0.00350891	0.00089746	0.00074476	9.925e-05	AM3F8-M	4.80402	2.68102	105.669	1098.49	-0.139418	-0.0791184
576	A3	DA8	AM3F8	A	42.0296	117	13.5	0	1A	1	1083.09	0.0124924	0.00269357	0.0009034	0.00934789	0.00661599	0.00428131	0.00046513	-0.0164082	-0.00029926	-0.00144499	-0.00197952	0.00308717	0.00138811	0.00308844	-0.00272369	-0.0034329	-0.00292658	9.343e-05	0.00096055	-0.00087584	0.00187061	0.00131595	AM3F8-H	4.76217	2.60269	110.977	1083.09	0.0203318	0.083641
577	A3	DA8	AM3F8	A	38.7562	111	13	0	1A	1	1028.83	0.0166087	-0.00305426	0.00585922	0.00180631	0.00567412	-0.0127256	-0.00132434	-0.0167746	0.0119895	-0.00849228	0.00471445	0.00089377	-0.00405918	0.00585418	-0.00729445	-0.00119289	-0.00037162	-0.00502495	0.00215609	-0.00370741	-0.00089318	-0.00112267	AM3F8-F	4.70953	2.56495	125.433	1028.83	-0.0352293	-0.130089
578	A3	DA7	AM3F7	A	71.4727	131	20.7	0	1A	1	1208.35	0.0149492	-0.0107776	0.00219439	0.0268957	-0.00239125	0.00064894	0.00316293	0.00668941	0.00606964	0.00594099	0.00462677	0.00396935	0.00742441	0.00103332	-0.00031451	0.00129329	-0.00116091	0.00101655	-0.00032682	0.00088372	0.00052575	0.00197955	AM3F7-A	4.8752	3.03013	120.643	1208.35	0.00142956	-0.068568
579	A3	DA7	AM3F7	A	64.4669	155	37.3	0	1A	1	1494.99	0.0159366	-0.00256176	0.00988158	0.00210913	0.00731336	0.00549908	0.00411061	-0.00365347	-0.00198272	0.00853044	-0.00275211	-0.0018081	-0.00058548	0.00336154	0.00085345	-0.00189595	0.00152258	0.00047166	0.00147422	0.00022213	-0.00043756	0.00097598	AM3F7-I	5.04343	3.61899	130.292	1494.99	-0.00288446	-0.0875316
580	A3	DA7	AM3F7	A	63.2952	138	23.6	0	1A	1	1267.97	0.010652	0.02071	-0.00346847	0.00383467	0.00711372	-0.00272723	0.00854936	-0.00235061	-0.00280629	0.0126721	0.00095221	-0.00150561	0.00378849	-0.00592329	0.00033721	-0.00308914	-0.00075244	-0.00306192	9.38e-06	-0.00147887	0.00219625	-0.00012398	AM3F7-B	4.92725	3.16125	117.394	1267.97	-0.051812	-0.178716
581	A3	DA7	AM3F7	A	62.827	144	26.9	0	1A	1	1343.71	0.0183487	0.0185557	-0.0106378	0.0188641	0.0102546	-0.00460545	-0.00244027	-0.00719094	0.00059001	0.00701546	0.00242285	0.00233201	0.00372281	-0.00072682	-0.00082487	-0.00290599	0.00220579	-0.0008155	0.00127357	-0.0013179	-0.00024038	-0.00130908	AM3F7-D	4.96981	3.29213	117.555	1343.71	0.0184195	-0.149591
582	A3	DA7	AM3F7	A	62.6297	127	17.3	0	1A	1	1140.9	0.0112485	0.00291215	-0.00705854	0.0145309	0.00472972	0.012201	0.00569202	0.00613265	0.00421675	-0.00300471	-0.00019024	0.00841441	0.00943466	-0.00286277	0.00056676	0.00102789	0.0039938	-0.00122766	-0.0002469	0.00016153	-0.00030585	0.00106448	AM3F7-G	4.84419	2.85071	110.805	1140.9
583	A3	DA7	AM3F7	A	62.264	127	17.8	0	1A	1	1151.82	0.0212018	0.00030606	-0.00379213	0.0207882	0.00683606	-0.0109146	0.0060141	0.00615367	4.97e-06	0.00956832	5.91e-05	-0.00072051	-0.0026554	-6.742e-05	0.00134237	0.00118436	-0.00131116	-0.00019916	0.00052827	-0.00182905	0.00066632	0.00109545	AM3F7-C	4.84419	2.8792	114.007	1151.82	-0.0258176	0.0535637
584	A3	DA7	AM3F7	A	60.8535	130	19.9	0	1A	1	1201.86	0.00906889	-0.00338827	-0.00264793	0.0046689	0.00112128	-0.0090548	0.013364	-0.00549166	-0.00611383	0.0142781	0.00317202	-0.0079487	0.00140176	-0.00063035	0.00143666	-0.00195896	0.00084061	0.00248951	0.00032122	0.00089977	0.00162989	0.00078597	AM3F7-E	4.86753	2.99072	118.716	1201.86	-0.0674119	-0.0767595
585	A3	DA7	AM3F7	A	59.1257	125	18.7	0	1A	1	1171.43	0.00674264	0.00314013	0.00245705	0.00146807	0.0028926	-0.00164175	-0.00449635	0.00245397	-0.00278049	0.00455804	-0.00715015	0.00151889	-0.00287388	0.00338086	-0.00075097	0.0013383	0.00018672	-0.0016996	-0.00029964	-0.00120453	0.00171341	0.0002256	AM3F7-H	4.82831	2.92852	125.699	1171.43
586	A3	DA7	AM3F7	A	57.6195	131	20	0	1A	1	1226.3	0.0152927	0.00166969	-0.00632783	0.0137838	-0.00264827	0.0017426	-0.00527316	-0.00197155	-0.00721965	0.00666967	-0.00343186	0.00438114	-0.00101381	-0.00581715	-0.00044727	-0.00573888	0.00133283	-0.00414372	0.00227504	0.00050296	0.00136144	-0.00163923	AM3F7-F	4.8752	2.99573	116.563	1226.3	-0.0167014	-0.0353926
587	A2	DA6	AM2F6	A	61.8937	122	17.3	0	1A	1	1129.97	0.0103267	0.00188955	0.00486588	0.0133206	0.00244907	-0.00834898	-0.00049884	-0.00634995	0.0024367	-0.00637288	0.00689428	-0.0049974	0.00382765	-0.00055919	0.00215349	0.00073257	-0.00382159	0.00136058	-0.00244626	-0.00188901	-0.00146729	0.00153991	AM2F6-B	4.80402	2.85071	125.21	1129.97
588	A2	DA6	AM2F6	A	49.8486	102	10.5	0	1A	1	961.433	-0.00763052	4.616e-05	-0.0105275	0.00018185	0.00201132	0.00108738	-0.00406446	-0.00968337	0.0110267	-0.0062344	0.00260893	-0.00256078	-0.00203698	-0.00873517	-0.00025218	0.00260174	0.00319832	0.00276401	0.00084229	0.00173201	0.00181038	-0.00123104	AM2F6-A	4.62497	2.35138	131.041	961.433	0.137965	-0.00168327
589	A2	DA5	AM2F5	A	68.1454	134	21.9	0	1A	1	1217.6	0.00450255	0.0214302	-0.00475358	0.00398066	0.0242197	0.00600844	-0.00271748	0.00346604	0.00069299	0.0124091	0.00208981	-0.00483609	-0.00405628	-0.0006871	-0.0007299	-0.00303418	0.00072259	0.00223377	0.00132805	-0.00067714	0.00139238	-0.00139376	AM2F5-D	4.89784	3.08649	119.138	1217.6	0.0365871	-0.149074
590	A2	DA5	AM2F5	A	67.5818	125	18.1	0	1A	1	1166.99	0.00244536	0.00824625	-0.00853166	-0.00060456	0.0053013	-0.0167972	0.00771186	0.00123929	0.00905258	0.00566194	0.00231006	0.0003552	0.00113821	0.00513784	-0.00104392	0.00277971	0.00300907	0.00234816	-0.00200557	-0.00185939	-0.00181823	0.00099936	AM2F5-J	4.82831	2.89591	121.666	1166.99	0.0073181	-0.0744973
591	A2	DA5	AM2F5	A	62.8178	123	17.7	0	1A	1	1156.41	0.0123663	0.0170217	-0.00167964	-0.00497848	0.00652652	-0.00692085	0.0180002	-0.00049687	0.00667903	0.00542078	0.00575476	-0.00676574	0.00056097	0.00235176	0.00301325	0.00095047	-0.00402535	9.392e-05	-0.00412817	-0.0011534	0.00145474	0.00146887	AM2F5-F	4.81218	2.87356	124.962	1156.41	-0.0953124	-0.0977105
592	A2	DA5	AM2F5	A	61.9206	127	18.1	0	1A	1	1193.72	0.0130487	-0.0147058	-0.00339945	-0.00715647	-0.00134791	-0.00485084	0.00108538	-0.00370436	-0.012597	0.00758997	0.00350169	-0.00182418	0.00339985	0.00014449	0.00149907	6.805e-05	0.00184597	0.00135434	-0.00100115	-0.00120017	-0.00126649	-0.00074913	AM2F5-I	4.84419	2.89591	115.929	1193.72	-0.0693303	-0.0578743
593	A2	DA5	AM2F5	A	60.9168	119	15	0	1A	1	1109.82	-0.00898131	0.0235186	-0.0108111	0.00420009	0.00426932	0.00430071	0.00179241	-0.0114309	0.00326943	0.0107686	0.0039707	-0.0069797	-0.00023122	0.00123713	0.00391015	-0.00343826	0.00434245	0.00327782	0.00014592	0.00060149	-0.00143256	0.0014757	AM2F5-N	4.77912	2.70805	117.109	1109.82	-0.105927	-0.101299
594	A2	DA5	AM2F5	A	59.8559	109	12	0	1A	1	996.465	0.00405055	0.00541243	-0.00179254	-0.00470929	0.00481739	-0.00784751	-0.00241276	0.00207643	0.00134099	0.00683068	-0.00201135	-0.00123816	-0.00748953	-0.00502607	0.00197069	0.0028308	-0.00095986	-0.00500462	0.00216741	0.00226789	-0.00139197	0.0010624	AM2F5-C	4.69135	2.48491	122.371	996.465
595	A2	DA5	AM2F5	A	59.6274	120	15.2	0	1A	1	1083.76	0.00476833	0.00234579	-0.0101203	0.00693808	-0.0103885	0.00239795	-0.00032646	0.00214924	0.00812225	-0.00095332	-0.00044785	-0.00196564	-0.00119845	-0.00202365	0.00032958	-0.00092318	0.00206124	0.0023271	0.00069447	-0.00176148	-7.207e-05	-0.00065621	AM2F5-L	4.78749	2.7213	115.686	1083.76	-0.170615	-0.163416
596	A2	DA5	AM2F5	A	57.8328	121	16.2	0	1A	1	1103.14	0.00552737	0.00032457	0.00173858	0.0123272	0.015208	-0.00381534	0.00175632	-0.00362437	0.00154292	0.0121674	0.00471403	0.00227997	0.00013356	0.00159453	0.00108015	0.00527538	5.697e-05	-0.00309171	0.00189606	0.00223464	-0.00068025	-0.00023509	AM2F5-H	4.79579	2.78501	120.223	1103.14
597	A2	DA5	AM2F5	A	57.5698	121	15.8	0	1A	1	1103.46	0.00663618	-0.0190379	0.00282957	-0.00578806	0.00321972	-0.00199702	-0.0044358	0.0022596	0.00216514	0.00250237	-0.00275338	-0.00096492	1.445e-05	0.0041874	-0.00110103	4.29e-06	0.00169238	0.00301365	-0.00110061	-0.00039081	2.505e-05	-0.00096434	AM2F5-E	4.79579	2.76001	117.254	1103.46	0.101184	0.0896423
598	A2	DA5	AM2F5	A	56.2876	117	14.8	0	1A	1	1073.61	-0.00774363	-0.00081815	-0.00400593	0.00863914	-0.00345296	-0.00681331	0.00280269	0.0118636	0.00855497	0.00384435	-0.0056271	-0.00436925	0.00027376	0.00290561	-6.426e-05	0.00208845	0.00041857	0.00141489	-0.00038346	0.00115449	-0.00098928	-0.00061381	AM2F5-B	4.76217	2.69463	121.663	1073.61	-0.0139446	0.0574756
599	A2	DA5	AM2F5	A	55.834	120	15.6	0	1A	1	1110.18	0.0211781	0.00044261	-0.00074057	0.00528119	0.00612373	-0.00124959	0.00665417	-0.00895016	2.671e-05	0.00584657	0.00533571	-0.00484994	-0.00397719	-0.00741352	0.00216542	0.00101982	-4.706e-05	0.00297026	-0.00094476	0.00216214	0.00121296	-0.0014926	AM2F5-G	4.78749	2.74727	118.731	1110.18	-0.0474575	-0.168883
600	A2	DA5	AM2F5	A	55.1405	109	12	0	1A	1	1002.61	0.0015686	-0.0226366	0.00708029	0.00240878	0.00543833	0.00354819	0.0101378	0.00857467	0.0121954	0.00477306	-0.00391252	-0.00696665	0.00028516	0.00498501	0.00061479	-0.00094745	0.00103823	0.00375726	-0.00022184	0.00165424	-0.00161718	-0.00271499	AM2F5-K	4.69135	2.48491	122.371	1002.61	0.0502587	-0.0288669
601	A2	DA5	AM2F5	A	54.9047	114	13.4	0	1A	1	1049.63	0.00786541	-0.00564561	-0.00333901	0.00074145	0.0101117	-0.00424386	-0.00200278	-0.00729791	0.00148489	0.00567854	0.010876	-0.00048563	-2.788e-05	0.00081492	0.00299613	-0.00261045	6.884e-05	0.00379881	-0.00062002	6.296e-05	-0.00112765	-0.00239855	AM2F5-A	4.7362	2.59525	119.215	1049.63	-0.211549	-0.0793258
602	A2	DA5	AM2F5	A	52.7713	124	16.5	0	1A	1	1169.14	0.00289562	-0.0150573	0.00033562	-0.00399457	0.011038	-0.00525066	0.00811868	-0.00059486	0.00169445	0.00869205	-0.00097568	0.00391675	-0.00033374	-0.00412183	0.00225683	0.00261908	0.00446575	0.00347028	0.00279295	-0.0020183	0.00019004	-0.00141505	AM2F5-M	4.82028	2.80336	113.655	1169.14	-0.0188846	-0.14785
603	A2	DA5	AM2F5	A	51.5782	112	12.1	0	1A	1	1034.95	0.00966499	-0.0429363	-0.00059319	-0.00626847	0.0111044	-0.0037227	-0.00674737	-0.00261632	0.00292438	0.00438098	-0.00173577	-0.00911392	0.0012651	-0.00346184	0.00196439	0.00254555	0.00575697	0.00688065	0.00124402	0.00065487	-0.00045071	0.00178729	AM2F5-P	4.7185	2.49321	113.606	1034.95
604	A2	DA4	AM2F4	A	57.8476	129	17.4	0	1A	1	1178.46	0.0165311	0.0212081	-0.010768	0.00999619	0.00643932	0.00708796	0.00015725	0.00377078	-0.00545517	-0.00885631	-0.003476	-0.00538775	0.00426091	-0.00080018	0.00405776	7.775e-05	0.0011997	0.00312884	-0.00167912	-0.00265373	0.00028748	-0.00041879	AM2F4-B	4.85981	2.85647	106.27	1178.46
605	A2	DA4	AM2F4	A	52.8065	124	16.7	0	1A	1	1148.14	0.00927342	0.0005887	0.00166071	-0.00154508	0.0119253	-0.00261085	-0.00775805	-0.00777268	0.00410532	0.00116294	-0.00571459	-0.0065795	0.00674242	-0.00302378	-0.00351671	-0.00249519	0.00283929	0.00420852	-0.00044935	-0.00015936	-0.00126069	0.00061328	AM2F4-A	4.82028	2.81541	115.033	1148.14
606	A1	DA3	AM1F3	A	54.7792	122	18	0	1A	1	1131.87	-0.0103219	-0.0150496	0.00828417	-0.0101886	-0.00218403	-0.00277212	-0.0140779	-0.00651659	0.00398457	-0.00148561	0.00317669	0.00115444	0.00352913	0.00328738	-0.00775711	-0.00091915	-0.00145217	-0.00019593	7.158e-05	-0.00345122	0.00157892	0.00068164	AM1F3-K	4.80402	2.89037	130.277	1131.87	0.0660416	0.0233822
607	A1	DA3	AM1F3	A	53.9661	115	15.6	0	1A	1	1081.86	-0.00875209	-0.00331652	0.00545064	-0.00122575	-0.00266454	0.00061941	-0.0101895	-0.00142937	-0.0051135	0.00304968	-0.00295224	0.00025821	-0.00084976	0.00715388	-0.00204932	0.00043235	-0.00435821	-0.00571523	-0.00154774	-5.093e-05	0.00046355	0.00154468	AM1F3-H	4.74493	2.74727	135.148	1081.86
608	A1	DA3	AM1F3	A	51.1464	119	16	0	1A	1	1123.07	0.00122131	0.00272532	0.00104623	-0.00261759	-0.00273165	0.0109856	-0.0171379	-0.00941017	0.00779556	-0.0037056	0.00101716	-0.00727572	0.00140758	0.00207766	0.00422496	-0.00301248	-0.00308762	-0.00349169	0.00065705	-0.0015628	-0.00311103	-0.00079677	AM1F3-C	4.77912	2.77259	124.916	1123.07	-0.103544	-0.0767601
609	A1	DA3	AM1F3	A	50.1418	113	13.6	0	1A	1	1007.86	-0.00864385	0.0123868	0.00456319	0.00130823	0.0213238	0.00781426	-0.0141323	-0.00599162	0.0118162	-0.00259522	0.00287436	-0.00483633	-0.00472072	-0.00406464	0.00207292	-0.00194397	-0.00397137	0.0005397	-0.00237806	0.00272826	0.00026321	0.00098038	AM1F3-A	4.72739	2.61007	124.282	1007.86	0.106964	0.0737258
610	A1	DA3	AM1F3	A	48.7306	137	23.1	0	1A	1	1259.63	-0.0108708	0.00313085	0.00395313	-0.00266465	0.0061012	0.00609321	-0.00407191	0.00428682	-0.00420939	-0.00044063	0.00150148	0.00150191	-0.0007176	0.00161778	-0.00162989	0.00383787	-0.00346505	-0.00142257	0.00079036	0.00066913	0.0003263	0.00211333	AM1F3-N	4.91998	3.13983	117.479	1259.63
611	A1	DA3	AM1F3	A	47.1473	110	10.5	0	1A	1	982.317	-0.00502071	-0.0119351	-0.00265275	0.00974163	0.0304768	-0.00448548	-0.00263645	-0.00202794	0.00455765	-0.00170226	-0.00524878	5.411e-05	0.00190366	0.00520453	-0.00178971	0.00310059	0.00171721	-0.00153846	0.00036901	-0.00029377	-0.00150546	0.00251254	AM1F3-M	4.70048	2.35138	104.14	982.317	-0.00100424	0.0207084
612	A1	DA3	AM1F3	A	47.1473	120	16.8	0	1A	1	1121.61	-0.0171393	0.0253103	0.00123743	-0.0134448	0.00057858	-0.00153528	-0.00896271	-0.00750084	0.00401872	-0.00262086	0.00608281	-0.0050728	0.00616958	0.00416244	-0.00054377	-0.0007541	-0.0020225	-0.00160969	-0.0016529	-0.0010732	-4.043e-05	-0.00145178	AM1F3-M	4.78749	2.82138	127.864	1121.61	0.175728	0.166551
613	A1	DA3	AM1F3	A	46.8018	123	18.5	0	1A	1	1124.03	-0.0105729	0.00491885	0.00652738	0.00339667	0.00284893	-0.00344584	-0.0158097	-0.00431874	0.00971393	-0.00147208	0.00108377	-0.00324624	-0.00839169	0.00117347	7.63e-06	0.00359042	-0.00338404	-0.00163169	-0.00132439	0.00178964	0.00063023	-0.00015574	AM1F3-B	4.81218	2.91777	130.61	1124.03
614	A1	DA3	AM1F3	A	46.3096	112	11.9	0	1A	1	1010.97	0.00104621	-0.00303984	-0.0102042	0.00248927	0.00122445	0.0110434	-0.0111108	-0.0110165	0.0160865	-0.00396513	-0.00684746	-0.00828375	0.00198199	0.00320006	0.00421076	-0.00372943	-0.00388093	-0.00080282	0.0025525	-0.00034686	-4.812e-05	-0.00046154	AM1F3-D	4.7185	2.47654	111.728	1010.97	-0.118311	-0.0454023
615	A1	DA3	AM1F3	A	46.1961	105	10.9	0	1A	1	939.073	-0.0110641	-0.00186255	0.00997015	0.00759374	0.0133743	0.00342529	-0.01284	-0.00529354	0.0008538	-0.00692126	0.00138002	-0.00363976	0.00707693	0.00325225	-0.00613695	9.703e-05	-0.00028953	-0.00180335	-0.00169801	0.00130078	-0.00023507	0.00014766	AM1F3-F	4.65396	2.38876	124.547	939.073	-0.017239	-0.0157042
616	A1	DA3	AM1F3	A	43.3403	95	9.2	0	1A	1	857.627	-0.0189932	-0.0152542	0.0265507	0.00391528	0.0159182	0.0123617	-0.0197576	-0.0056691	0.00999272	-0.00342908	0.0125728	0.00117423	-0.00211182	0.0135071	-0.00526391	-0.00645419	0.00031062	-0.00448557	-0.00234964	-0.00059384	0.0020534	0.00037366	AM1F3-I	4.55388	2.2192	142.548	857.627
617	A1	DA3	AM1F3	A	42.6776	120	16.9	0	1A	1	1098.24	-0.0141618	-0.0122783	0.00765065	-0.012932	0.00502477	0.00075493	-0.0115063	-0.00959876	0.00724307	2.332e-05	0.0106091	-0.00921932	0.0073564	0.00514151	-0.00545454	-0.00261095	-0.00452344	0.0005127	0.00165938	-0.00223824	0.00074405	-0.0001011	AM1F3-J	4.78749	2.82731	128.625	1098.24	-0.0531405	-0.0434199
618	A1	DA3	AM1F3	A	42.0095	109	11.9	0	1A	1	987.537	-0.00835767	-0.00930594	-0.00037161	-0.00149664	0.00567719	-0.00020316	-0.00164349	-0.00630451	-0.00020342	0.00305701	1.88e-05	-0.00275388	0.00261898	0.00175995	-0.0073469	0.00271958	-0.00251367	-0.00054697	-0.00014668	-0.0006547	8.698e-05	0.00266744	AM1F3-E	4.69135	2.47654	121.352	987.537	0.0511637	0.242143
619	A1	DA3	AM1F3	A	41.9144	116	15.4	0	1A	1	1040.09	-0.0257281	-0.00940239	0.00789926	-0.00376184	-0.0007043	-0.00852823	-0.0168771	0.00308759	0.00923217	-0.00563647	0.00411199	-0.00364293	0.00093913	0.010319	-0.00237224	-0.00398999	-0.00058038	-0.00252432	-0.0032053	-0.00291905	-0.00132078	-0.00079589	AM1F3-L	4.75359	2.73437	129.946	1040.09	-0.298992	-0.0101021
620	A1	DA3	AM1F3	A	39.8956	110	12.4	0	1A	1	1003.84	-0.00768378	-0.0176878	0.00345449	-0.00854594	0.0050027	-0.0004295	-0.0126298	0.00075503	0.00208964	-0.0016425	0.00206329	-0.00812822	-0.00628866	-0.00070948	0.00057743	-0.00194621	-0.00202435	-0.00064164	0.00045982	-0.00073108	-0.00163074	0.00073145	AM1F3-G	4.70048	2.5177	122.985	1003.84	-0.0583256	0.0215566
621	A1	DA2	AM1F2	A	60.828	127	20.7	0	1A	1	1183.41	-0.00703532	-0.0040814	0.00798142	-0.00357685	-0.00349299	-0.00054052	-0.0119381	-0.00045626	-0.00228171	0.00653214	0.00539173	-0.00765828	0.00176239	-0.00255911	-0.00516978	-0.00113586	0.00367817	0.00316747	-0.00277041	-0.00128828	0.00039824	0.00036145	AM1F2-C	4.84419	3.03013	132.582	1183.41
622	A1	DA2	AM1F2	A	59.5663	126	19.2	0	1A	1	1166.77	-0.00175867	0.0106449	0.00537564	0.00269997	0.0032992	-0.00244502	-0.00460927	-0.00556072	-0.00508261	0.00440276	0.00719327	-0.00763898	-0.00341843	0.00084925	-0.00083876	-0.00090937	0.00063698	0.0029624	0.00150688	0.00060681	0.00018728	0.00129016	AM1F2-B	4.83628	2.95491	125.968	1166.77	0.136791	0.211417
623	A1	DA2	AM1F2	A	59.4604	125	18.1	0	1A	1	1139.43	-0.003323	-0.0107065	-0.00515016	-0.00144904	0.00503608	-0.00989449	0.00213207	0.00854587	0.0001334	0.00613549	-0.00511187	-0.00579679	0.00335798	0.00040298	0.00374291	-0.0013981	0.00060104	-0.00128944	0.00041754	-0.00148572	0.00138926	0.00110752	AM1F2-K	4.82831	2.89591	121.666	1139.43
624	A1	DA2	AM1F2	A	58.6928	125	19.1	0	1A	1	1123.25	-0.0155096	-0.00045655	-0.0012622	-0.00892497	-0.0121183	-0.00299302	-0.0083538	-0.0156738	0.00604433	-0.00889751	0.0101201	-0.00621657	0.00656671	-0.00126171	0.00425954	0.00052664	-0.00311949	-0.00108092	0.00121097	-0.00033615	0.00378283	0.00102852	AM1F2-H	4.82831	2.94969	128.388	1123.25	-0.138122	0.00343222
625	A1	DA2	AM1F2	A	56.2733	123	15.5	0	1A	1	1114.41	-0.0096163	-0.04311	0.0103575	-0.0011112	0.00119117	-0.00056848	-0.00785287	-0.00400562	-0.00388025	0.00560023	-0.00482967	-0.0004509	-0.00444038	0.00238363	0.00128602	-0.0007313	-0.00189349	0.003259	-0.00388168	0.00116391	0.00083407	0.00085553	AM1F2-A	4.81218	2.74084	109.43	1114.41	0.250903	0.272474
626	A1	DA2	AM1F2	A	56.2339	128	18.6	0	1A	1	1151.08	0.00148594	-0.00961493	0.00630414	0.00070824	-0.00424482	-0.00703973	-0.00651545	-0.00287439	-0.00299295	-0.00357502	0.00529472	-0.00531577	0.00100317	-0.00257069	0.00055921	-0.00350378	4.096e-05	0.00081314	6.32e-05	0.00138492	0.00154607	-0.00091245	AM1F2-G	4.85203	2.92316	116.322	1151.08
627	A1	DA2	AM1F2	A	54.1577	120	17	0	1A	1	1106.66	-0.014928	-0.014971	0.00271087	-0.00264955	-0.0030934	-0.00825535	-0.0125242	-0.0069336	-0.00063534	0.00661502	0.00490344	-0.00394734	-0.0020768	-0.00303483	-0.00138505	-0.00011855	0.00268004	-0.00087628	-0.00105529	0.00047225	-0.00192414	-0.0012843	AM1F2-D	4.78749	2.83321	129.386	1106.66
628	A1	DA2	AM1F2	A	53.6826	115	14.5	0	1A	1	1070.58	-0.00924084	-0.00755997	0.00145166	0.00453653	0.00707121	-0.00579413	6.908e-05	-0.00176779	-0.0110826	0.00395363	0.0116453	-0.00117304	0.00775487	0.00016471	0.00125748	-0.00181207	-0.00356738	-0.00109281	0.00161019	0.00041874	-0.00038946	0.00092922	AM1F2-L	4.74493	2.67415	125.618	1070.58
629	A1	DA2	AM1F2	A	53.6185	121	17.1	0	1A	1	1112.44	0.00202747	-0.00408177	0.00818595	-0.00321423	-0.00261514	-0.00888816	-0.0107773	-0.0167295	-0.00407309	0.00233635	0.00462676	-0.009285	0.00231564	0.0013121	-0.00434591	-0.00272128	-0.00096148	0.00349847	0.00143552	0.00161874	0.00026044	-0.00094912	AM1F2-E	4.79579	2.83908	126.902	1112.44
630	A1	DA2	AM1F2	A	52.6548	132	20.5	0	1A	1	1211.44	-0.00687333	-0.003025	0.00047629	-0.00861564	-0.00714137	0.00639704	-0.00660789	-0.0036637	-0.00358569	-0.00200278	0.00254567	-0.00599474	0.00314552	0.00232984	-0.00055942	0.00023609	0.00226991	-0.00019941	-0.00029955	-0.0012936	-4.17e-05	0.00063764	AM1F2-N	4.8828	3.02042	116.744	1211.44
631	A1	DA2	AM1F2	A	51.7421	122	16.8	0	1A	1	1109.22	-8.944e-05	0.0107236	-0.00021447	-0.00538203	0.008997	-0.0110741	-0.00405951	-0.00240637	-0.00325796	0.00256721	-0.00151979	0.00013445	0.00442926	-0.00305043	-0.00244597	0.00134447	0.00117001	-0.00119529	-0.00138185	-0.00173988	0.00227196	-0.0001193	AM1F2-I	4.80402	2.82138	121.592	1109.22	-0.0391187	-0.0888786
632	A1	DA2	AM1F2	A	49.818	129	18.3	0	1A	1	1171.01	0.00360529	-0.00094473	-0.00045905	-0.00284297	0.00820903	-0.00071708	-0.00307015	-0.00892686	-0.00808765	0.00941836	0.00266055	0.00153957	0.00085206	0.00303402	0.00024258	0.00310881	0.00169983	-0.00131124	-0.00212414	-0.00140334	0.00287739	-7.61e-06	AM1F2-P	4.85981	2.9069	111.767	1171.01
633	A1	DA2	AM1F2	A	48.3901	120	17.4	0	1A	1	1107.5	-0.00438102	0.00017306	0.00049169	0.00204262	-0.00632627	-0.00654545	-0.00790446	-0.00086191	-0.00494717	0.00477637	0.00946342	-0.00236463	-0.00332635	0.00299736	-0.00059372	0.00172488	0.00103036	-0.00082705	0.00059658	-0.00121022	-3.31e-05	0.00087181	AM1F2-F	4.78749	2.85647	132.431	1107.5
634	A1	DA2	AM1F2	A	48.1217	125	19.3	0	1A	1	1155.49	-0.00987575	-0.0011502	0.0063769	-0.00290066	-0.00065086	-0.00577644	-0.00646046	-0.00047861	-0.00198637	0.00227622	-0.00463579	-0.00669878	0.004048	-0.00246917	0.00150128	-0.00389566	-0.00114662	-0.00210152	-0.00065772	-0.0002211	-0.00271379	0.00072558	AM1F2-M	4.82831	2.96011	129.732	1155.49
635	A1	DA2	AM1F2	A	46.5953	122	16.3	0	1A	1	1077.38	-0.00501937	-0.00657546	0.00514348	0.00217594	0.00998367	-0.00525678	-0.00231587	-0.00841938	-0.00564597	0.00953178	0.0128024	0.00433397	0.00609779	-0.0007824	-0.00154302	-0.00348493	0.00120658	-0.00016552	0.00050637	0.00062133	0.0010855	0.00134365	AM1F2-J	4.80402	2.79117	117.973	1077.38
636	A1	DA1	AM1F1	A	60.3139	129	22.2	0	1A	1	1189.29	-0.0142797	0.0254578	0.00071964	0.00068068	-0.0002514	0.0151502	0.00569954	-0.0079119	-0.00436821	0.0120329	0.00190095	0.00104587	-0.00255911	0.00242284	-0.00615783	0.00144606	-0.00148999	-0.0011407	-0.00101021	-0.001051	-0.00021926	9.066e-05	AM1F1-M	4.85981	3.10009	135.586	1189.29	-0.0113134	-0.0100453
637	A1	DA1	AM1F1	A	59.1076	125	19.7	0	1A	1	1121.77	-0.00700492	0.00682233	0.0153168	0.0144664	-0.00449981	0.0171762	0.00639439	0.00107067	-0.00015006	0.00260627	0.00352851	0.00409594	0.00144504	-0.00103835	-0.00290252	-0.00510183	-0.00315341	-0.00303428	-0.00181959	0.00023876	-0.00181645	-0.00089953	AM1F1-G	4.82831	2.98062	132.421	1121.77	-0.0293796	-0.0772067
638	A1	DA1	AM1F1	A	58.2256	128	22.2	0	1A	1	1199.55	-0.00089571	-0.00321446	0.0121853	0.0150708	-0.0100918	0.0093576	0.0022613	0.00214312	-0.00385767	0.00366101	0.00226555	0.00142927	-0.001568	0.00028081	-0.00440588	-0.00061264	-0.00282977	-0.00301407	-0.00172442	0.00010729	0.0008387	-0.0016105	AM1F1-A	4.85203	3.10009	138.835	1199.55
639	A1	DA1	AM1F1	A	57.1657	134	27.4	0	1A	1	1255.19	-0.0156204	0.00479388	0.01727	0.00745056	-0.00988405	0.00850164	-0.00089661	-0.00864023	-0.00079116	0.00382818	0.0093093	-0.00306805	0.00476838	0.00080119	-0.00614591	-0.00013778	0.00602102	-0.001733	-0.00520704	0.00161924	-0.00084724	0.00098084	AM1F1-K	4.89784	3.31054	149.059	1255.19	-0.00874664	-0.0195638
640	A1	DA1	AM1F1	A	54.2791	107	13.4	0	1A	1	983.771	-0.00919607	-0.0301494	0.016831	0.0090821	-0.0215245	0.00218709	0.0001072	-0.00640976	0.00693401	-0.00158764	0.00917919	-0.00944279	-0.0064665	0.00644897	0.00135582	0.00064891	0.00200097	-0.00089394	-0.0034244	-0.00020065	-0.000264	-0.00301903	AM1F1-B	4.67283	2.59525	144.57	983.771	-0.020886	0.0194282
641	A1	DA1	AM1F1	A	53.7114	120	16.1	0	1A	1	1100.62	-0.0017957	-0.0150427	0.00793151	0.0132156	0.00069881	0.0111154	0.00493353	-0.00084637	0.00085779	0.00939034	-0.00056274	-0.00312966	-0.004376	-0.00322971	-0.00264326	0.00131033	0.00217149	0.00116674	-0.0025335	-0.00135783	0.00206975	-0.0015356	AM1F1-L	4.78749	2.77882	122.536	1100.62	0.00628176	0.0484168
642	A1	DA1	AM1F1	A	52.8465	117	16	0	1A	1	1062.24	-0.00758043	0.0277157	0.00451326	0.0110723	0.00262952	0.00836625	0.00021991	-0.00348134	-0.00124595	0.00485066	0.00576472	-0.00873352	0.00214829	0.00154004	-0.00205988	-0.00040065	-0.00104488	-0.00459574	0.00092866	0.00129383	-0.00208965	-0.00186121	AM1F1-J	4.76217	2.77259	131.528	1062.24	0.077912	0.0128463
643	A1	DA1	AM1F1	A	52.4749	123	16.9	0	1A	1	1089.87	-0.0158512	0.021733	-0.00670996	0.00862522	0.012842	0.0176319	-0.00331426	-0.00298205	-0.00082392	0.00353087	0.0039848	0.00212899	0.00304601	0.00223923	-0.00279515	-0.00259054	-0.00266675	0.00268436	-0.00221067	0.00259195	0.00068473	-0.00119009	AM1F1-H	4.81218	2.82731	119.314	1089.87	-0.0395528	-0.0360412
644	A1	DA1	AM1F1	A	51.2976	132	24.2	0	1A	1	1232.59	-0.00612757	-0.00072119	0.00647872	0.0103728	-0.00576848	0.0066263	-0.0111597	-0.00216762	-0.0011898	0.00394515	0.0016264	-0.00111183	0.00355221	-0.0018945	-0.00124078	-7.15e-06	-0.0012189	0.00208906	-0.00128844	-0.00093912	0.00271332	0.00064156	AM1F1-P	4.8828	3.18635	137.815	1232.59	-0.0367943	-0.0129984
645	A1	DA1	AM1F1	A	51.2064	125	20.2	0	1A	1	1148.91	-0.00600049	0.0054464	0.0177624	0.0107219	-0.00772352	0.0213332	0.0111433	-0.0006904	0.00199227	0.00414443	0.00612876	0.00444396	-0.00440216	-0.00050425	-0.00216091	0.00039405	-0.00213151	-0.00269607	-0.00075069	0.00340727	-0.00037834	-0.00102295	AM1F1-N	4.82831	3.00568	135.782	1148.91	0.101708	-0.0668709
646	A1	DA1	AM1F1	A	50.5281	122	19	0	1A	1	1159.42	-0.0198834	0.0115787	0.00979822	0.0225296	-0.00194403	0.0225756	-0.0132627	-0.00652601	0.00786253	0.00516143	0.00552933	0.00588034	0.00874361	0.00202218	0.0082214	0.00148221	-0.00525449	-0.0014309	-0.00204066	0.00123505	0.00157344	-0.00037609	AM1F1-D	4.80402	2.94444	137.514	1159.42	0.0575256	-0.0736654
647	A1	DA1	AM1F1	A	49.1922	111	12.9	0	1A	1	983.626	-0.0101146	0.00495644	0.00255873	0.011452	0.00155412	0.0154029	0.0110156	0.0049362	-0.00566129	0.00884452	0.00998141	-0.00012345	-0.00639362	0.00245628	-0.00449022	-0.00200502	0.00070081	-0.00451219	-0.00309078	-0.00187658	-0.00262773	-0.00011619	AM1F1-F	4.70953	2.55723	124.468	983.626	-0.095046	0.0859403
648	A1	DA1	AM1F1	A	46.1546	116	16.9	0	1A	1	1071.86	-0.00857016	0.0112282	0.0140636	0.0152535	-0.00372902	0.0179793	0.0033271	0.00103242	-0.00103142	0.00535354	0.00345909	0.00659157	-0.0039468	0.0026692	-0.00752925	-0.00240308	4.655e-05	-0.00169825	-0.00017857	4.394e-05	0.00027456	-0.0016459	AM1F1-C	4.75359	2.82731	142.603	1071.86	0.00047937	0.113624
649	A1	DA1	AM1F1	A	41.0727	119	16.4	0	1A	1	1074.44	-0.00377363	-0.0126034	0.00861723	0.0146023	0.00453212	0.0154663	-0.0136543	-0.00794437	-0.0100349	0.00502744	0.00675856	0.00414544	0.00434963	-0.00175612	-0.00214017	-0.002846	0.00135649	0.0027169	-0.00367467	-0.0009069	-0.00066909	0.00146972	AM1F1-I	4.77912	2.79728	128.039	1074.44	-0.0515078	-0.0790224
650	A10	DA15	AM10F15	A	54.6135	88	5.9	0	1A	1	806.256	0.0101657	-0.016787	-0.00308118	0.017481	0.00260531	0.00258517	0.0104265	-0.0057466	-0.0113567	0.0022564	-0.0127437	0.00580087	-0.00752109	0.0171513	-0.00286581	0.00065465	0.0016656	-0.00530566	-0.0003417	-0.00344442	-0.00021691	0.00379246	A_M10F15_-_A	4.47734	1.77495	115.393	806.256
651	A10	DA15	AM10F15	A	51.1823	128	20.5	0	1A	1	1183.32	0.00562904	0.0137292	0.00042632	0.0301946	-0.0150371	0.0211665	0.00144161	-0.0109577	0.00638624	0.00203003	-0.00901993	0.00675082	-0.00343201	0.00025105	-0.00561298	0.00209528	-0.00025364	0.00152481	0.00275826	-0.00130021	0.0012069	-0.00035334	AM10F15-N	4.85203	3.02042	128.204	1183.32	0.0331669	0.0162036
652	A10	DA15	AM10F15	A	50.5809	117	16.4	0	1A	1	1063.73	0.00719903	-0.0002195	0.0117301	0.0190759	-0.0117785	0.0103318	0.00601292	-0.00245965	0.0118411	-0.00020153	0.00497275	0.00309726	0.00571386	-0.00084473	-0.0010556	0.00059604	-0.00309771	-0.00334437	-0.00387593	0.00073439	-0.00048931	0.00112303	AM10F15-K	4.76217	2.79728	134.816	1063.73	-0.0533498	-0.0344935
653	A10	DA15	AM10F15	A	49.8281	109	11.7	0	1A	1	1014.9	0.0123727	0.00053306	0.00329721	0.0218008	0.00036729	0.0131476	0.0108103	-0.00098356	0.0163155	-0.00161246	-0.00193221	0.0101522	-0.00377129	0.00175258	-0.00343352	0.00271264	0.00149344	-0.00392815	0.00017573	-0.00142419	-0.00035387	-0.00090584	AM10F15-J	4.69135	2.45959	119.312	1014.9
654	A10	DA15	AM10F15	A	49.8019	117	15.8	0	1A	1	1095.21	0.00574969	0.00011174	0.00770106	0.0227372	-0.00943159	0.00580743	-0.00075671	0.0022828	-0.00567292	-0.00761708	-0.00341717	0.00379655	0.00202663	-0.00257444	-0.00806332	-0.00023709	-0.00490062	-0.00174883	0.00218834	0.00066441	0.0028891	-0.00277059	AM10F15-M	4.76217	2.76001	129.884	1095.21	-0.0849827	-0.00321851
655	A10	DA15	AM10F15	A	48.9625	113	15	0	1A	1	1034.94	-0.00401719	-6.29e-05	0.0122935	0.0268872	-0.00953633	0.00185055	0.00699895	-0.0106253	0.00412603	0.0107944	0.00325704	0.0082292	-0.00236971	0.00192029	0.00362638	0.00490433	-0.00260223	-0.00046593	-0.00279609	0.00046616	0.0008729	-0.00170885	AM10F15-D	4.72739	2.70805	137.076	1034.94	-0.0889128	-0.186591
656	A10	DA15	AM10F15	A	48.5376	117	16	0	1A	1	1085.73	0.0054225	-0.0219163	0.012418	0.0179207	-0.00926561	0.00982685	-0.0032149	-0.00729709	0.00694281	-0.00709977	-0.00758601	0.00583637	-0.00449563	-0.00443586	-0.00166388	0.00339546	0.0003679	0.00227375	-0.00371898	-0.00091191	0.00054749	-0.0019132	AM10F15-E	4.76217	2.77259	131.528	1085.73	0.0092392	0.0797609
657	A10	DA15	AM10F15	A	47.8172	106	11.4	0	1A	1	955.126	-0.0109996	0.0028315	-0.00976605	0.0174857	0.00292919	-0.00845038	-0.00249593	-0.00425018	0.00211333	-0.00146116	0.00205067	0.00150507	-0.00267559	0.00384396	-0.00443103	-0.00348198	-0.00360041	-0.0006487	0.0028786	-0.00134705	-0.00033458	-2.34e-06	AM10F15-L	4.66344	2.43361	126.557	955.126	-0.0324994	-0.104871
658	A10	DA15	AM10F15	A	45.7703	124	19.2	0	1A	1	1156.43	0.00188102	0.0180985	0.00278444	0.0214546	-0.0131942	0.015702	-0.00157271	-0.0110157	-0.00641426	0.00771065	0.00163638	0.00103816	-0.0066511	0.00283357	0.00143783	0.00068565	-0.00035371	0.00049815	-0.00202208	-0.00059273	-0.0004524	0.00156713	AM10F15-C	4.82028	2.95491	132.253	1156.43	0.120489	0.0221296
659	A10	DA15	AM10F15	A	45.1303	130	24.9	0	1A	1	1235.93	-0.00099532	0.0056015	0.0111351	0.0109435	-0.0123449	0.00874479	-0.0044301	-0.00268161	0.00375527	0.010495	-0.00659335	0.0142799	-0.00958441	0.00574961	-0.00682023	0.00505068	-0.00020782	-0.00377095	4.923e-05	0.00132943	0.00031912	0.0017966	A_M10F15_-_B	4.86753	3.21487	148.545	1235.93	0.040842	0.00079721
660	A10	DA15	AM10F15	A	43.4109	106	11.3	0	1A	1	978.727	-0.00720386	-0.00840146	0.00400938	0.012207	-0.0108846	0.0189114	0.00172276	-0.0062401	0.00373837	-0.0061496	-0.00040025	0.00223138	0.00125637	0.00831864	-0.00720655	0.005587	-0.00239687	-7.057e-05	-0.0011958	-0.00060978	0.0005448	-0.00148295	AM10F15-P	4.66344	2.4248	125.447	978.727	0.0116768	-0.0115599
661	A10	DA15	AM10F15	A	40.9655	104	9.7	0	1A	1	959.126	-0.00539613	-0.00643675	-0.00509937	0.0106125	-0.0256285	0.0123612	0.00831946	-0.0111045	0.00519745	0.00672107	-0.0113347	-0.00248903	-0.00317238	-0.00054405	-0.00123304	0.00604888	0.0028881	-0.00328816	-0.00078012	-0.00205861	0.00232744	-0.00034587	AM10F15-G	4.64439	2.27213	114.111	959.126	0.132048	0.00934131
662	A10	DA15	AM10F15	A	39.3991	106	11.5	0	1A	1	1009.95	-0.017142	-0.0079584	0.00382615	0.00914123	-0.00444886	0.0140631	-0.00210552	-0.00581875	0.0148218	0.0104674	-0.0127517	0.00792439	-0.00874971	0.00641936	-0.00340541	-0.00128675	-0.00401821	0.00036848	-0.00281334	-0.00195625	0.00269385	-0.00188367	AM10F15-H	4.66344	2.44235	127.667	1009.95
663	A10	DA15	AM10F15	A	39.1364	114	14.8	0	1A	1	1052.93	-0.00733253	-0.0156786	0.0110477	0.00910045	-0.0161183	0.0170461	-0.00060878	-0.0119299	0.00894949	0.00618	0.0006406	-0.00270442	0.00238315	0.00724553	-0.00519883	0.0053616	5.329e-05	-0.00124722	-0.0034345	0.00037942	0.00355852	-0.00067071	AM10F15-I	4.7362	2.69463	131.67	1052.93	0.0196316	0.067019
664	A10	DA15	AM10F15	A	37.8148	123	16.8	0	1A	1	1136.79	-0.00601276	-0.00552774	-0.00633174	0.00338657	-0.013369	0.0119026	-0.0018784	-0.00971194	0.0022687	0.00141119	-0.00466389	2.826e-05	-0.00285876	0.00060913	-0.00325712	0.00626963	0.00415405	-0.0009954	-0.00307791	-0.00014594	0.00135369	0.00068746	AM10F15-F	4.81218	2.82138	118.608	1136.79
665	A10	DA14	AM10F14	A	53.5117	125	16.9	0	1A	1	1141.91	0.0283275	0.00920072	0.0157857	0.014481	0.00753664	0.00751465	0.00217137	-0.00698125	-0.0012691	-0.00677149	-0.00518092	-0.00076138	-0.00343435	0.0032237	-0.00682199	0.00138795	0.00058319	-0.00199882	-0.00409524	-0.00012764	0.00165893	-0.00193574	AM10F14-B	4.82831	2.82731	113.6	1141.91
666	A10	DA14	AM10F14	A	52.6636	111	11.2	0	1A	1	1016.24	0.0151202	-0.00476291	0.00375824	0.0211143	0.00905227	0.00704231	-0.00667319	-0.00094383	-0.00014178	-0.00817837	0.00226333	-0.0062887	0.00276992	-0.00443289	0.00461942	-0.00258761	-0.0002952	0.00042037	-0.00111597	-0.00086931	-0.00086744	0.00097639	AM10F14-D	4.70953	2.41591	108.066	1016.24
667	A10	DA14	AM10F14	A	50.7386	120	17.6	0	1A	1	1091.45	0.013111	0.012088	0.021304	0.0294412	0.00955546	-0.00286582	0.00021318	0.00052639	-0.00274044	-0.0004615	0.0030125	-0.00816457	-0.00932198	0.00051165	-0.00231585	-0.0037963	0.00201613	0.00286823	-0.00162271	-0.00077303	-0.00025128	-0.0020322	AM10F14-A	4.78749	2.8679	133.953	1091.45	0.188765	0.20261
668	A10	DA14	AM10F14	A	45.0829	122	18.4	0	1A	1	1134.96	0.0199838	0.00763064	0.0161992	0.0107159	0.00449083	0.00039257	-0.00603934	-0.00355347	0.00027039	-0.0127364	0.0068969	-0.00253799	-0.00093388	0.00450856	3.266e-05	-0.00088353	0.00268812	-0.00348919	-0.00134841	-0.00051996	0.00151342	-0.00132265	AM10F14-C	4.80402	2.91235	133.172	1134.96

## Sheet: Traits
ID	Reflectance	Length	Weight	rw1	rw2	rw3	rw4	rw5	rw6
1	44.6049	105	11.1	0.0115166	0.00708421	-0.00631767	0.00713412	-0.0100483	0.00662856
2	43.5664	97	7.3	-0.00208929	-0.00612501	-0.0103137	0.00136989	0.00896902	0.00209863
3	39.7213	100	7.8	0.0111011	-0.00419388	-0.0167474	0.0050826	-0.00965922	-0.00164316
4	39.6713	103	9.5	0.0035028	-0.0250514	0.00513189	0.0158731	-0.0054478	0.0079739
5	36.8878	92	6.3	-0.0140409	0.00291592	-0.0162042	0.00929212	0.015219	-0.00071237
6	31.7407	104	9.8	0.0159807	0.00608433	-0.00565717	0.0129808	-0.00678492	0.00169032
7	29.1241	82	5.3	0.00228132	-0.00050877	-0.0113105	0.00988121	0.0161359	0.0113877
8	22.6787	84	5.2	0.0139548	0.0365196	-0.00332337	0.0236203	0.0147801	-2.785e-05
9	50.3162	99	9.7	-0.00696449	0.00237596	-0.0136146	0.0053368	-0.0118562	0.0012709
10	49.0103	112	13.1	-0.0200112	-0.00520154	-0.0175849	0.00372182	-0.0146414	-0.00221332
11	48.8501	107	11.6	-0.0069299	-0.00242927	-0.0173763	0.00167471	-0.0108325	0.0123496
12	45.3392	105	11.7	-0.00452294	0.0148173	-0.00436308	0.0177212	-0.00371894	0.00672787
13	45.2486	104	10.5	-0.0101487	-0.00246915	-0.00933778	0.0184519	-0.00451433	0.00039731
14	42.5217	91	8.9	-0.0220579	-0.0131568	-0.0130877	-0.00323016	-0.00647305	-0.00446388
15	40.6426	106	11.4	0.00302996	-0.00338472	-0.007782	0.0100648	0.00632789	-0.00458281
16	26.5118	104	10.9	-0.00295626	0.00286571	-0.0144057	-0.00166499	-6.071e-05	0.00963379
17	52.8899	122	16.3	-0.0102341	0.00215577	-0.0187679	-0.00019177	-0.00228724	-0.00130925
18	51.345	126	18.9	-0.0145026	0.00652401	-0.0119719	0.00576828	-0.0035586	-0.00177483
19	48.0445	119	15.7	-0.0157536	-0.00261064	-0.0137207	0.0059369	-0.011119	0.00884407
20	45.4585	121	17.2	-0.00839919	0.0116202	-0.0140044	0.00452763	-0.0161223	0.00425916
21	43.3438	115	14	-0.0125147	0.0103784	-0.0141406	0.0127118	-0.0112781	0.00102734
22	42.8312	117	14.1	-0.0171302	-0.0073266	-0.00866008	0.00689359	-0.019643	0.005572
23	41.6509	122	15.6	0.00014258	-0.00287528	-0.0125611	0.00108872	-0.00159309	0.00436612
24	41.2646	107	10.7	-0.00982051	-0.00308993	-0.00997149	0.00757589	-0.0135099	-0.012653
25	41.0984	116	15.1	0.00632588	0.00831834	-0.0107735	0.00112329	-0.0108391	-0.00567042
26	40.623	127	18.5	0.0053993	0.00498891	-0.0154932	-0.00217009	-0.00410996	0.0103023
27	39.9363	110	12.2	-0.00509019	0.0186816	-0.0241967	0.00180684	-0.007149	0.00286326
28	38.8071	114	14.6	-0.0118428	0.0104783	-0.00844498	-0.00050188	-0.00694719	-0.0111146
29	37.6193	98	9	-0.0053755	0.00151925	-0.0192597	0.0110996	-0.00283755	-0.00081558
30	46.3923	114	14.7	0.00512252	0.0140844	-0.00669386	0.0155557	-0.00786416	0.00158182
31	56.9192	122	16.7	-0.0105903	0.00521406	-0.00906773	0.00640717	-0.00152416	-0.00269999
32	56.8892	100	10.6	-0.0213841	-0.0170291	0.00027784	0.00590849	-0.0227307	-0.00411572
33	55.9343	112	13.4	0.00694157	0.00033684	-0.0081171	0.0199517	-0.00786862	-0.00888039
34	52.5706	118	15.3	-0.00351929	0.0156147	-0.0168823	0.0129907	-0.0284261	-0.00255209
35	51.9473	115	14.2	-0.00012173	0.0142538	-0.0208939	0.00746203	-0.00769624	-0.00709116
36	51.8628	119	15.7	-0.00425067	0.0166077	-0.0126276	0.00477861	0.00832431	-0.00345752
37	51.7832	132	21.4	0.0116207	-0.00335811	-0.0111967	0.00956491	-0.00565793	0.00141707
38	51.6646	121	16.9	-0.00734225	0.0118787	-0.0127613	0.0151243	-0.00965856	-0.00981676
39	49.1818	112	13	-0.00578538	0.00095265	-0.0142551	0.0202861	-0.010005	0.00075003
40	48.5936	106	11.5	-0.0119113	-0.00900649	-0.013555	0.00597914	-0.00441896	-0.0060927
41	46.3634	110	12.5	0.00440469	0.0199031	-0.0129241	0.00414955	0.00828609	0.00059162
42	46.3155	111	12.7	0.00398127	0.0061711	-0.0154545	0.00749941	0.00079042	-0.00108483
43	45.8763	120	16.6	-0.0137898	0.0073294	-0.0154676	0.00399242	-0.00459778	-0.010687
44	43.5074	115	17.5	-0.0178804	0.00432987	0.00985814	0.0178312	-0.010996	-0.0118992
45	39.3496	100	8.7	-0.0069561	-0.0076115	-0.0114883	0.00649418	-0.0151266	-0.00047379
46	47.2981	121	16.9	-0.00555811	-0.00206331	-0.013588	-0.0015668	-0.00841186	-0.00228313
47	57.6737	118	15.2	-0.0193484	0.0105382	-0.0106008	0.0055946	0.00591222	0.0014925
48	55.7535	105	10.6	-0.00334099	-0.0057665	-0.0156176	0.00747251	-0.0122226	-0.0008516
49	55.5154	130	22	-0.0145698	-0.00226949	-0.0118337	0.00383131	-0.0123003	-0.00377958
50	52.6938	117	14.7	-0.00722115	-0.00855516	-0.0113203	-0.00053359	-0.0061863	-0.00354631
51	52.5454	119	16.47	-0.0157575	0.00792239	-0.00940409	0.00489113	0.00321002	-0.00444747
52	52.1166	87	6.5	-0.0343419	-0.0402908	0.00023868	0.0135216	-0.00365622	0.00568395
53	51.5737	112	13.7	-0.00770486	-0.0114003	-0.00913472	0.00223974	-0.0168743	-0.00475322
54	51.3247	116	14.9	-0.0177221	-0.00263002	-0.0111269	-0.00269835	-0.00563952	0.0027931
55	49.5384	106	10.9	-0.00160731	-0.0240381	-0.00676946	0.0047798	-0.0139673	-0.00040525
56	46.9517	115	14.4	-0.013705	-0.00102151	-0.0102287	-0.00023242	-0.0081316	0.00495092
57	49.5381	103	9.3	-0.00965303	-0.00858049	-0.00837809	0.00756708	7.57e-05	-0.0131887
58	49.4762	91	6.8	-0.0119005	0.010395	-0.0133569	0.00059961	0.0123678	-0.00922782
59	48.7646	99	9	-0.0382767	-0.00351083	-0.0134128	-0.0100306	0.0088765	-0.0196231
60	47.8531	117	14.6	-0.0302242	-0.0161195	-0.00548063	0.00090771	-0.00339367	-0.0109547
61	42.386	100	8.9	-0.0257234	-0.00669206	-0.0128633	0.00863556	-0.0002244	-0.0131639
62	42.3068	93	7.7	-0.038961	-0.0167242	-0.00944052	-0.0057753	-0.00837605	-0.0187352
63	41.987	104	9.8	-0.023201	-0.00090653	-0.0154818	0.00646821	-0.00933343	-0.00405795
64	41.5424	102	9.9	-0.0216913	-0.00287535	-0.0108176	0.013918	-0.00807872	-0.0201602
65	41.0319	87	6.4	-0.00259358	0.00279986	-0.00644888	0.0122131	0.00602488	-0.0095644
66	38.839	105	9.6	-0.0141712	0.00291683	-0.0151786	0.00054803	0.00835572	-0.00053783
67	56.3774	117	15.7	-0.00787172	0.0056178	-0.0127604	0.00269805	-0.00794784	-0.00805886
68	62.6667	111	14.4	-0.00354987	0.0317689	-0.0171603	-0.00627227	-0.0048293	0.0018825
69	55.3717	107	11.3	-0.00508811	0.0203939	-0.0105219	0.00732211	-0.00813138	0.00103516
70	49.4679	116	15.2	0.00172135	0.00849566	-0.0147182	0.00277603	0.0081018	1.656e-05
71	49.2343	110	11.7	-0.00581726	0.0256629	-0.00789645	0.0151611	-0.00216425	-0.00416308
72	47.8795	110	12.8	-0.0126723	-0.00171449	-0.0164917	-0.00300188	-0.00804812	0.00012202
73	47.4924	109	13	-0.0240002	0.010071	-0.0159366	0.00218318	-0.00341517	-0.00277041
74	44.8014	97	9.1	-0.00431523	-0.00337627	-0.013873	0.00819759	-0.00104269	0.00175505
75	43.6327	102	10.8	-0.0106023	-0.00291837	-0.00965815	-0.00739484	0.00011905	-0.00157739
76	41.5909	91	7.2	-0.0171812	-0.00398384	-0.011859	0.00538426	0.0185616	-0.0003133
77	49.6691	110	13.7	-0.0270333	0.0231766	-0.0192165	0.0191079	-0.0181747	-0.00782543
78	47.8859	111	12.3	-0.0316561	0.00316017	-0.0216042	-0.00299425	-0.00463831	-0.00872676
79	45.6628	94	7.8	-0.00824089	0.0112313	-0.0153409	0.0203264	0.0004186	-0.00337416
80	43.5942	99	8.8	-0.0207933	0.00045638	-0.0134916	0.00665631	-0.0150957	0.00542955
81	42.0874	106	10.9	-0.0246175	0.00501987	-0.0168344	0.0135918	-0.0160554	0.00798769
82	41.4405	105	10.4	-0.00921203	0.0163495	-0.0265304	0.0236115	-0.00234383	-0.00646925
83	40.7336	110	13.9	-0.00980902	-0.0094621	-0.00782204	0.0170723	-0.0127866	-0.00126845
84	40.4112	101	10.9	-0.01147	0.0156988	-0.0191746	0.0191164	-0.0194934	0.00608054
85	38.915	114	12.7	-0.0116512	-0.00578783	-0.0107072	0.00508935	-0.0115159	-0.00202085
86	36.09	109	12.8	-0.0102387	0.0114996	-0.0117552	0.0088625	-0.0125784	-0.00528459
87	35.6133	118	11.8	0.00136145	0.00705724	-0.0159078	0.0172104	-0.0141671	0.0130596
88	34.2098	82	4.6	-0.0157042	-0.00309357	-0.0195814	0.00926282	-0.00453345	0.00063928
89	33.3333	100	9.3	-0.0136648	-0.0180419	-0.0175899	0.0157518	-0.014373	-0.0007264
90	33.2508	79	3.4	-0.027066	-0.00452262	-0.041232	0.0322278	-0.014928	0.00482297
91	25.5231	101	9.6	-0.020332	0.013562	-0.0199547	0.0153035	-0.0220944	-0.00366745
92	57.0298	118	16.2	-0.0147085	-0.00628657	0.0023421	0.00098963	0.00965281	0.00712002
93	54.299	114	15.1	-0.0211994	0.0111198	-0.0136169	0.00259204	-0.0121855	0.00084584
94	51.9122	111	13.9	-0.0123171	-0.00430414	-0.00604215	0.00182503	-0.0191961	-0.00359816
95	51.2972	117	14.6	-0.00901937	0.0178228	-0.0132239	0.00263313	-1.567e-05	0.0029473
96	50.1575	121	16.3	-0.0121201	0.0231149	-0.01756	0.00545442	-0.0114228	0.00405364
97	49.4657	107	11.3	-0.0120048	-0.011636	-0.0216165	0.00179527	-0.0157777	-0.00192367
98	47.6546	109	11.9	-0.0162064	0.00490163	-0.0179033	0.00132641	0.00309652	-0.00074616
99	42.7338	97	8.9	-0.0132172	0.00264541	-0.0133291	0.00592441	-0.0026427	0.00183101
100	42.1832	106	11.8	-0.00309158	-0.00811056	-0.00407604	-0.00246234	-0.00151782	-0.0076748
101	53.2844	97	10	-0.0244	1.55e-06	-0.00505831	0.00346794	-0.00863887	0.0066784
102	52.6664	100	10.1	-0.0282545	-0.00234746	-0.0203757	0.0124651	-0.0079245	-0.00503381
103	52.4258	102	11.3	-0.0142176	-0.00422561	-0.0028607	0.0185933	-0.00525572	0.00354478
104	50.9418	95	8.3	-0.0209207	0.00532352	-0.0201352	0.00497464	-0.0174809	-0.00220291
105	50.0103	101	10.7	-0.029989	-0.00773621	-0.00930346	0.00477215	-0.00308088	-0.00016633
106	49.1777	106	11.3	-0.0264461	0.0135759	-0.0167657	0.0085839	-0.010573	0.00557854
107	47.483	100	10.3	-0.0264433	0.00256846	-0.00571712	0.0110923	0.0100892	0.00265677
108	45.2084	102	11	-0.0268242	0.00108288	-0.00902513	0.0164799	-0.00224296	-0.00134914
109	43.9096	111	14.3	-0.0361806	-0.00315967	-0.00621268	0.0143103	-0.0133727	0.0104576
110	43.3274	101	11	-0.0243022	-0.00808026	-0.00332631	-0.00658948	0.00587035	-0.00312495
111	41.9986	99	9.9	-0.0115204	-0.0144878	-0.00258624	0.0190979	0.00251862	-0.0037177
112	41.5874	98	9.7	-0.0276756	-0.0110005	-0.00873666	0.00926128	-0.0131767	0.00666479
113	41.5874	96	8.1	-0.0324386	-0.018733	-0.0128158	0.0171673	-0.0173561	-0.0120625
114	41.0483	99	9.3	-0.0149382	-0.00140795	-0.00321982	0.00845096	-0.00935148	-0.00489153
115	31.6277	98	9.7	-0.0276756	-0.0110005	-0.00873666	0.00926128	-0.0131767	0.00666479
116	31.6277	96	8.1	-0.0324386	-0.018733	-0.0128158	0.0171673	-0.0173561	-0.0120625
117	51.0579	103	11.1	-0.00703071	0.00893188	-0.0105656	0.00677523	-0.0146804	-0.00675883
118	49.9673	100	8.7	-0.0116055	0.0238349	-0.012832	0.0123855	0.0121162	-0.00597352
119	49.7245	110	13.8	-0.0202372	-0.00042138	-0.00814568	0.00346688	-0.00332763	-0.00548307
120	47.176	116	13.8	-0.00292071	0.0088485	-0.0149029	0.00172191	0.00185259	-0.011721
121	41.94	111	12.6	-0.0179443	0.00970731	-0.0152521	0.0057768	-0.00617676	-0.00878852
122	41.2477	106	10.6	-0.0128729	-0.00165457	-0.0149398	0.00312299	-0.00774313	-0.0122254
123	40.1886	116	13.3	-0.0124513	-0.00614059	-0.0149763	0.0111697	-4.843e-05	-0.00566881
124	38.9004	111	12.4	-0.00282161	0.0122445	-0.0050399	-0.00054638	-0.00812547	-0.00193294
125	38.2326	100	8.9	-0.0128392	-0.0122173	-0.00692674	0.00343512	-0.00754194	-0.00586566
126	59.1767	120	15.3	-0.0152646	-0.00538173	-0.00549546	-0.0030397	0.00051413	-0.0110636
127	55.1728	110	12.7	-0.0176833	-0.00290611	-0.0103255	-0.00222066	-0.0172622	-0.00354524
128	54.8594	100	8.5	0.00509252	0.0153363	-0.00513866	0.0077127	-0.0115988	-0.00370913
129	54.5617	117	15.5	-0.00717109	-0.00175804	-0.0103488	-0.001499	0.00106947	-0.00146059
130	52.5999	105	10.8	-0.0133053	-0.00291384	-0.00274383	0.0100562	0.00543992	-0.00103842
131	52.4974	92	8.8	-0.052268	0.00702304	0.00058312	0.0124035	-0.0102619	-0.0260596
132	45.603	110	11.6	-0.0126337	-0.00825378	-0.0145134	-0.00082718	-0.00090143	-0.0112681
133	44.2237	96	8.6	-0.0133563	-0.00607512	-0.00313216	0.0120434	-0.00043283	-0.00672425
148	67.3543	85	5.6	-0.0167271	0.00689727	-0.013378	0.00646279	0.00150634	-0.00373252
149	62.4481	96	8.6	-0.0225449	-0.00045304	-0.00448499	0.00077002	0.00419556	-0.00010213
150	60.8304	100	10.4	-0.0190225	-0.0269065	0.010114	-0.00050322	-0.00068896	-0.00495837
151	55.8791	100	10.2	-0.015429	-0.0157736	0.0120586	0.00392498	-0.00221896	-0.00727815
152	55.0269	102	11.2	-0.014775	-0.00827081	0.00599352	0.00292093	0.00826052	0.00015922
153	54.7532	104	12.8	-0.0294637	0.00961784	0.00467127	0.00440869	-0.00034591	-0.0117124
154	53.9901	106	11	-0.00275902	0.0160597	-0.0148928	0.00205922	0.00865833	-0.0131404
155	53.0949	107	13	-0.0220093	0.015053	-0.00420857	0.00452626	-0.00318308	0.00772552
156	51.4546	91	6.9	-0.0185732	-0.0135111	0.00057996	-0.0040741	0.0160933	4.689e-05
157	51.1796	98	9	-0.0161644	-0.00140818	-0.00978696	-0.00411841	0.00208028	-0.00774494
158	51.1129	90	7.3	-0.0124522	0.00966055	-0.0139458	0.00945347	0.020661	-0.0109549
159	50.1686	97	8.5	-0.0188839	-0.00245275	-0.00775399	0.00771394	0.0145359	-0.00094595
160	47.7465	111	13.5	-0.0118936	-0.00361845	0.0019172	0.00251066	0.00646166	-0.0040074
161	46.4789	107	11.9	-0.00276437	0.00368281	-0.0097636	0.00265756	0.00190033	0.00164163
162	45.2951	93	7.5	-0.0111162	0.00509681	-0.00426226	-0.00688047	0.00989534	-0.00754631
163	57.843	102	10.2	-0.00251199	0.0124641	-0.0241108	-0.00453027	0.0104089	0.0101704
164	55.4434	121	17.7	-0.00150538	0.0114445	-0.0100346	-0.00149746	0.00038555	0.00683836
165	53.9698	112	14	-0.0103091	-0.00680099	-0.003636	0.00485121	-0.00307464	-0.00138853
166	51.2714	106	10.1	-0.0146537	-0.0150858	-0.013943	-0.0136208	-0.0102397	-0.00929609
167	50.9807	122	17.1	-0.0115908	0.0105789	-0.0027227	-0.00548278	-0.0077864	-0.0127557
168	49.9657	118	14.6	-0.0213633	-0.00895064	-0.00869251	-0.00901643	-0.00754323	0.00448741
169	48.5788	99	8.5	-0.0118362	0.00999327	-0.019518	0.00233492	-0.00500836	0.0157054
170	48.3248	103	10.3	-0.0181634	-0.0121727	-0.00080036	-0.0114027	-0.00879152	0.0105663
171	47.8289	104	9.6	-0.00416195	-0.00919382	-0.00411679	0.00239473	0.0053914	-0.00372502
172	44.9081	105	10.3	-0.0153113	-0.00429559	-0.00694082	-0.00851527	-0.0129149	-0.0053466
173	44.7716	90	6.9	-0.0342572	0.00146231	-0.0188704	0.00562464	0.00909841	0.00891287
174	40.1743	103	10.6	-0.0218518	-0.010489	-0.0106286	-0.00484552	-0.0153009	0.010632
175	35.8741	103	9.9	-0.00354854	-0.00554656	-0.0205699	-0.00158051	-0.0077299	0.0046352
176	56.5622	120	15.6	-1.458e-05	-0.0121179	0.00092019	-0.0120103	0.00161505	-0.00288628
177	50.046	115	13.4	0.00412121	0.0150658	-0.00701629	0.00332472	0.00627707	-0.0114565
178	43.6004	111	12.5	-0.0208728	-0.0107251	-0.00492811	-0.0111438	0.00145427	-0.00315358
179	41.2941	85	4.1	-0.0128331	-0.0112444	-0.0298571	-0.0079694	-0.00642698	-0.00800861
180	40.0716	94	7.1	-0.0102485	-0.00119269	-0.00807138	-0.00668094	0.00270662	-0.00123735
181	39.8133	86	4.7	-0.0106291	-0.00291607	-0.0164133	0.0130208	0.0008989	-0.0132908
182	38.1888	89	5.9	-0.00761838	0.00011798	-0.00825969	0.0114483	0.00846767	-0.00043004
183	36.4922	90	6.9	-0.0121579	-0.0077014	-0.00109691	0.00094228	0.00809615	-0.00963597
184	35.3111	91	6	0.00010815	3.4e-06	-0.0098472	-0.00845633	0.00269846	-0.00181579
185	29.9903	82	3.9	-0.00069457	-0.00124628	-0.0238122	-0.00266325	0.0121601	0.00694267
186	29.3288	81	4.4	-0.0116769	0.00384625	-0.0192927	0.00467023	0.00761854	-0.00621168
187	15.3306	84	5.3	-0.0174981	-0.00033065	-0.0145349	-0.0160769	0.0178141	-0.00632979
188	62.2495	88	5.7	0.00029543	-0.00283729	-0.0106587	0.00952172	0.0127515	0.00838763
189	62.1627	90	6.2	-0.00296978	-0.00585716	-0.0137021	0.00564332	0.0160682	-0.00583986
190	61.8911	81	4	-0.0131887	-0.0266492	-0.0138115	0.00673428	0.013303	0.00823778
191	60.9995	112	15.1	-0.0169558	0.00557776	0.00568117	-0.00051152	0.00289222	0.01334
192	59.2559	103	9.8	-0.00998848	0.0224176	-0.0243569	0.00984827	0.00638982	-0.00012115
193	59.0655	87	6.6	-0.0158891	-0.0112062	-0.0027989	0.0125267	0.0128137	-0.00554339
194	56.5725	83	3.9	0.00139421	0.0109952	-0.0279555	0.0127518	0.0228986	0.00692637
195	56.4815	107	12.3	0.00138451	0.0062265	0.00456121	0.0192515	0.0140189	0.005369
196	56.2403	81	5	-0.00638652	-0.0103047	-0.0174215	0.0199985	0.0166663	0.00471184
197	55.8641	92	6.5	-0.0312157	0.00712141	-0.0186236	0.00464172	0.0267047	0.00145458
198	53.714	104	10.7	0.00092414	-0.00988814	-0.00489677	0.0127415	0.00408816	0.00043203
199	52.6831	97	9.1	-0.0103552	0.00600012	-0.0163121	-0.00086981	0.00491188	-0.00509383
200	42.3737	91	6.9	-0.017322	-0.0121484	-0.0105088	0.00277239	0.0192236	-0.00334613
201	31.944	69	2.6	-0.0134802	0.00692638	-0.0323439	0.00351108	0.0308967	-0.0030824
202	60.4776	122	17.8	-0.00630024	-0.00812792	0.00754131	0.00669583	0.0036769	-0.00459335
203	50.5121	97	7.9	-0.00516062	-0.00623254	0.00647927	0.00225156	0.0161631	-0.00331991
204	50.0609	108	12.8	-0.0100333	0.00698034	0.00377196	0.00425458	0.0009607	-0.00221495
205	49.8332	111	13.7	-0.00405466	-0.00624476	0.00311939	0.00720404	0.00203302	0.00313771
206	48.7128	116	14.1	-0.00670971	0.0260749	-0.00718249	0.00140914	0.00716126	0.00121057
207	47.7468	93	8	0.00101014	-0.00537718	0.00560483	0.0137741	0.0167312	0.00103474
208	47.2142	106	11.8	-0.00872364	0.00037292	0.00080048	0.0171656	0.0143725	-0.00123041
209	44.7902	115	13.7	0.0122244	-0.0207466	0.00277301	0.00531653	0.00659555	-0.00520784
210	44.6949	105	10.5	0.00123108	0.0122681	-0.00175786	0.00227331	0.0037006	0.00736832
211	44.265	90	6.3	-0.00102602	0.0001949	-0.00905117	0.00701962	0.0215619	-0.0100209
212	43.4578	108	12.4	-0.0170787	-0.00731226	0.00280784	0.00451697	0.00044826	0.0107778
213	42.436	90	8.1	-0.0104368	-0.0023914	0.00718952	0.0104115	0.00414125	0.00048766
214	41.9179	87	6.5	-0.0125597	-0.00978403	0.0026139	0.00804163	0.0156999	0.00486207
215	34.9743	89	5.7	-0.00739675	-0.00282845	-0.00771366	0.0082913	0.0139971	-0.00078726
216	33.9251	84	5.7	-0.0119676	0.00651526	0.00293124	0.0205438	0.0261616	-0.0113997
217	51.0665	106	9.2	-0.0102475	-0.00038309	-0.0107568	0.00446331	0.00556957	-0.010518
218	50.9837	118	13.2	-0.00476059	0.00334263	-0.0157483	-0.0060611	0.00331189	-0.00959239
219	48.9403	112	12.1	-0.019059	0.00496141	-0.00506283	-0.00224613	0.00266323	0.00241133
220	45.3613	106	12.3	-0.0110252	-0.0111161	0.0135075	0.00516992	0.0017465	-0.00714434
221	45.2549	108	11.1	-0.0102017	-0.0202738	0.0130696	0.00407692	-0.00775001	0.00379691
222	43.6125	99	9.4	-0.0195336	-0.0196652	0.00586765	0.0039094	-0.00390972	0.00289081
223	43.4928	106	11.2	-0.00461422	-0.00213303	0.00233127	0.00376898	0.00479593	-0.00841344
224	40.9417	102	10.2	-0.0242508	-0.00727566	-0.00487452	-0.00069812	0.00170705	0.00591477
225	40.1318	94	7.2	0.0119244	0.0011384	-0.00431965	0.00054631	0.00518119	-0.00864228
226	39.9628	110	12.4	-0.00073303	-0.00835435	-0.00299478	0.00246512	0.0120393	-0.00016702
227	39.428	112	12.7	0.00695327	0.00938918	-0.00554131	0.00810361	0.00122813	-0.00508222
228	37.8429	114	15.8	-0.0225817	-0.00852859	0.00419471	-0.00878409	-0.00703671	0.0123158
229	35.2332	100	8.9	-0.00686349	-0.0291221	0.00642538	-0.00513909	-0.00116533	0.00240248
230	56.021	97	8	-0.00251953	-0.010349	0.00162872	-0.0007364	0.0206715	0.00675463
231	53.6658	100	10.5	-0.00454327	-0.00565409	0.00101398	0.00537977	0.0143745	-0.00731881
232	52.4115	101	10.2	-0.0267541	-0.0113688	-0.00266729	-0.00423098	0.0207656	0.00366916
233	51.8425	97	9.1	-0.0117913	-0.00077575	0.00699326	0.0107532	0.0282058	-0.00220598
234	51.551	108	11.9	-0.00078259	0.00392969	-0.00507766	0.00680761	0.0175022	0.00387846
235	50.5714	101	9.7	-0.0111942	-0.0131544	-0.00445383	0.0105039	0.0102724	0.00140356
236	50.0022	95	7.7	-0.0122746	0.00200169	-0.0110495	0.0047386	0.00772487	0.00638505
237	48.8601	97	9.1	-0.0143036	-0.00172549	-0.00593962	-0.00066758	0.0159608	0.00744109
238	48.8535	106	11	0.00131493	0.00669224	-0.00914727	0.00381631	0.00971021	0.00821486
239	47.41	87	6.3	-0.0104726	-0.0150421	0.0013701	0.00786156	0.0160571	0.00804587
240	47.0143	101	10.6	0.0107279	-0.0524694	0.0133806	0.00155387	0.00148624	0.00169239
241	46.0956	105	11	-0.0284359	0.0126656	-0.0132003	0.00930561	0.014606	-0.00537991
242	45.0973	99	9.8	-0.00631728	-0.000741	0.00071335	0.0103582	0.0184959	0.00484815
243	52.5349	115	13.2	-0.00582128	-0.00077945	-0.00759911	-0.00339132	0.0146019	-0.00043139
244	48.1735	95	6.5	-0.00627696	-0.00816561	-0.0244932	0.00091041	0.00011378	0.0109851
245	47.3008	107	10.3	-0.00074857	0.0140491	-0.0138745	-0.00528945	0.00427149	0.00063991
246	56.5298	86	4.9	-0.0220072	-0.0524768	-0.0107256	0.0121542	0.00294142	0.0280955
247	55.2335	106	12.1	-0.0160179	-0.00617577	-0.00282302	0.0069222	-0.00530002	0.0141295
248	50.7204	85	4.6	-0.00471716	-0.00824926	-0.0167845	0.01212	0.0128215	0.0159603
249	43.3923	89	5.9	-0.0212898	0.0111941	-0.0239501	0.0168488	0.0103569	0.00873714
250	42.7666	87	5.2	-0.0129119	-0.0564194	0.00149032	-0.00250198	0.00832342	0.0175234
251	42.7137	98	7.9	-0.00946933	0.0031849	-0.013612	0.00151935	0.00289834	0.00939539
252	41.9918	85	4.7	-0.0199444	-0.00828482	-0.0239643	0.0115779	0.0136853	0.01635
253	40.4413	92	7.8	-0.0275832	0.00427246	-0.0131072	-0.00119164	0.0132311	0.0136291
254	34.8963	73	2.8	0.010775	-0.00836615	-0.0287684	0.00805436	0.0407003	0.00375256
255	33.1719	82	3.7	-0.00954193	-0.0140967	-0.0356924	0.00088655	0.0240449	0.00513912
256	29.4377	91	6.8	-0.0214397	-0.0152584	-0.0137881	0.00158731	0.00796721	0.00760926
257	24.7831	74	3.1	-0.0186849	-0.0273173	-0.0217558	0.0019538	0.00254305	0.00641477
258	51.954	100	9.1	-0.0142137	0.00687459	-0.00482976	0.00048145	0.00189109	0.00868364
259	50.3777	91	6.4	-0.0105956	-0.00281366	-0.00914934	-0.00108106	0.00042738	0.00593879
260	48.7868	92	6.7	-0.0103902	-0.00249224	-0.0123262	0.00159167	0.00731913	-0.00112989
261	48.0154	104	10	-0.00860507	0.00409558	-0.00359521	0.00602419	-0.00214752	-0.00311189
262	47.2041	89	6.1	-0.0166479	-0.000552	-0.00881058	-0.00049707	0.00675026	0.00053132
263	46.3281	86	5.6	-0.0240153	0.00237162	-0.00937916	-0.00939321	0.00364885	-0.0103166
264	45.1057	81	3.6	-0.0055629	-0.0212215	-0.0196017	-0.00657643	0.00609046	0.00744731
265	44.9937	92	6.6	-0.0205679	0.00565454	-0.00554556	-0.00270192	0.00605628	0.01193
266	44.9247	80	4.2	-0.01332	-0.00938439	-0.0142257	0.0016008	0.021236	-0.00543401
267	43.5452	81	3.5	0.00045212	-0.0146113	-0.025114	0.00750069	0.0101317	0.00230168
268	43.0263	100	7.9	-0.00869831	-0.0111477	-0.015253	-0.00518759	0.0120091	-0.00454097
269	39.7509	87	6.2	-0.0207208	0.00871196	-0.0106991	-0.013448	0.0163522	0.0004539
270	37.1768	80	4.3	-0.0265644	0.00148667	-0.0179133	-0.00826002	-9.838e-05	0.00766353
271	57.4559	99	9.1	-0.0239096	0.00494375	-0.00791662	0.00345637	0.0198832	0.00041109
272	56.2962	116	15.5	-0.00182816	0.00504953	-0.00185948	0.00894828	0.00036255	-0.00349493
273	54.7363	115	14.6	-0.00798129	0.0030666	-0.00757752	3.379e-05	0.00797082	-0.00137616
274	53.9381	125	18.5	0.00141194	-0.0162826	0.00333819	-0.00285994	0.007782	-0.00279335
275	51.6216	115	15.1	-0.0123982	0.00088582	-0.00104484	0.00801192	0.00879573	-0.00227583
276	50.0801	98	8.8	-0.00240567	0.00367508	0.00201453	-0.00069327	0.0116598	0.00510254
277	44.9673	111	14.5	-0.0100768	-0.0118358	0.00907402	-0.00500596	-5.312e-05	0.00388517
278	42.5033	89	7.4	-0.0455884	0.00710979	0.00408283	0.00692802	0.01052	-0.00344526
279	41.8526	91	6.6	-0.0214137	-0.00677782	-0.0111401	0.0143089	0.00106246	0.00545719
280	36.2126	98	10	-0.0170746	-0.0155873	0.00386041	-0.00485076	0.013113	-0.00829099
281	60.7375	116	15.5	-0.0108625	0.0237076	-0.0169969	-0.00492618	-0.00095035	0.00482094
282	57.1811	127	20.9	-0.0163045	0.00469059	-0.00527717	-0.0151148	0.0173972	-0.00579419
283	54.5527	109	13.6	-0.0165826	-0.00784381	0.00887953	-0.00800757	0.00948508	0.00530915
284	54.399	127	20.9	-0.00896533	0.00348948	0.00386284	-0.0216536	0.00759146	-0.00243291
285	52.7143	117	15.1	-0.0187747	0.0146831	-0.0114267	-0.0041246	0.0104408	0.00149517
286	52.6903	109	13.3	-0.0201349	0.0143797	-0.0143234	-0.00105659	0.0105793	-0.0005694
287	50.1931	110	13.7	-0.0237732	-0.0112621	0.00597896	-0.00617371	0.0104227	-0.00264377
288	49.8033	106	11.2	-0.0124691	0.00290711	-0.00283615	-0.0160968	0.018724	-0.00618654
289	46.6631	90	7.7	-0.0234811	-0.0162884	0.014629	0.00709907	0.014308	-0.00335772
290	45.6916	97	9.3	-0.0249635	-0.00900243	-0.00980052	0.00254292	0.00863199	0.0001375
291	45.3808	104	11.7	-0.0295876	0.00207859	-0.0120778	0.00080531	0.016708	0.00457568
292	44.5028	119	17	-0.0135011	-0.00369297	-0.00766509	-0.00934947	0.0205623	-0.00079675
293	43.7231	104	10.7	-0.00434101	-0.0290962	0.00053947	-0.0120042	0.00972006	0.00953706
294	32.0529	75	3.5	-0.0247869	-0.0128109	-0.0197488	-0.00297954	0.0263851	0.001352
295	58.3671	116	16.4	-0.0200266	0.0040849	-0.00520618	0.00686649	0.00527161	0.0050988
296	55.2528	99	9.5	-0.00937654	-0.0019207	-0.00776434	0.0118667	0.00213424	0.00564467
297	53.072	110	11.5	-0.00695541	-0.0103665	-0.0128452	0.00073864	0.00657852	-0.00590726
298	49.5882	103	10.6	-0.0184205	0.00211448	-0.0187793	-0.00862554	0.00743949	0.00108711
299	48.6542	111	11.7	0.00152381	0.0125666	-0.020186	-0.0077698	0.00307721	3.57e-06
300	47.5023	104	10.1	-0.00591057	-0.00023363	-0.0132505	0.0205557	0.00699284	0.00969153
301	47.0702	114	14.3	-0.00475163	-0.00830709	-0.0108203	0.00094676	-0.0006743	-0.00371834
302	46.3226	98	7.8	-0.00837529	-0.0198037	-0.0105439	0.00404929	0.0106736	0.00193482
303	45.9121	112	13.5	-0.00297891	-0.00202849	-0.0092968	-0.00230612	0.00267208	0.00360658
304	43.1041	101	9.4	-0.0109596	-0.00903803	-0.0115461	0.00532876	-0.00387711	-0.00384278
305	40.0686	105	11.2	-0.0116841	-0.0187855	-0.00493505	-0.00150129	-0.0017027	-0.0166418
306	37.0373	94	7.6	-0.0172964	-0.00951561	-0.00331381	-0.00649493	0.00119674	-0.0060945
307	35.7018	87	5.5	-0.0190842	-0.0415887	-0.0171425	0.0132922	0.0276827	0.0178597
308	35.3418	82	4.3	-0.0107603	0.00097755	-0.0242406	0.0227688	0.0146871	0.0128186
309	53.1648	102	9.4	-0.00333041	-0.0312966	0.00867024	-0.00775403	-0.00501529	0.00790725
310	48.1719	95	7	-0.0210217	-0.0205967	-0.0115614	-0.00849434	0.00849445	0.0128571
311	47.699	93	6.7	-0.0108449	-0.0283798	-0.0110582	0.00286359	0.0217846	0.0159325
312	47.5362	121	16.8	-0.00245953	0.0176923	-0.0175308	0.00958465	-0.0107822	0.00670038
313	45.7075	99	9.1	-0.0198562	-0.0421539	-0.00136363	-0.0118872	-0.0161705	0.00546381
314	44.4101	99	8.9	-0.0266417	-0.0119563	-0.0168411	-0.00602032	-0.00313521	0.0103473
315	42.2801	91	6.6	-0.0198931	0.00412568	-0.0104013	-0.0159346	0.00423507	0.00756386
316	41.78	97	8.5	-0.0175649	0.0190477	-0.0144144	0.00058988	-0.00599099	0.0119026
317	41.042	81	4.6	-0.0323673	-0.0176656	-0.0281827	-0.00438643	0.00618047	0.00881436
318	54.3666	115	13.9	-0.0137131	-0.00551481	0.00029002	-0.0141324	0.00382537	-0.00752029
319	53.9042	112	13.3	-0.0201373	-0.0114341	-0.00386647	-0.013223	-0.00027848	-0.00327196
320	53.371	110	11.9	-0.00802062	0.00148692	-0.0135191	-0.0132976	0.00469839	0.00194696
321	50.9071	103	8.8	0.00202547	-0.00187258	-0.0102432	-0.0072648	0.0165134	-0.00394368
322	50.315	98	7.9	0.00034856	-0.00535572	-0.0139794	-0.00448208	0.0168297	-0.00752714
323	48.1878	88	6.6	-0.0165338	0.00650851	-0.0091944	-0.00240957	0.0129373	-0.00447861
324	47.5922	110	12.9	-0.0151306	0.00408496	-0.00095051	0.004926	-0.0118896	-0.00654882
325	46.3856	107	11.5	-0.00395872	0.0230612	-0.00594851	-0.00588646	0.00807646	0.00421084
326	45.2919	106	10.7	-0.0199315	0.00640468	-0.00678627	-0.00328364	-9.471e-05	0.00741738
327	44.0997	110	11.6	-0.0121236	-0.00469858	-0.00625092	-0.012171	0.00980288	-0.00193794
328	43.526	81	4.4	0.00150082	0.002788	-0.0159676	-0.00120092	0.00635529	-0.00099748
329	41.7421	94	7.4	-0.00747986	-0.00662629	-0.0157574	0.00269325	0.0137533	-0.00410378
330	41.1528	94	6.3	-0.0162206	-0.00790207	-0.0172642	-0.00978767	0.0216161	-0.00203165
331	32.1607	79	4.7	-0.0343066	-0.00422976	-0.0134394	-0.0126371	0.00314383	-0.00207602
332	31.9537	82	4.4	-0.0180617	0.0107938	-0.0143005	0.00862931	0.00846523	-0.00163322
333	53.6879	103	10.9	-0.00643115	0.0297057	-0.0155926	-0.00549845	0.00999402	0.00512498
334	52.5352	104	11.3	-0.0191625	0.0248943	-0.0136599	-0.00104472	0.00446766	-0.00461205
335	51.8861	104	11.7	-0.0115144	0.0145272	-0.00226519	0.0049714	0.0004816	0.00387772
336	51.4523	112	15	0.00077918	0.0235145	-0.00594663	0.00068283	-0.00103417	-0.00270112
337	50.3171	75	3.9	-0.0307334	-0.00971234	-0.0175473	0.00380494	0.00820595	0.00817444
338	48.708	99	8.9	-0.0123215	-0.0216732	-0.0110195	0.00389649	0.00350667	0.00485822
339	48.6997	98	8.8	-0.00598804	-0.0311447	0.00472561	-0.00757942	0.00224685	-0.00192872
340	46.8838	94	8.7	-0.0135448	-0.0155424	-0.00124232	0.00030107	0.00775251	-0.00104842
341	45.7242	90	6.6	-0.00547357	-0.00822759	-0.0135182	-0.00355854	0.0199143	-0.00643042
342	45.4749	101	9.9	-0.0058553	-0.00928264	-0.00467402	-0.00329069	-0.00677244	-0.00462067
343	44.8177	100	9.3	0.00777203	0.013873	-0.00862424	0.00857199	0.00292906	-0.00258712
344	42.119	98	8.9	-0.00449104	-0.00276118	0.00019181	0.00285827	-0.00051626	-0.0016244
345	41.4089	91	7.4	-0.0196383	-0.00566911	-0.00912408	-0.00045123	0.00338297	-0.00160299
346	30.9112	80	4.8	-0.00584503	-0.0417845	0.0043142	0.00293016	0.0326558	-0.0134699
347	60.4041	130	23.6	-0.00335206	0.0212259	-0.00240489	0.00300148	-0.00533108	0.00275265
348	55.6899	98	8.7	-0.00885665	-0.00754431	-0.0048659	-0.00581316	8.304e-05	0.00264412
349	54.2598	102	11	-0.00686627	-0.0267513	-0.00066446	-0.00022803	-0.00100783	-0.00287552
350	51.3189	84	4.9	-0.00900876	-0.00246874	-0.0191416	0.00337314	0.0175117	0.00333818
351	50.0682	111	12.5	0.00502065	-0.0288695	0.00379172	-0.00714544	0.0121101	0.00149187
352	49.6282	101	8.9	-0.0128574	-0.0411715	-0.00124495	0.00698591	0.00766077	-0.00656172
353	49.0361	77	4	-0.0200276	0.00878714	-0.0303826	0.00663213	0.011961	-0.00189496
354	44.8746	76	3.3	-0.0126655	-0.0318953	-0.0152909	0.00484534	0.00096779	0.00741307
355	42.2851	85	5.3	0.00468996	-0.0296269	-0.0094779	0.002946	0.0127312	-0.00030242
356	37.8496	81	4.8	-0.0122935	0.00536234	-0.0263341	0.00885137	0.00690195	0.00585791
357	55.1772	124	19.8	-0.0237185	-0.00550344	-0.00489961	-0.00479429	-0.00898457	-0.0110696
358	52.7019	107	11.1	0.00132465	-0.0119287	-0.00065751	-0.00254589	-0.00512885	0.00417559
359	50.4741	112	12.9	0.0122552	-0.0294329	0.0009929	-0.00987295	-0.00443069	-0.00323781
360	46.6256	94	7.4	-0.0186106	-0.0125813	-0.00642568	-0.0157445	-0.0182475	-0.00177855
361	45.8991	114	14.7	-0.0147043	0.00065342	0.00486456	-0.00868636	0.00932706	-0.00160593
362	45.5079	112	12.5	0.00194362	-0.00231218	-0.010352	-0.0115061	-0.0050411	0.011553
363	45.3585	115	14	0.00966484	-0.0328499	0.00428437	-0.0120263	-0.00938615	0.00732456
364	44.9347	102	9.7	-0.0252857	-0.0122853	-0.0169209	-0.0147285	-0.00313988	0.00369508
365	44.3063	120	16.7	-0.0157603	0.0102008	-0.00299439	-0.00464954	-0.00375666	0.00587701
366	44.2409	101	9.8	-0.0166032	-0.0108798	-0.00418435	-0.00625872	0.00376603	-0.00261627
367	43.4233	101	9.7	-0.0115878	-0.0109461	-0.00598308	-0.00372191	0.00183364	-0.00669065
368	43.1475	109	11.7	-0.02017	-0.0194387	-0.00312737	-0.0172337	-0.00637862	-0.00540587
369	41.9985	100	8.6	-0.00322207	-0.00675272	-0.00610307	0.00475653	-0.00882468	-0.00248433
370	35.9329	82	4.6	-0.0252506	-0.00913026	-0.0203631	-0.00447186	0.00391879	0.00296618
371	31.5132	79	4.2	-0.00391283	-0.0141843	-0.0169518	-0.00517355	0.00964995	0.00229033
372	51.6265	98	9.1	-0.0120253	-0.0223039	0.0052702	0.00146882	0.00366548	7.499e-05
373	51.2292	89	7.1	-0.0249434	-0.0156841	-0.00806257	0.00182942	-0.00069955	-0.00272863
374	51.1494	99	8.9	-0.0050414	-0.00929279	-0.00504162	0.00769967	-0.00579524	0.00461339
375	51.0361	91	7.7	-0.029448	0.0025856	-0.0102684	-0.003271	0.00855433	0.0156415
376	50.4389	100	9	0.00081496	-0.00605516	0.00160161	0.00748932	-0.00635827	0.0190967
377	46.6459	94	8.5	-0.00357374	-0.00574545	-0.012108	0.00432339	0.00444465	-0.00685453
378	44.2622	99	9.3	-0.0166777	-0.0252976	-0.00487372	-0.0103685	-0.0144258	-0.00691363
379	40.8357	95	8.1	-0.00941426	-0.0057668	-0.00781401	0.00903431	0.00882932	-0.00309194
380	39.5158	79	4.3	-0.0177359	0.00782884	0.00410219	0.00302526	-0.0031074	0.00433001
381	33.3805	84	5.5	-0.00630114	0.0142568	-0.0109352	0.0164435	0.0161343	0.00055768
382	31.7494	101	10.4	-0.0168351	-0.00766877	0.00023647	0.0150592	0.00297368	-0.0014734
383	29.4937	77	3.1	-0.0168281	-0.0236085	-0.0155216	0.0291905	0.00364824	-0.00424384
384	60.7993	117	15.2	-0.0053888	-0.00925226	0.00851685	-0.00854471	0.00438881	0.0108974
385	59.674	106	11	-0.00947417	-0.0327173	0.0166792	0.00341912	0.00331581	0.00332627
386	57.591	114	14.5	-0.00523387	-0.00243738	0.00321661	-0.00581278	0.00136455	0.00197134
387	53.5337	104	10.5	-0.00817721	-0.00698874	-0.00207624	-0.00558388	0.00931594	-0.00162147
388	50.0114	111	12.3	-0.0114213	-0.00392407	0.00252227	-0.00956253	0.00240737	0.00371533
389	48.3227	103	9.3	-0.00361571	-0.0152714	-0.00097938	-0.00232961	0.00676451	0.00477758
390	47.8773	114	12.8	-0.0183511	-0.0106872	0.0005694	-0.0127109	0.00663022	-0.0106584
391	47.3547	101	9.3	-0.0042627	-0.0196681	0.00283594	-0.00568748	-0.00020161	-0.0063505
392	45.4047	87	6.7	-0.0308421	-0.00084579	-0.0131366	-0.00710387	-0.00328229	-0.0178681
393	43.8536	105	10.4	0.00495486	-0.004576	0.00273206	-0.005689	0.00298436	0.00843251
394	43.3875	95	7.5	-0.00627566	-0.0124873	0.00391119	0.00235718	-0.00179676	0.00683756
395	43.2643	110	11	0.00601361	-0.0201463	0.00302352	0.0137065	0.00694397	-0.00493129
396	38.2376	96	7.7	1.895e-05	-0.0115297	-0.00086141	0.00530843	0.00803428	0.00062679
397	36.8689	96	8.1	-0.00963319	-0.0118592	0.00387532	0.00095956	0.0112144	-0.00988024
398	67.3916	132	20.9	0.0159072	0.00840156	-0.00380464	0.00158105	-0.00164234	0.00207559
399	66.6658	145	26.8	0.0149531	0.0035326	0.00607863	0.0027843	0.00604869	-0.00031215
400	66.5136	128	21	0.00891983	0.0020083	0.0144194	0.00428324	0.00216114	-0.00145407
401	61.2965	111	12.9	0.0123045	-0.0319427	0.0129947	0.00772094	0.00737274	0.0125846
402	61.1651	105	11	0.00834414	-0.0379825	0.00884912	0.00823145	0.00818465	-0.0023649
403	60.7301	120	15.6	0.0255686	-0.0292503	0.0226698	0.00681655	0.0100861	-0.00010052
404	59.104	119	15.2	0.0233825	0.00155816	0.00669874	0.0168107	0.00950274	0.0070568
405	58.226	113	15.2	-0.00665774	-0.0245972	0.0255896	0.0157626	0.00634148	-0.00012003
406	57.2653	126	18.8	0.019048	-0.0480559	0.0180464	0.0048337	0.0106419	-0.00677649
407	56.0892	122	17.2	0.0231125	-0.0321038	0.0127914	0.00753404	0.021569	0.00248939
408	54.4826	102	9	0.0004983	-0.0433095	0.00972065	0.00207435	0.00488248	0.00960057
409	53.1851	119	16	0.0150709	0.0201776	0.00521967	0.0260472	0.0181447	-0.00738165
410	48.3582	115	11.9	0.0341286	-0.0177231	-0.00263736	0.0119276	0.0128185	0.00207102
411	46.1302	108	11	0.0262273	0.00301808	-0.00078008	0.0169534	0.015541	-0.00267973
412	44.4783	101	9.6	0.000558	-0.017651	0.0100315	0.00668851	0.0189381	0.00084931
413	67.0455	125	18	0.00492904	-0.0106441	-0.00148205	0.0128583	0.00083507	0.00271615
414	63.334	120	17.6	0.00167904	-0.00722338	0.00975558	0.00521706	-0.0087769	-0.0079526
415	62.0298	122	18.5	0.0111934	0.00120731	0.0117896	0.0186123	0.00014864	-0.0147002
416	60.9015	125	21	0.00208559	0.00380986	0.0116858	0.00703274	-0.00488042	-0.00530431
417	60.45	122	17.7	0.00449348	0.0381198	0.00150121	0.0095956	-0.00325189	-0.00966819
418	59.9067	125	17.7	-0.00886062	-0.0209781	0.0099501	0.0112378	-0.00675899	-0.0052063
419	58.0769	117	16.1	0.00170157	-0.00526261	-0.0014178	0.0127511	-0.0030041	-0.00080704
420	58.0175	113	14.7	-0.00735299	-0.0226627	0.00775502	0.00073373	-0.0119405	0.00308371
421	57.5864	116	14.3	-0.019923	-0.0281301	0.00176688	0.00235993	-0.00610122	-0.00452274
422	56.3282	105	12.3	-0.00950207	-0.00123491	0.00606993	0.0139842	0.00011843	-0.00473475
423	56.2611	120	18.4	-0.00676712	-0.00251828	0.0140201	0.0110545	-0.00169615	-0.00822398
424	55.6227	115	14.4	-0.0109866	-0.0477778	0.0146482	-0.0006554	-0.00866829	-0.00502219
425	54.2649	110	12.6	0.0030463	-0.0182848	0.00515409	0.0100378	-0.00355545	-0.00516294
426	49.4056	124	19.4	0.00487261	-0.0101101	0.00681821	0.00880192	0.00193066	-0.00902422
427	66.2994	125	18.7	-0.00141355	-0.00197482	-0.0002985	-0.00098734	0.00063587	-0.00288748
428	59.823	132	22.2	-0.00402189	0.00817671	0.00544491	0.00208884	0.0094431	-0.015028
429	59.8192	127	18.5	0.0028531	0.00188692	0.00199729	0.00417331	0.00410965	0.00223361
430	59.5939	124	17.7	0.0274692	-0.00404817	0.0179909	-0.00131689	0.0169089	-0.0247617
431	57.1703	130	19.6	-0.00108575	0.00295808	0.00267713	0.00208129	0.00744638	0.00477218
432	56.171	119	16.4	0.00348191	-0.00901695	0.018224	0.00275242	0.00042371	-0.00477629
433	55.4863	123	18.2	0.00291099	-0.00442358	0.0133738	-0.00328286	0.00414032	-0.00955637
434	55.4146	126	17.5	0.00663103	-0.00539399	0.0100413	-0.00112249	0.00272471	-0.0154505
435	53.9074	128	17.9	0.00945064	-0.00871334	0.00328575	-0.00055887	-0.00036191	-0.00572558
436	52.4124	121	15.1	0.00071698	-0.00500926	-0.00184827	0.0034255	0.00072677	-0.00687775
437	51.0996	122	16.8	-0.00227358	-0.0123771	0.00654236	-0.00305942	-0.0037519	-0.0183253
438	50.9601	131	21.8	-0.00890733	-0.00125342	0.00843247	-0.00573735	-0.00101436	-0.00755828
439	50.7809	117	12.7	0.00304441	-0.00758847	0.00542996	0.00351046	0.00634167	-0.00496394
440	49.6213	117	13.8	9.36e-06	-0.00065933	0.00036179	-0.0053875	0.0128902	-0.0133591
441	46.7056	124	15.7	-0.00535989	-0.012028	-0.00261581	-0.00893225	-9.558e-05	-0.00992472
442	64.7316	141	25.6	0.0229482	-0.0138928	-0.00425126	0.00538001	-0.00438949	0.00624075
443	61.3056	143	25.8	0.0256179	0.0203426	-0.00942985	0.00510379	0.00452701	0.00463754
444	60.8164	131	20.2	0.0149478	0.0143581	-0.00962862	0.00172232	0.00714938	-0.00082535
445	60.0711	147	25.8	0.0259281	0.00669428	-0.0131046	0.0148838	-0.00905042	-0.00498457
446	56.9471	140	26.1	0.00519077	0.015189	-0.0132009	-0.00721157	-0.00599253	0.00582373
447	56.6824	139	23.9	0.0129795	0.0122001	-0.00276808	0.00454376	-0.00379652	0.0122804
448	63.4268	129	19.7	0.0184462	-0.00152846	-0.00167999	0.0139362	0.00228081	-0.0141886
449	54.893	132	19.4	0.00356725	-0.00468924	0.0009444	0.0110432	-0.00378061	0.00937373
450	53.0297	124	17.2	0.0139058	-0.0236743	0.0123294	0.0162206	-0.00514458	-2.102e-05
451	52.6125	125	19.3	0.00386555	-0.00285944	0.00382913	0.0115879	-0.001676	-0.00392415
452	46.8419	119	14.6	-0.00684465	-0.0103406	0.00159598	0.015211	-0.00704407	0.00650652
453	43.139	123	15.3	-0.00166378	-0.0189283	0.0112005	0.0128153	-0.00441779	0.0153933
454	56.8234	127	16.7	0.00311578	-0.00163183	-0.0073779	0.00767428	0.00638308	0.00449448
455	56.081	135	20.6	0.0201013	-0.0133903	-0.004378	0.00696904	0.002548	-0.00458545
456	55.3533	130	20.1	0.019328	-0.00201685	-0.00846369	0.0149731	-0.00792682	0.00096755
457	54.5992	135	20.7	0.0227202	-0.0250585	0.00894789	0.00335087	-0.00494213	0.00170619
458	53.1433	141	25.6	0.011816	-0.0167445	0.0109831	0.0103416	0.0112345	-0.00224628
459	52.6591	128	18.8	0.0178894	-0.0194295	8.789e-05	-0.0006613	-0.00091825	-0.00496047
460	51.3788	124	15.5	0.00662957	0.00603895	-0.00922306	0.00010909	0.0126551	-0.0113772
461	50.5625	124	15.2	0.0167453	-0.0142858	-0.012645	0.0071251	0.00459811	0.00040696
462	50.4083	127	16.5	0.0285166	-0.00314345	-0.00315739	0.0112484	-0.00041691	-0.00494916
463	31.6585	74	3.5	-0.0202666	-0.00411636	-0.0206412	-0.00023801	0.0141397	-0.00675635
464	60.9952	135	23.1	0.00635772	-0.0103819	0.00089476	-0.00961487	0.00140477	0.00961366
465	52.2093	107	12.2	-0.0132409	-0.00665852	-0.00344526	-0.00129435	0.0075521	0.00080136
466	59.0539	129	20.3	0.021249	-0.0048475	0.00484424	0.00499811	-0.00031549	-0.0153528
467	56.5619	122	17.3	0.00163083	-0.0173716	-0.00182993	-0.00202939	-0.0175049	-0.00785389
468	55.4671	131	20.7	0.00716803	-0.0136631	-0.00471811	-0.00181693	-0.011068	-0.00199182
469	51.9215	111	13.1	0.00884103	-0.0277796	0.0150606	-0.0049116	-0.00064072	-0.00020919
470	51.5045	122	16.8	0.00967631	-0.0151921	0.0013648	0.00372946	0.00434789	-0.00501637
471	50.72	125	17.7	0.0133355	-0.029444	0.00466319	-0.00202112	-0.00696841	-0.00864529
472	48.2077	103	9.5	0.00424091	0.0118564	-0.00843601	0.00629375	0.00681311	-0.00324216
473	48.0699	76	3.5	0.00047536	-0.0437616	-0.00459848	0.00385087	0.00872477	-0.00628616
474	45.4919	112	12.5	0.00316775	-0.0164286	-0.00608483	-0.00311829	-0.00492048	-0.00925095
475	45.4321	116	13.6	0.00397343	-0.0231582	0.00354797	-0.00645911	0.00167651	-0.0116773
476	44.2232	110	11.2	0.00938973	-0.0111061	-0.00562371	-0.00592706	0.00695353	-0.00301449
477	44.0051	115	14	0.00992584	-0.0106422	-0.0008528	0.00623719	0.00139531	-0.00798762
478	43.0798	105	10.7	-0.00072252	-0.0116539	-0.00029762	-0.00719182	-0.00216311	0.00200423
479	42.0534	109	11.8	-0.00101751	-0.0139066	-0.00195104	-0.0040076	-0.00380897	-0.0158239
480	35.6992	94	7.2	0.0086672	-0.0218258	-0.00168039	-0.00199535	-0.00307715	-0.00912897
481	57.8407	136	24.2	0.00345835	0.0234151	-0.0074155	0.00163567	-0.00402059	0.0116826
482	56.9073	123	16.5	-0.0174821	-0.0061883	-0.0100896	-0.00140846	-0.00788914	0.0151263
483	56.328	133	20.7	-1.761e-05	-0.00082069	-0.00781572	0.0154034	-0.00115507	-0.00386534
484	55.6962	134	22.9	-0.00719868	-0.00390367	-0.00207586	0.0117284	-0.0163577	0.0139843
485	52.3924	124	17	-0.00740042	-0.0232556	0.0019179	0.00120745	-0.00066345	0.0115106
486	51.3802	129	20	9.6e-05	0.0173165	-0.00155927	0.00743059	0.00844471	-0.00068037
487	50.3105	123	15.9	0.00659456	0.00535883	-0.00844218	0.00431357	0.00369561	0.0147896
488	41.1688	87	4.8	-0.0014991	-0.00659963	-0.0291716	0.0192208	0.00343636	0.019874
489	63.593	135	27.1	-0.0062603	0.00881512	0.0152589	0.0041166	-0.00664028	0.00144126
490	55.1647	132	23.9	-0.0312203	-0.00803323	-0.0188201	-0.00354681	0.00352997	-0.00640124
491	33.1655	100	10.4	-0.0287987	-0.00738907	-0.00771788	0.0189663	0.00190627	0.0242347
492	53.324	128	21.1	-0.0032159	-0.0046651	0.00017569	-0.00363236	-0.00913545	-0.00578321
493	62.4112	139	24.4	-0.00847381	0.0303206	-0.0184288	-0.00103905	-0.00232134	-0.0101648
494	57.4665	130	21	-0.00989705	-0.0035042	-0.0084548	0.00650502	-0.00567263	-0.00532537
495	56.4348	138	23.4	0.00982447	-0.0328574	0.0212288	-0.0128291	-0.00124629	-0.00495913
496	55.5486	145	27	0.00600612	0.00046215	0.00406874	0.00061798	0.00311672	0.00513658
497	52.8658	131	18.5	0.00070046	-0.00563979	0.00304725	0.00405875	0.00278109	-0.00186276
498	51.7851	132	20.2	0.00048175	-0.00219813	0.00288239	-0.00198473	0.00261535	-0.00602694
499	49.8523	134	22.3	-0.00120561	0.00655911	-0.00022549	0.00103871	-0.00182711	0.00177996
500	49.1926	122	18.5	-0.0035064	-0.00642448	0.00313688	0.00123558	-0.0083601	-0.00228152
501	45.0485	125	17.5	-0.0107275	0.0102933	-0.011306	0.00518802	-0.00225235	-0.0149077
502	64.8381	135	24.6	-0.00674311	0.00463735	-0.00113248	-0.00113715	-0.00371334	0.011825
503	59.5983	126	20.9	-0.00437268	0.00329355	0.0100213	-0.00027496	-0.00245877	0.0141225
504	58.7839	123	18.2	0.0041694	0.00978591	0.00720984	-0.00388806	0.00857191	0.00751115
505	56.55	110	12.9	-0.0109613	0.00870804	-0.00391677	0.00532965	0.00584064	-0.00317247
506	56.2147	131	22.9	-0.00392619	-0.00973968	0.0118423	0.00415955	-0.00275085	0.00107914
507	55.6455	134	21	0.00511984	0.0064402	-0.00407078	0.00146326	-0.00506667	0.00928399
508	54.364	100	10.2	-0.0245738	-0.00908536	-0.00227279	0.00756334	0.00210751	0.0107969
509	51.9907	117	17	-0.00223436	-0.00149254	0.00520353	0.00669669	-0.00339403	0.00741191
510	51.9117	119	17.5	-0.0092573	0.0232482	-0.0153592	0.0068007	0.00220277	-0.0004567
511	50.5391	119	17.3	-0.00727641	0.00546708	0.00502552	-0.00104953	-0.004846	0.0143469
512	49.492	105	12.2	-0.0140289	0.0186485	0.00216624	0.0267465	0.00348018	0.00882595
513	49.2406	114	14.3	0.00608179	-0.0024471	0.00174985	0.0111595	0.0091803	-4.983e-05
514	48.4382	109	13.9	-0.0116662	0.00643661	-0.00318373	0.00726714	-0.0115363	0.00938208
515	45.3127	107	12	-0.00656977	-0.0200871	0.00484375	0.00186692	0.00257053	0.00316989
516	43.0907	91	6.8	-0.0186257	-0.0243991	-0.00560244	0.00409457	0.00243741	0.00942412
517	61.271	135	23.5	0.0113753	-0.00690961	0.00750184	0.00851376	-0.00736134	-0.00752797
518	58.2057	132	22.7	0.00633326	-0.00891039	0.00417859	0.0001873	-0.017459	-0.00643921
519	57.3092	131	20.4	0.0232143	-0.00179722	-0.00182451	0.00489903	-0.0102532	-0.0124382
520	56.6245	124	17.3	-0.00478464	-0.00296791	-0.00660511	0.017592	-0.0104595	-0.00980538
521	56.5366	127	18.9	0.00197536	-0.00848992	-0.00073869	0.00292232	0.00098307	-0.00751593
522	55.9572	131	23.5	-0.00026912	-0.00390391	0.00973541	0.0103428	0.00051026	-0.00017452
523	55.6818	135	25	-0.0022632	-0.00216899	0.00412351	0.0152161	-0.0218389	-0.0110131
524	55.6786	130	19.5	0.00176113	-0.0168661	-0.0030814	0.00580984	-0.00660787	0.00258193
525	54.8733	131	21.3	0.0107387	-0.0146272	-0.00211858	0.00523857	-0.0089103	-0.00442319
526	52.8934	120	15.3	-0.00818563	-0.00333326	-0.00661986	0.00542729	-0.00798709	-0.00524648
527	52.0164	135	24.6	0.00140802	-0.00744461	0.00760507	0.00044088	-0.00645505	-0.0101434
528	51.8886	115	17.1	-0.0210599	0.00589035	0.00634409	0.014779	-0.00496493	-0.0128114
529	47.7435	124	18	0.0056497	-0.00772547	0.00202302	0.0106433	-0.0210233	-0.00516828
530	46.745	120	15.9	-0.00094935	-0.00710001	0.00062527	0.0102486	-0.00826932	-0.00581759
531	45.7161	120	15.5	-0.00057318	-0.0167123	-0.00196735	-0.00257452	-0.00802953	0.00344086
532	63.2097	150	33.1	0.00642995	-0.00790912	0.0269933	0.0265609	0.00567188	0.00428319
533	60.3207	132	22.1	-0.00222897	0.00760764	-0.00089082	0.0160743	0.0111045	0.00322833
534	58.0144	140	24.7	0.0207697	-0.0376263	0.0163821	0.00685328	-0.00648901	0.00022976
535	54.5906	121	14.8	-0.00385887	-0.00798542	-0.00861557	-0.00093998	0.00018795	0.00411457
536	50.5729	131	18.8	0.0143635	-0.0156033	-0.00165644	0.020445	0.0077887	0.00688417
537	58.5532	111	13.1	0.0056401	-0.00831352	0.00315661	0.0127735	-0.00364958	0.00431982
538	54.6115	99	10.7	-0.0236524	-0.0049135	0.00922401	0.00287008	0.00953486	0.0112898
539	54.4275	130	21.2	-0.0122762	-0.00354804	0.0072591	0.0104625	0.00564326	-0.00044628
540	50.3376	119	15.3	-0.0197175	-0.0204449	0.0106291	0.00958395	0.00451689	-0.00844834
541	56.7487	136	24	-0.00529818	-0.00892948	0.00151534	0.00484588	0.00543298	-0.0100207
542	53.8493	117	14.2	-0.0111914	-0.0137383	0.0045215	0.00299753	0.00421253	-0.00244338
543	51.226	123	18.2	0.00399815	0.0006204	0.00967577	0.0145908	0.00444922	-0.00183116
544	49.8633	109	11.9	-0.00541972	0.00475762	0.00368391	0.00252401	0.00467112	-0.00979099
545	49.4598	117	13.9	0.00385703	-0.00047093	-0.0077053	-0.00122283	0.00029034	-0.00626818
546	43.1332	114	12.7	-0.0114672	-0.0094329	1.883e-05	-0.00520842	0.0178595	-0.00720016
547	42.1537	124	18.1	-0.00738078	-0.0123727	0.00916011	0.00259762	-0.00677297	-0.00834379
548	55.7087	125	15.7	0.0170258	0.00096971	-0.0113964	0.00593839	0.00341253	-0.00520407
549	55.611	121	14.7	0.0154704	0.00554382	-0.00488703	0.00678353	0.013698	0.00042092
550	55.5989	122	16.2	0.0189767	-0.0137777	-0.00131325	0.0156389	0.00255206	-0.00621586
551	55.1204	124	16.4	0.0077619	-0.00228445	-0.00347991	0.00703439	0.00321939	-0.00484791
552	51.811	113	11.6	0.0149287	-0.00430445	-0.00153875	0.0149304	0.00996076	-0.00746561
553	51.282	129	17.7	0.0121387	-0.007231	-0.00840449	0.0066307	0.0181308	0.0120509
554	51.1083	123	15.9	0.0217161	0.00632708	-0.0099378	0.00500916	0.0033946	-0.00927287
555	50.8465	131	20	0.0158611	-0.00286591	-0.00028119	0.00121791	-0.00049071	0.00243673
556	50.3363	120	13.9	0.00160162	-0.00342643	-0.00992712	0.00435169	0.00969258	-0.00610318
557	46.7231	127	17	0.0283586	0.00162528	-0.00777207	-0.00375326	0.00503124	0.00426464
558	45.5095	116	13	0.00956365	0.00326453	-0.00654886	0.00242719	0.00388137	-0.00957661
559	45.017	115	13	0.0202177	0.00072684	-0.00526304	0.00629876	0.017226	-0.00776103
560	43.1961	121	14.4	0.0131315	0.00610992	-0.0139159	-0.00565406	-0.00425664	-0.00765956
561	42.5324	119	14.3	0.0102769	-0.00552065	-0.00675895	0.00376343	0.0040861	-0.00733183
562	38.371	96	7.9	-0.0155306	-0.00779359	-0.00830969	-0.00086006	-0.0227575	-0.0154439
563	57.4315	124	17.5	0.00351318	-0.00084703	0.00159587	0.00753466	0.00494845	-0.00645432
564	57.1724	125	17	0.0128542	-0.0157722	0.00456927	0.0106649	-0.00625689	0.00054294
565	55.2415	124	17.3	0.00321206	0.00200664	0.00300826	0.00651717	0.00364902	-0.00881236
566	54.3036	111	11.2	0.00065071	-0.0318434	-0.00208325	0.00314633	0.00532681	0.00813694
567	53.7679	117	13.8	0.00979835	-0.00288543	0.00304145	0.0168922	0.00310799	0.00204817
568	51.47	113	11.9	0.00621216	-0.0328904	0.00672587	0.00703207	0.00392273	-0.0116407
569	51.0697	109	12.1	0.00397815	0.00185196	0.0087213	0.0102191	0.00148172	-0.00202111
570	49.7544	129	19.1	0.00760772	0.0107713	0.00570265	0.0136353	-0.00090934	0.00048717
571	48.5234	115	13.3	0.00888302	-0.0172069	0.00483671	0.00581929	1.646e-05	-0.00223152
572	48.1792	116	14	0.00438834	-0.00046029	-0.00154726	0.00528104	0.0015087	-0.00294307
573	47.6462	114	13.9	0.00992119	-0.0183351	-0.00020125	0.0131431	0.00465541	-0.0085803
574	45.9881	110	12.3	0.00538456	-0.00450875	0.00797738	0.00674235	0.00200681	0.00502087
575	42.0352	122	14.6	0.0114079	-0.008502	-0.00589555	0.00435452	-0.00108377	-0.0107335
576	42.0296	117	13.5	0.0124924	0.00269357	0.0009034	0.00934789	0.00661599	0.00428131
577	38.7562	111	13	0.0166087	-0.00305426	0.00585922	0.00180631	0.00567412	-0.0127256
578	71.4727	131	20.7	0.0149492	-0.0107776	0.00219439	0.0268957	-0.00239125	0.00064894
579	64.4669	155	37.3	0.0159366	-0.00256176	0.00988158	0.00210913	0.00731336	0.00549908
580	63.2952	138	23.6	0.010652	0.02071	-0.00346847	0.00383467	0.00711372	-0.00272723
581	62.827	144	26.9	0.0183487	0.0185557	-0.0106378	0.0188641	0.0102546	-0.00460545
582	62.6297	127	17.3	0.0112485	0.00291215	-0.00705854	0.0145309	0.00472972	0.012201
583	62.264	127	17.8	0.0212018	0.00030606	-0.00379213	0.0207882	0.00683606	-0.0109146
584	60.8535	130	19.9	0.00906889	-0.00338827	-0.00264793	0.0046689	0.00112128	-0.0090548
585	59.1257	125	18.7	0.00674264	0.00314013	0.00245705	0.00146807	0.0028926	-0.00164175
586	57.6195	131	20	0.0152927	0.00166969	-0.00632783	0.0137838	-0.00264827	0.0017426
587	61.8937	122	17.3	0.0103267	0.00188955	0.00486588	0.0133206	0.00244907	-0.00834898
588	49.8486	102	10.5	-0.00763052	4.616e-05	-0.0105275	0.00018185	0.00201132	0.00108738
589	68.1454	134	21.9	0.00450255	0.0214302	-0.00475358	0.00398066	0.0242197	0.00600844
590	67.5818	125	18.1	0.00244536	0.00824625	-0.00853166	-0.00060456	0.0053013	-0.0167972
591	62.8178	123	17.7	0.0123663	0.0170217	-0.00167964	-0.00497848	0.00652652	-0.00692085
592	61.9206	127	18.1	0.0130487	-0.0147058	-0.00339945	-0.00715647	-0.00134791	-0.00485084
593	60.9168	119	15	-0.00898131	0.0235186	-0.0108111	0.00420009	0.00426932	0.00430071
594	59.8559	109	12	0.00405055	0.00541243	-0.00179254	-0.00470929	0.00481739	-0.00784751
595	59.6274	120	15.2	0.00476833	0.00234579	-0.0101203	0.00693808	-0.0103885	0.00239795
596	57.8328	121	16.2	0.00552737	0.00032457	0.00173858	0.0123272	0.015208	-0.00381534
597	57.5698	121	15.8	0.00663618	-0.0190379	0.00282957	-0.00578806	0.00321972	-0.00199702
598	56.2876	117	14.8	-0.00774363	-0.00081815	-0.00400593	0.00863914	-0.00345296	-0.00681331
599	55.834	120	15.6	0.0211781	0.00044261	-0.00074057	0.00528119	0.00612373	-0.00124959
600	55.1405	109	12	0.0015686	-0.0226366	0.00708029	0.00240878	0.00543833	0.00354819
601	54.9047	114	13.4	0.00786541	-0.00564561	-0.00333901	0.00074145	0.0101117	-0.00424386
602	52.7713	124	16.5	0.00289562	-0.0150573	0.00033562	-0.00399457	0.011038	-0.00525066
603	51.5782	112	12.1	0.00966499	-0.0429363	-0.00059319	-0.00626847	0.0111044	-0.0037227
604	57.8476	129	17.4	0.0165311	0.0212081	-0.010768	0.00999619	0.00643932	0.00708796
605	52.8065	124	16.7	0.00927342	0.0005887	0.00166071	-0.00154508	0.0119253	-0.00261085
606	54.7792	122	18	-0.0103219	-0.0150496	0.00828417	-0.0101886	-0.00218403	-0.00277212
607	53.9661	115	15.6	-0.00875209	-0.00331652	0.00545064	-0.00122575	-0.00266454	0.00061941
608	51.1464	119	16	0.00122131	0.00272532	0.00104623	-0.00261759	-0.00273165	0.0109856
609	50.1418	113	13.6	-0.00864385	0.0123868	0.00456319	0.00130823	0.0213238	0.00781426
610	48.7306	137	23.1	-0.0108708	0.00313085	0.00395313	-0.00266465	0.0061012	0.00609321
611	47.1473	110	10.5	-0.00502071	-0.0119351	-0.00265275	0.00974163	0.0304768	-0.00448548
612	47.1473	120	16.8	-0.0171393	0.0253103	0.00123743	-0.0134448	0.00057858	-0.00153528
613	46.8018	123	18.5	-0.0105729	0.00491885	0.00652738	0.00339667	0.00284893	-0.00344584
614	46.3096	112	11.9	0.00104621	-0.00303984	-0.0102042	0.00248927	0.00122445	0.0110434
615	46.1961	105	10.9	-0.0110641	-0.00186255	0.00997015	0.00759374	0.0133743	0.00342529
616	43.3403	95	9.2	-0.0189932	-0.0152542	0.0265507	0.00391528	0.0159182	0.0123617
617	42.6776	120	16.9	-0.0141618	-0.0122783	0.00765065	-0.012932	0.00502477	0.00075493
618	42.0095	109	11.9	-0.00835767	-0.00930594	-0.00037161	-0.00149664	0.00567719	-0.00020316
619	41.9144	116	15.4	-0.0257281	-0.00940239	0.00789926	-0.00376184	-0.0007043	-0.00852823
620	39.8956	110	12.4	-0.00768378	-0.0176878	0.00345449	-0.00854594	0.0050027	-0.0004295
621	60.828	127	20.7	-0.00703532	-0.0040814	0.00798142	-0.00357685	-0.00349299	-0.00054052
622	59.5663	126	19.2	-0.00175867	0.0106449	0.00537564	0.00269997	0.0032992	-0.00244502
623	59.4604	125	18.1	-0.003323	-0.0107065	-0.00515016	-0.00144904	0.00503608	-0.00989449
624	58.6928	125	19.1	-0.0155096	-0.00045655	-0.0012622	-0.00892497	-0.0121183	-0.00299302
625	56.2733	123	15.5	-0.0096163	-0.04311	0.0103575	-0.0011112	0.00119117	-0.00056848
626	56.2339	128	18.6	0.00148594	-0.00961493	0.00630414	0.00070824	-0.00424482	-0.00703973
627	54.1577	120	17	-0.014928	-0.014971	0.00271087	-0.00264955	-0.0030934	-0.00825535
628	53.6826	115	14.5	-0.00924084	-0.00755997	0.00145166	0.00453653	0.00707121	-0.00579413
629	53.6185	121	17.1	0.00202747	-0.00408177	0.00818595	-0.00321423	-0.00261514	-0.00888816
630	52.6548	132	20.5	-0.00687333	-0.003025	0.00047629	-0.00861564	-0.00714137	0.00639704
631	51.7421	122	16.8	-8.944e-05	0.0107236	-0.00021447	-0.00538203	0.008997	-0.0110741
632	49.818	129	18.3	0.00360529	-0.00094473	-0.00045905	-0.00284297	0.00820903	-0.00071708
633	48.3901	120	17.4	-0.00438102	0.00017306	0.00049169	0.00204262	-0.00632627	-0.00654545
634	48.1217	125	19.3	-0.00987575	-0.0011502	0.0063769	-0.00290066	-0.00065086	-0.00577644
635	46.5953	122	16.3	-0.00501937	-0.00657546	0.00514348	0.00217594	0.00998367	-0.00525678
636	60.3139	129	22.2	-0.0142797	0.0254578	0.00071964	0.00068068	-0.0002514	0.0151502
637	59.1076	125	19.7	-0.00700492	0.00682233	0.0153168	0.0144664	-0.00449981	0.0171762
638	58.2256	128	22.2	-0.00089571	-0.00321446	0.0121853	0.0150708	-0.0100918	0.0093576
639	57.1657	134	27.4	-0.0156204	0.00479388	0.01727	0.00745056	-0.00988405	0.00850164
640	54.2791	107	13.4	-0.00919607	-0.0301494	0.016831	0.0090821	-0.0215245	0.00218709
641	53.7114	120	16.1	-0.0017957	-0.0150427	0.00793151	0.0132156	0.00069881	0.0111154
642	52.8465	117	16	-0.00758043	0.0277157	0.00451326	0.0110723	0.00262952	0.00836625
643	52.4749	123	16.9	-0.0158512	0.021733	-0.00670996	0.00862522	0.012842	0.0176319
644	51.2976	132	24.2	-0.00612757	-0.00072119	0.00647872	0.0103728	-0.00576848	0.0066263
645	51.2064	125	20.2	-0.00600049	0.0054464	0.0177624	0.0107219	-0.00772352	0.0213332
646	50.5281	122	19	-0.0198834	0.0115787	0.00979822	0.0225296	-0.00194403	0.0225756
647	49.1922	111	12.9	-0.0101146	0.00495644	0.00255873	0.011452	0.00155412	0.0154029
648	46.1546	116	16.9	-0.00857016	0.0112282	0.0140636	0.0152535	-0.00372902	0.0179793
649	41.0727	119	16.4	-0.00377363	-0.0126034	0.00861723	0.0146023	0.00453212	0.0154663
650	54.6135	88	5.9	0.0101657	-0.016787	-0.00308118	0.017481	0.00260531	0.00258517
651	51.1823	128	20.5	0.00562904	0.0137292	0.00042632	0.0301946	-0.0150371	0.0211665
652	50.5809	117	16.4	0.00719903	-0.0002195	0.0117301	0.0190759	-0.0117785	0.0103318
653	49.8281	109	11.7	0.0123727	0.00053306	0.00329721	0.0218008	0.00036729	0.0131476
654	49.8019	117	15.8	0.00574969	0.00011174	0.00770106	0.0227372	-0.00943159	0.00580743
655	48.9625	113	15	-0.00401719	-6.29e-05	0.0122935	0.0268872	-0.00953633	0.00185055
656	48.5376	117	16	0.0054225	-0.0219163	0.012418	0.0179207	-0.00926561	0.00982685
657	47.8172	106	11.4	-0.0109996	0.0028315	-0.00976605	0.0174857	0.00292919	-0.00845038
658	45.7703	124	19.2	0.00188102	0.0180985	0.00278444	0.0214546	-0.0131942	0.015702
659	45.1303	130	24.9	-0.00099532	0.0056015	0.0111351	0.0109435	-0.0123449	0.00874479
660	43.4109	106	11.3	-0.00720386	-0.00840146	0.00400938	0.012207	-0.0108846	0.0189114
661	40.9655	104	9.7	-0.00539613	-0.00643675	-0.00509937	0.0106125	-0.0256285	0.0123612
662	39.3991	106	11.5	-0.017142	-0.0079584	0.00382615	0.00914123	-0.00444886	0.0140631
663	39.1364	114	14.8	-0.00733253	-0.0156786	0.0110477	0.00910045	-0.0161183	0.0170461
664	37.8148	123	16.8	-0.00601276	-0.00552774	-0.00633174	0.00338657	-0.013369	0.0119026
665	53.5117	125	16.9	0.0283275	0.00920072	0.0157857	0.014481	0.00753664	0.00751465
666	52.6636	111	11.2	0.0151202	-0.00476291	0.00375824	0.0211143	0.00905227	0.00704231
667	50.7386	120	17.6	0.013111	0.012088	0.021304	0.0294412	0.00955546	-0.00286582
668	45.0829	122	18.4	0.0199838	0.00763064	0.0161992	0.0107159	0.00449083	0.00039257

## Sheet: Covars
ID	mature	time
1	0	1
2	0	1
3	0	1
4	0	1
5	0	1
6	0	1
7	0	1
8	0	1
9	0	1
10	0	1
11	0	1
12	0	1
13	0	1
14	0	1
15	0	1
16	0	1
17	0	1
18	0	1
19	0	1
20	0	1
21	0	1
22	0	1
23	0	1
24	0	1
25	0	1
26	0	1
27	0	1
28	0	1
29	0	1
30	0	1
31	0	1
32	0	1
33	0	1
34	0	1
35	0	1
36	0	1
37	0	1
38	0	1
39	0	1
40	0	1
41	0	1
42	0	1
43	0	1
44	0	1
45	0	1
46	0	1
47	0	1
48	0	1
49	0	1
50	0	1
51	0	1
52	0	1
53	0	1
54	0	1
55	0	1
56	0	1
57	0	1
58	0	1
59	0	1
60	0	1
61	0	1
62	0	1
63	0	1
64	0	1
65	0	1
66	0	1
67	0	1
68	0	1
69	0	1
70	0	1
71	0	1
72	0	1
73	0	1
74	0	1
75	0	1
76	0	1
77	0	1
78	0	1
79	0	1
80	0	1
81	0	1
82	0	1
83	0	1
84	0	1
85	0	1
86	0	1
87	0	1
88	0	1
89	0	1
90	0	1
91	0	1
92	0	1
93	0	1
94	0	1
95	0	1
96	0	1
97	0	1
98	0	1
99	0	1
100	0	1
101	0	1
102	0	1
103	0	1
104	0	1
105	0	1
106	0	1
107	0	1
108	0	1
109	0	1
110	0	1
111	0	1
112	0	1
113	0	1
114	0	1
115	0	1
116	0	1
117	0	1
118	0	1
119	0	1
120	0	1
121	0	1
122	0	1
123	0	1
124	0	1
125	0	1
126	0	1
127	0	1
128	0	1
129	0	1
130	0	1
131	0	1
132	0	1
133	0	1
148	0	1
149	0	1
150	0	1
151	0	1
152	0	1
153	0	1
154	0	1
155	0	1
156	0	1
157	0	1
158	0	1
159	0	1
160	0	1
161	0	1
162	0	1
163	0	1
164	0	1
165	0	1
166	0	1
167	0	1
168	0	1
169	0	1
170	0	1
171	0	1
172	0	1
173	0	1
174	0	1
175	0	1
176	0	1
177	0	1
178	0	1
179	0	1
180	0	1
181	0	1
182	0	1
183	0	1
184	0	1
185	0	1
186	0	1
187	0	1
188	0	1
189	0	1
190	0	1
191	0	1
192	0	1
193	0	1
194	0	1
195	0	1
196	0	1
197	0	1
198	0	1
199	0	1
200	0	1
201	0	1
202	0	1
203	0	1
204	0	1
205	0	1
206	0	1
207	0	1
208	0	1
209	0	1
210	0	1
211	0	1
212	0	1
213	0	1
214	0	1
215	0	1
216	0	1
217	0	1
218	0	1
219	0	1
220	0	1
221	0	1
222	0	1
223	0	1
224	0	1
225	0	1
226	0	1
227	0	1
228	0	1
229	0	1
230	0	1
231	0	1
232	0	1
233	0	1
234	0	1
235	0	1
236	0	1
237	0	1
238	0	1
239	0	1
240	0	1
241	0	1
242	0	1
243	0	1
244	0	1
245	0	1
246	0	1
247	0	1
248	0	1
249	0	1
250	0	1
251	0	1
252	0	1
253	0	1
254	0	1
255	0	1
256	0	1
257	0	1
258	0	1
259	0	1
260	0	1
261	0	1
262	0	1
263	0	1
264	0	1
265	0	1
266	0	1
267	0	1
268	0	1
269	0	1
270	0	1
271	0	1
272	0	1
273	0	1
274	0	1
275	0	1
276	0	1
277	0	1
278	0	1
279	0	1
280	0	1
281	0	1
282	0	1
283	0	1
284	0	1
285	0	1
286	0	1
287	0	1
288	0	1
289	0	1
290	0	1
291	0	1
292	0	1
293	0	1
294	0	1
295	0	1
296	0	1
297	0	1
298	0	1
299	0	1
300	0	1
301	0	1
302	0	1
303	0	1
304	0	1
305	0	1
306	0	1
307	0	1
308	0	1
309	0	1
310	0	1
311	0	1
312	0	1
313	0	1
314	0	1
315	0	1
316	0	1
317	0	1
318	0	1
319	0	1
320	0	1
321	0	1
322	0	1
323	0	1
324	0	1
325	0	1
326	0	1
327	0	1
328	0	1
329	0	1
330	0	1
331	0	1
332	0	1
333	0	1
334	0	1
335	0	1
336	0	1
337	0	1
338	0	1
339	0	1
340	0	1
341	0	1
342	0	1
343	0	1
344	0	1
345	0	1
346	0	1
347	0	1
348	0	1
349	0	1
350	0	1
351	0	1
352	0	1
353	0	1
354	0	1
355	0	1
356	0	1
357	0	1
358	0	1
359	0	1
360	0	1
361	0	1
362	0	1
363	0	1
364	0	1
365	0	1
366	0	1
367	0	1
368	0	1
369	0	1
370	0	1
371	0	1
372	0	1
373	0	1
374	0	1
375	0	1
376	0	1
377	0	1
378	0	1
379	0	1
380	0	1
381	0	1
382	0	1
383	0	1
384	0	1
385	0	1
386	0	1
387	0	1
388	0	1
389	0	1
390	0	1
391	0	1
392	0	1
393	0	1
394	0	1
395	0	1
396	0	1
397	0	1
398	0	1
399	0	1
400	0	1
401	0	1
402	0	1
403	0	1
404	0	1
405	0	1
406	0	1
407	0	1
408	0	1
409	0	1
410	0	1
411	0	1
412	0	1
413	0	1
414	0	1
415	0	1
416	0	1
417	0	1
418	0	1
419	0	1
420	0	1
421	0	1
422	0	1
423	0	1
424	0	1
425	0	1
426	0	1
427	0	1
428	0	1
429	0	1
430	0	1
431	0	1
432	0	1
433	0	1
434	0	1
435	0	1
436	0	1
437	0	1
438	0	1
439	0	1
440	0	1
441	0	1
442	0	1
443	0	1
444	0	1
445	0	1
446	0	1
447	0	1
448	0	1
449	0	1
450	0	1
451	0	1
452	0	1
453	0	1
454	0	1
455	0	1
456	0	1
457	0	1
458	0	1
459	0	1
460	0	1
461	0	1
462	0	1
463	0	1
464	0	1
465	0	1
466	0	1
467	0	1
468	0	1
469	0	1
470	0	1
471	0	1
472	0	1
473	0	1
474	0	1
475	0	1
476	0	1
477	0	1
478	0	1
479	0	1
480	0	1
481	0	1
482	0	1
483	0	1
484	0	1
485	0	1
486	0	1
487	0	1
488	0	1
489	0	1
490	0	1
491	0	1
492	0	1
493	0	1
494	0	1
495	0	1
496	0	1
497	0	1
498	0	1
499	0	1
500	0	1
501	0	1
502	0	1
503	0	1
504	0	1
505	0	1
506	0	1
507	0	1
508	0	1
509	0	1
510	0	1
511	0	1
512	0	1
513	0	1
514	0	1
515	0	1
516	0	1
517	0	1
518	0	1
519	0	1
520	0	1
521	0	1
522	0	1
523	0	1
524	0	1
525	0	1
526	0	1
527	0	1
528	0	1
529	0	1
530	0	1
531	0	1
532	0	1
533	0	1
534	0	1
535	0	1
536	0	1
537	0	1
538	0	1
539	0	1
540	0	1
541	0	1
542	0	1
543	0	1
544	0	1
545	0	1
546	0	1
547	0	1
548	0	1
549	0	1
550	0	1
551	0	1
552	0	1
553	0	1
554	0	1
555	0	1
556	0	1
557	0	1
558	0	1
559	0	1
560	0	1
561	0	1
562	0	1
563	0	1
564	0	1
565	0	1
566	0	1
567	0	1
568	0	1
569	0	1
570	0	1
571	0	1
572	0	1
573	0	1
574	0	1
575	0	1
576	0	1
577	0	1
578	0	1
579	0	1
580	0	1
581	0	1
582	0	1
583	0	1
584	0	1
585	0	1
586	0	1
587	0	1
588	0	1
589	0	1
590	0	1
591	0	1
592	0	1
593	0	1
594	0	1
595	0	1
596	0	1
597	0	1
598	0	1
599	0	1
600	0	1
601	0	1
602	0	1
603	0	1
604	0	1
605	0	1
606	0	1
607	0	1
608	0	1
609	0	1
610	0	1
611	0	1
612	0	1
613	0	1
614	0	1
615	0	1
616	0	1
617	0	1
618	0	1
619	0	1
620	0	1
621	0	1
622	0	1
623	0	1
624	0	1
625	0	1
626	0	1
627	0	1
628	0	1
629	0	1
630	0	1
631	0	1
632	0	1
633	0	1
634	0	1
635	0	1
636	0	1
637	0	1
638	0	1
639	0	1
640	0	1
641	0	1
642	0	1
643	0	1
644	0	1
645	0	1
646	0	1
647	0	1
648	0	1
649	0	1
650	0	1
651	0	1
652	0	1
653	0	1
654	0	1
655	0	1
656	0	1
657	0	1
658	0	1
659	0	1
660	0	1
661	0	1
662	0	1
663	0	1
664	0	1
665	0	1
666	0	1
667	0	1
668	0	1

## Sheet: Ped
ID	sire	dam	population			ID	sire	dam	sire.pop	dam.pop
1	S5	DS12	S			1	25	52	2	2
2	S5	DS12	S			2	25	52	2	2
3	S5	DS12	S			3	25	52	2	2
4	S5	DS12	S			4	25	52	2	2
5	S5	DS12	S			5	25	52	2	2
6	S5	DS12	S			6	25	52	2	2
7	S5	DS12	S			7	25	52	2	2
8	S5	DS12	S			8	25	52	2	2
9	S5	DS11	S			9	25	51	2	2
10	S5	DS11	S			10	25	51	2	2
11	S5	DS11	S			11	25	51	2	2
12	S5	DS11	S			12	25	51	2	2
13	S5	DS11	S			13	25	51	2	2
14	S5	DS11	S			14	25	51	2	2
15	S5	DS11	S			15	25	51	2	2
16	S5	DS11	S			16	25	51	2	2
17	S4	DS9	S			17	24	49	2	2
18	S4	DS9	S			18	24	49	2	2
19	S4	DS9	S			19	24	49	2	2
20	S4	DS9	S			20	24	49	2	2
21	S4	DS9	S			21	24	49	2	2
22	S4	DS9	S			22	24	49	2	2
23	S4	DS9	S			23	24	49	2	2
24	S4	DS9	S			24	24	49	2	2
25	S4	DS9	S			25	24	49	2	2
26	S4	DS9	S			26	24	49	2	2
27	S4	DS9	S			27	24	49	2	2
28	S4	DS9	S			28	24	49	2	2
29	S4	DS9	S			29	24	49	2	2
30	S4	DS9	S			30	24	49	2	2
31	S4	DS10	S			31	24	50	2	2
32	S4	DS10	S			32	24	50	2	2
33	S4	DS10	S			33	24	50	2	2
34	S4	DS10	S			34	24	50	2	2
35	S4	DS10	S			35	24	50	2	2
36	S4	DS10	S			36	24	50	2	2
37	S4	DS10	S			37	24	50	2	2
38	S4	DS10	S			38	24	50	2	2
39	S4	DS10	S			39	24	50	2	2
40	S4	DS10	S			40	24	50	2	2
41	S4	DS10	S			41	24	50	2	2
42	S4	DS10	S			42	24	50	2	2
43	S4	DS10	S			43	24	50	2	2
44	S4	DS10	S			44	24	50	2	2
45	S4	DS10	S			45	24	50	2	2
46	S3	DS8	S			46	23	48	2	2
47	S3	DS8	S			47	23	48	2	2
48	S3	DS8	S			48	23	48	2	2
49	S3	DS8	S			49	23	48	2	2
50	S3	DS8	S			50	23	48	2	2
51	S3	DS8	S			51	23	48	2	2
52	S3	DS8	S			52	23	48	2	2
53	S3	DS8	S			53	23	48	2	2
54	S3	DS8	S			54	23	48	2	2
55	S3	DS8	S			55	23	48	2	2
56	S3	DS8	S			56	23	48	2	2
57	S3	DS7	S			57	23	47	2	2
58	S3	DS7	S			58	23	47	2	2
59	S3	DS7	S			59	23	47	2	2
60	S3	DS7	S			60	23	47	2	2
61	S3	DS7	S			61	23	47	2	2
62	S3	DS7	S			62	23	47	2	2
63	S3	DS7	S			63	23	47	2	2
64	S3	DS7	S			64	23	47	2	2
65	S3	DS7	S			65	23	47	2	2
66	S3	DS7	S			66	23	47	2	2
67	S2	DS6	S			67	22	46	2	2
68	S2	DS6	S			68	22	46	2	2
69	S2	DS6	S			69	22	46	2	2
70	S2	DS6	S			70	22	46	2	2
71	S2	DS6	S			71	22	46	2	2
72	S2	DS6	S			72	22	46	2	2
73	S2	DS6	S			73	22	46	2	2
74	S2	DS6	S			74	22	46	2	2
75	S2	DS6	S			75	22	46	2	2
76	S2	DS6	S			76	22	46	2	2
77	S2	DS5	S			77	22	45	2	2
78	S2	DS5	S			78	22	45	2	2
79	S2	DS5	S			79	22	45	2	2
80	S2	DS5	S			80	22	45	2	2
81	S2	DS5	S			81	22	45	2	2
82	S2	DS5	S			82	22	45	2	2
83	S2	DS5	S			83	22	45	2	2
84	S2	DS5	S			84	22	45	2	2
85	S2	DS5	S			85	22	45	2	2
86	S2	DS5	S			86	22	45	2	2
87	S2	DS5	S			87	22	45	2	2
88	S2	DS5	S			88	22	45	2	2
89	S2	DS5	S			89	22	45	2	2
90	S2	DS5	S			90	22	45	2	2
91	S2	DS5	S			91	22	45	2	2
92	S2	DS4	S			92	22	44	2	2
93	S2	DS4	S			93	22	44	2	2
94	S2	DS4	S			94	22	44	2	2
95	S2	DS4	S			95	22	44	2	2
96	S2	DS4	S			96	22	44	2	2
97	S2	DS4	S			97	22	44	2	2
98	S2	DS4	S			98	22	44	2	2
99	S2	DS4	S			99	22	44	2	2
100	S2	DS4	S			100	22	44	2	2
101	S1	DS3	S			101	21	43	2	2
102	S1	DS3	S			102	21	43	2	2
103	S1	DS3	S			103	21	43	2	2
104	S1	DS3	S			104	21	43	2	2
105	S1	DS3	S			105	21	43	2	2
106	S1	DS3	S			106	21	43	2	2
107	S1	DS3	S			107	21	43	2	2
108	S1	DS3	S			108	21	43	2	2
109	S1	DS3	S			109	21	43	2	2
110	S1	DS3	S			110	21	43	2	2
111	S1	DS3	S			111	21	43	2	2
112	S1	DS3	S			112	21	43	2	2
113	S1	DS3	S			113	21	43	2	2
114	S1	DS3	S			114	21	43	2	2
115	S1	DS3	S			115	21	43	2	2
116	S1	DS3	S			116	21	43	2	2
117	S1	DS2	S			117	21	42	2	2
118	S1	DS2	S			118	21	42	2	2
119	S1	DS2	S			119	21	42	2	2
120	S1	DS2	S			120	21	42	2	2
121	S1	DS2	S			121	21	42	2	2
122	S1	DS2	S			122	21	42	2	2
123	S1	DS2	S			123	21	42	2	2
124	S1	DS2	S			124	21	42	2	2
125	S1	DS2	S			125	21	42	2	2
126	S1	DS1	S			126	21	41	2	2
127	S1	DS1	S			127	21	41	2	2
128	S1	DS1	S			128	21	41	2	2
129	S1	DS1	S			129	21	41	2	2
130	S1	DS1	S			130	21	41	2	2
131	S1	DS1	S			131	21	41	2	2
132	S1	DS1	S			132	21	41	2	2
133	S1	DS1	S			133	21	41	2	2
148	IR9	DIR18	IR			148	19	38	3	3
149	IR9	DIR18	IR			149	19	38	3	3
150	IR9	DIR18	IR			150	19	38	3	3
151	IR9	DIR18	IR			151	19	38	3	3
152	IR9	DIR18	IR			152	19	38	3	3
153	IR9	DIR18	IR			153	19	38	3	3
154	IR9	DIR18	IR			154	19	38	3	3
155	IR9	DIR18	IR			155	19	38	3	3
156	IR9	DIR18	IR			156	19	38	3	3
157	IR9	DIR18	IR			157	19	38	3	3
158	IR9	DIR18	IR			158	19	38	3	3
159	IR9	DIR18	IR			159	19	38	3	3
160	IR9	DIR18	IR			160	19	38	3	3
161	IR9	DIR18	IR			161	19	38	3	3
162	IR9	DIR18	IR			162	19	38	3	3
163	IR9	DIR17	IR			163	19	37	3	3
164	IR9	DIR17	IR			164	19	37	3	3
165	IR9	DIR17	IR			165	19	37	3	3
166	IR9	DIR17	IR			166	19	37	3	3
167	IR9	DIR17	IR			167	19	37	3	3
168	IR9	DIR17	IR			168	19	37	3	3
169	IR9	DIR17	IR			169	19	37	3	3
170	IR9	DIR17	IR			170	19	37	3	3
171	IR9	DIR17	IR			171	19	37	3	3
172	IR9	DIR17	IR			172	19	37	3	3
173	IR9	DIR17	IR			173	19	37	3	3
174	IR9	DIR17	IR			174	19	37	3	3
175	IR9	DIR17	IR			175	19	37	3	3
176	IR9	DIR16	IR			176	19	36	3	3
177	IR9	DIR16	IR			177	19	36	3	3
178	IR9	DIR16	IR			178	19	36	3	3
179	IR9	DIR16	IR			179	19	36	3	3
180	IR9	DIR16	IR			180	19	36	3	3
181	IR9	DIR16	IR			181	19	36	3	3
182	IR9	DIR16	IR			182	19	36	3	3
183	IR9	DIR16	IR			183	19	36	3	3
184	IR9	DIR16	IR			184	19	36	3	3
185	IR9	DIR16	IR			185	19	36	3	3
186	IR9	DIR16	IR			186	19	36	3	3
187	IR9	DIR16	IR			187	19	36	3	3
188	IR8	DIR15	IR			188	18	35	3	3
189	IR8	DIR15	IR			189	18	35	3	3
190	IR8	DIR15	IR			190	18	35	3	3
191	IR8	DIR15	IR			191	18	35	3	3
192	IR8	DIR15	IR			192	18	35	3	3
193	IR8	DIR15	IR			193	18	35	3	3
194	IR8	DIR15	IR			194	18	35	3	3
195	IR8	DIR15	IR			195	18	35	3	3
196	IR8	DIR15	IR			196	18	35	3	3
197	IR8	DIR15	IR			197	18	35	3	3
198	IR8	DIR15	IR			198	18	35	3	3
199	IR8	DIR15	IR			199	18	35	3	3
200	IR8	DIR15	IR			200	18	35	3	3
201	IR8	DIR15	IR			201	18	35	3	3
202	IR8	DIR14	IR			202	18	34	3	3
203	IR8	DIR14	IR			203	18	34	3	3
204	IR8	DIR14	IR			204	18	34	3	3
205	IR8	DIR14	IR			205	18	34	3	3
206	IR8	DIR14	IR			206	18	34	3	3
207	IR8	DIR14	IR			207	18	34	3	3
208	IR8	DIR14	IR			208	18	34	3	3
209	IR8	DIR14	IR			209	18	34	3	3
210	IR8	DIR14	IR			210	18	34	3	3
211	IR8	DIR14	IR			211	18	34	3	3
212	IR8	DIR14	IR			212	18	34	3	3
213	IR8	DIR14	IR			213	18	34	3	3
214	IR8	DIR14	IR			214	18	34	3	3
215	IR8	DIR14	IR			215	18	34	3	3
216	IR8	DIR14	IR			216	18	34	3	3
217	IR7	DIR19	IR			217	17	39	3	3
218	IR7	DIR19	IR			218	17	39	3	3
219	IR7	DIR19	IR			219	17	39	3	3
220	IR7	DIR19	IR			220	17	39	3	3
221	IR7	DIR19	IR			221	17	39	3	3
222	IR7	DIR19	IR			222	17	39	3	3
223	IR7	DIR19	IR			223	17	39	3	3
224	IR7	DIR19	IR			224	17	39	3	3
225	IR7	DIR19	IR			225	17	39	3	3
226	IR7	DIR19	IR			226	17	39	3	3
227	IR7	DIR19	IR			227	17	39	3	3
228	IR7	DIR19	IR			228	17	39	3	3
229	IR7	DIR19	IR			229	17	39	3	3
230	IR6	DIR18	IR			230	16	38	3	3
231	IR6	DIR18	IR			231	16	38	3	3
232	IR6	DIR18	IR			232	16	38	3	3
233	IR6	DIR18	IR			233	16	38	3	3
234	IR6	DIR18	IR			234	16	38	3	3
235	IR6	DIR18	IR			235	16	38	3	3
236	IR6	DIR18	IR			236	16	38	3	3
237	IR6	DIR18	IR			237	16	38	3	3
238	IR6	DIR18	IR			238	16	38	3	3
239	IR6	DIR18	IR			239	16	38	3	3
240	IR6	DIR18	IR			240	16	38	3	3
241	IR6	DIR18	IR			241	16	38	3	3
242	IR6	DIR18	IR			242	16	38	3	3
243	IR6	DIR17	IR			243	16	37	3	3
244	IR6	DIR17	IR			244	16	37	3	3
245	IR6	DIR17	IR			245	16	37	3	3
246	IR6	DIR16	IR			246	16	36	3	3
247	IR6	DIR16	IR			247	16	36	3	3
248	IR6	DIR16	IR			248	16	36	3	3
249	IR6	DIR16	IR			249	16	36	3	3
250	IR6	DIR16	IR			250	16	36	3	3
251	IR6	DIR16	IR			251	16	36	3	3
252	IR6	DIR16	IR			252	16	36	3	3
253	IR6	DIR16	IR			253	16	36	3	3
254	IR6	DIR16	IR			254	16	36	3	3
255	IR6	DIR16	IR			255	16	36	3	3
256	IR6	DIR16	IR			256	16	36	3	3
257	IR6	DIR16	IR			257	16	36	3	3
258	IR5	DIR15	IR			258	15	35	3	3
259	IR5	DIR15	IR			259	15	35	3	3
260	IR5	DIR15	IR			260	15	35	3	3
261	IR5	DIR15	IR			261	15	35	3	3
262	IR5	DIR15	IR			262	15	35	3	3
263	IR5	DIR15	IR			263	15	35	3	3
264	IR5	DIR15	IR			264	15	35	3	3
265	IR5	DIR15	IR			265	15	35	3	3
266	IR5	DIR15	IR			266	15	35	3	3
267	IR5	DIR15	IR			267	15	35	3	3
268	IR5	DIR15	IR			268	15	35	3	3
269	IR5	DIR15	IR			269	15	35	3	3
270	IR5	DIR15	IR			270	15	35	3	3
271	IR5	DIR14	IR			271	15	34	3	3
272	IR5	DIR14	IR			272	15	34	3	3
273	IR5	DIR14	IR			273	15	34	3	3
274	IR5	DIR14	IR			274	15	34	3	3
275	IR5	DIR14	IR			275	15	34	3	3
276	IR5	DIR14	IR			276	15	34	3	3
277	IR5	DIR14	IR			277	15	34	3	3
278	IR5	DIR14	IR			278	15	34	3	3
279	IR5	DIR14	IR			279	15	34	3	3
280	IR5	DIR14	IR			280	15	34	3	3
281	IR5	DIR13	IR			281	15	33	3	3
282	IR5	DIR13	IR			282	15	33	3	3
283	IR5	DIR13	IR			283	15	33	3	3
284	IR5	DIR13	IR			284	15	33	3	3
285	IR5	DIR13	IR			285	15	33	3	3
286	IR5	DIR13	IR			286	15	33	3	3
287	IR5	DIR13	IR			287	15	33	3	3
288	IR5	DIR13	IR			288	15	33	3	3
289	IR5	DIR13	IR			289	15	33	3	3
290	IR5	DIR13	IR			290	15	33	3	3
291	IR5	DIR13	IR			291	15	33	3	3
292	IR5	DIR13	IR			292	15	33	3	3
293	IR5	DIR13	IR			293	15	33	3	3
294	IR5	DIR13	IR			294	15	33	3	3
295	IR3	DIR9	IR			295	13	29	3	3
296	IR3	DIR9	IR			296	13	29	3	3
297	IR3	DIR9	IR			297	13	29	3	3
298	IR3	DIR9	IR			298	13	29	3	3
299	IR3	DIR9	IR			299	13	29	3	3
300	IR3	DIR9	IR			300	13	29	3	3
301	IR3	DIR9	IR			301	13	29	3	3
302	IR3	DIR9	IR			302	13	29	3	3
303	IR3	DIR9	IR			303	13	29	3	3
304	IR3	DIR9	IR			304	13	29	3	3
305	IR3	DIR9	IR			305	13	29	3	3
306	IR3	DIR9	IR			306	13	29	3	3
307	IR3	DIR9	IR			307	13	29	3	3
308	IR3	DIR9	IR			308	13	29	3	3
309	IR3	DIR8	IR			309	13	28	3	3
310	IR3	DIR8	IR			310	13	28	3	3
311	IR3	DIR8	IR			311	13	28	3	3
312	IR3	DIR8	IR			312	13	28	3	3
313	IR3	DIR8	IR			313	13	28	3	3
314	IR3	DIR8	IR			314	13	28	3	3
315	IR3	DIR8	IR			315	13	28	3	3
316	IR3	DIR8	IR			316	13	28	3	3
317	IR3	DIR8	IR			317	13	28	3	3
318	IR2	DIR6	IR			318	12	26	3	3
319	IR2	DIR6	IR			319	12	26	3	3
320	IR2	DIR6	IR			320	12	26	3	3
321	IR2	DIR6	IR			321	12	26	3	3
322	IR2	DIR6	IR			322	12	26	3	3
323	IR2	DIR6	IR			323	12	26	3	3
324	IR2	DIR6	IR			324	12	26	3	3
325	IR2	DIR6	IR			325	12	26	3	3
326	IR2	DIR6	IR			326	12	26	3	3
327	IR2	DIR6	IR			327	12	26	3	3
328	IR2	DIR6	IR			328	12	26	3	3
329	IR2	DIR6	IR			329	12	26	3	3
330	IR2	DIR6	IR			330	12	26	3	3
331	IR2	DIR6	IR			331	12	26	3	3
332	IR2	DIR6	IR			332	12	26	3	3
333	IR2	DIR5	IR			333	12	25	3	3
334	IR2	DIR5	IR			334	12	25	3	3
335	IR2	DIR5	IR			335	12	25	3	3
336	IR2	DIR5	IR			336	12	25	3	3
337	IR2	DIR5	IR			337	12	25	3	3
338	IR2	DIR5	IR			338	12	25	3	3
339	IR2	DIR5	IR			339	12	25	3	3
340	IR2	DIR5	IR			340	12	25	3	3
341	IR2	DIR5	IR			341	12	25	3	3
342	IR2	DIR5	IR			342	12	25	3	3
343	IR2	DIR5	IR			343	12	25	3	3
344	IR2	DIR5	IR			344	12	25	3	3
345	IR2	DIR5	IR			345	12	25	3	3
346	IR2	DIR5	IR			346	12	25	3	3
347	IR2	DIR4	IR			347	12	24	3	3
348	IR2	DIR4	IR			348	12	24	3	3
349	IR2	DIR4	IR			349	12	24	3	3
350	IR2	DIR4	IR			350	12	24	3	3
351	IR2	DIR4	IR			351	12	24	3	3
352	IR2	DIR4	IR			352	12	24	3	3
353	IR2	DIR4	IR			353	12	24	3	3
354	IR2	DIR4	IR			354	12	24	3	3
355	IR2	DIR4	IR			355	12	24	3	3
356	IR2	DIR4	IR			356	12	24	3	3
357	IR1	DIR2	IR			357	11	22	3	3
358	IR1	DIR2	IR			358	11	22	3	3
359	IR1	DIR2	IR			359	11	22	3	3
360	IR1	DIR2	IR			360	11	22	3	3
361	IR1	DIR2	IR			361	11	22	3	3
362	IR1	DIR2	IR			362	11	22	3	3
363	IR1	DIR2	IR			363	11	22	3	3
364	IR1	DIR2	IR			364	11	22	3	3
365	IR1	DIR2	IR			365	11	22	3	3
366	IR1	DIR2	IR			366	11	22	3	3
367	IR1	DIR2	IR			367	11	22	3	3
368	IR1	DIR2	IR			368	11	22	3	3
369	IR1	DIR2	IR			369	11	22	3	3
370	IR1	DIR2	IR			370	11	22	3	3
371	IR1	DIR2	IR			371	11	22	3	3
372	IR1	DIR1	IR			372	11	21	3	3
373	IR1	DIR1	IR			373	11	21	3	3
374	IR1	DIR1	IR			374	11	21	3	3
375	IR1	DIR1	IR			375	11	21	3	3
376	IR1	DIR1	IR			376	11	21	3	3
377	IR1	DIR1	IR			377	11	21	3	3
378	IR1	DIR1	IR			378	11	21	3	3
379	IR1	DIR1	IR			379	11	21	3	3
380	IR1	DIR1	IR			380	11	21	3	3
381	IR1	DIR1	IR			381	11	21	3	3
382	IR1	DIR1	IR			382	11	21	3	3
383	IR1	DIR1	IR			383	11	21	3	3
384	IR10	DIR19	IR			384	20	39	3	3
385	IR10	DIR19	IR			385	20	39	3	3
386	IR10	DIR19	IR			386	20	39	3	3
387	IR10	DIR19	IR			387	20	39	3	3
388	IR10	DIR19	IR			388	20	39	3	3
389	IR10	DIR19	IR			389	20	39	3	3
390	IR10	DIR19	IR			390	20	39	3	3
391	IR10	DIR19	IR			391	20	39	3	3
392	IR10	DIR19	IR			392	20	39	3	3
393	IR10	DIR19	IR			393	20	39	3	3
394	IR10	DIR19	IR			394	20	39	3	3
395	IR10	DIR19	IR			395	20	39	3	3
396	IR10	DIR19	IR			396	20	39	3	3
397	IR10	DIR19	IR			397	20	39	3	3
398	A9	DA12	A			398	9	12	1	1
399	A9	DA12	A			399	9	12	1	1
400	A9	DA12	A			400	9	12	1	1
401	A9	DA12	A			401	9	12	1	1
402	A9	DA12	A			402	9	12	1	1
403	A9	DA12	A			403	9	12	1	1
404	A9	DA12	A			404	9	12	1	1
405	A9	DA12	A			405	9	12	1	1
406	A9	DA12	A			406	9	12	1	1
407	A9	DA12	A			407	9	12	1	1
408	A9	DA12	A			408	9	12	1	1
409	A9	DA12	A			409	9	12	1	1
410	A9	DA12	A			410	9	12	1	1
411	A9	DA12	A			411	9	12	1	1
412	A9	DA12	A			412	9	12	1	1
413	A9	DA11	A			413	9	11	1	1
414	A9	DA11	A			414	9	11	1	1
415	A9	DA11	A			415	9	11	1	1
416	A9	DA11	A			416	9	11	1	1
417	A9	DA11	A			417	9	11	1	1
418	A9	DA11	A			418	9	11	1	1
419	A9	DA11	A			419	9	11	1	1
420	A9	DA11	A			420	9	11	1	1
421	A9	DA11	A			421	9	11	1	1
422	A9	DA11	A			422	9	11	1	1
423	A9	DA11	A			423	9	11	1	1
424	A9	DA11	A			424	9	11	1	1
425	A9	DA11	A			425	9	11	1	1
426	A9	DA11	A			426	9	11	1	1
427	A9	DA10	A			427	9	10	1	1
428	A9	DA10	A			428	9	10	1	1
429	A9	DA10	A			429	9	10	1	1
430	A9	DA10	A			430	9	10	1	1
431	A9	DA10	A			431	9	10	1	1
432	A9	DA10	A			432	9	10	1	1
433	A9	DA10	A			433	9	10	1	1
434	A9	DA10	A			434	9	10	1	1
435	A9	DA10	A			435	9	10	1	1
436	A9	DA10	A			436	9	10	1	1
437	A9	DA10	A			437	9	10	1	1
438	A9	DA10	A			438	9	10	1	1
439	A9	DA10	A			439	9	10	1	1
440	A9	DA10	A			440	9	10	1	1
441	A9	DA10	A			441	9	10	1	1
442	A8	DA9	A			442	8	9	1	1
443	A8	DA9	A			443	8	9	1	1
444	A8	DA9	A			444	8	9	1	1
445	A8	DA9	A			445	8	9	1	1
446	A8	DA9	A			446	8	9	1	1
447	A8	DA9	A			447	8	9	1	1
448	A8	DA8	A			448	8	8	1	1
449	A8	DA8	A			449	8	8	1	1
450	A8	DA8	A			450	8	8	1	1
451	A8	DA8	A			451	8	8	1	1
452	A8	DA8	A			452	8	8	1	1
453	A8	DA8	A			453	8	8	1	1
454	A8	DA7	A			454	8	7	1	1
455	A8	DA7	A			455	8	7	1	1
456	A8	DA7	A			456	8	7	1	1
457	A8	DA7	A			457	8	7	1	1
458	A8	DA7	A			458	8	7	1	1
459	A8	DA7	A			459	8	7	1	1
460	A8	DA7	A			460	8	7	1	1
461	A8	DA7	A			461	8	7	1	1
462	A8	DA7	A			462	8	7	1	1
463	A8	DA7	A			463	8	7	1	1
464	A7	DA6	A			464	7	6	1	1
465	A7	DA6	A			465	7	6	1	1
466	A7	DA5	A			466	7	4	1	1
467	A7	DA5	A			467	7	4	1	1
468	A7	DA5	A			468	7	4	1	1
469	A7	DA5	A			469	7	4	1	1
470	A7	DA5	A			470	7	4	1	1
471	A7	DA5	A			471	7	4	1	1
472	A7	DA5	A			472	7	4	1	1
473	A7	DA5	A			473	7	4	1	1
474	A7	DA5	A			474	7	4	1	1
475	A7	DA5	A			475	7	4	1	1
476	A7	DA5	A			476	7	4	1	1
477	A7	DA5	A			477	7	4	1	1
478	A7	DA5	A			478	7	4	1	1
479	A7	DA5	A			479	7	4	1	1
480	A7	DA5	A			480	7	4	1	1
481	A7	DA4	A			481	7	4	1	1
482	A7	DA4	A			482	7	4	1	1
483	A7	DA4	A			483	7	4	1	1
484	A7	DA4	A			484	7	4	1	1
485	A7	DA4	A			485	7	4	1	1
486	A7	DA4	A			486	7	4	1	1
487	A7	DA4	A			487	7	4	1	1
488	A7	DA4	A			488	7	4	1	1
489	A6	DA3	A			489	6	3	1	1
490	A6	DA3	A			490	6	3	1	1
491	A6	DA3	A			491	6	3	1	1
492	A6	DA2	A			492	6	2	1	1
493	A6	DA2	A			493	6	2	1	1
494	A6	DA2	A			494	6	2	1	1
495	A6	DA2	A			495	6	2	1	1
496	A6	DA2	A			496	6	2	1	1
497	A6	DA2	A			497	6	2	1	1
498	A6	DA2	A			498	6	2	1	1
499	A6	DA2	A			499	6	2	1	1
500	A6	DA2	A			500	6	2	1	1
501	A6	DA2	A			501	6	2	1	1
502	A6	DA1	A			502	6	1	1	1
503	A6	DA1	A			503	6	1	1	1
504	A6	DA1	A			504	6	1	1	1
505	A6	DA1	A			505	6	1	1	1
506	A6	DA1	A			506	6	1	1	1
507	A6	DA1	A			507	6	1	1	1
508	A6	DA1	A			508	6	1	1	1
509	A6	DA1	A			509	6	1	1	1
510	A6	DA1	A			510	6	1	1	1
511	A6	DA1	A			511	6	1	1	1
512	A6	DA1	A			512	6	1	1	1
513	A6	DA1	A			513	6	1	1	1
514	A6	DA1	A			514	6	1	1	1
515	A6	DA1	A			515	6	1	1	1
516	A6	DA1	A			516	6	1	1	1
517	A5	DA15	A			517	5	15	1	1
518	A5	DA15	A			518	5	15	1	1
519	A5	DA15	A			519	5	15	1	1
520	A5	DA15	A			520	5	15	1	1
521	A5	DA15	A			521	5	15	1	1
522	A5	DA15	A			522	5	15	1	1
523	A5	DA15	A			523	5	15	1	1
524	A5	DA15	A			524	5	15	1	1
525	A5	DA15	A			525	5	15	1	1
526	A5	DA15	A			526	5	15	1	1
527	A5	DA15	A			527	5	15	1	1
528	A5	DA15	A			528	5	15	1	1
529	A5	DA15	A			529	5	15	1	1
530	A5	DA15	A			530	5	15	1	1
531	A5	DA15	A			531	5	15	1	1
532	A5	DA14	A			532	5	14	1	1
533	A5	DA14	A			533	5	14	1	1
534	A5	DA14	A			534	5	14	1	1
535	A5	DA14	A			535	5	14	1	1
536	A5	DA14	A			536	5	14	1	1
537	A4	DA12	A			537	4	12	1	1
538	A4	DA12	A			538	4	12	1	1
539	A4	DA12	A			539	4	12	1	1
540	A4	DA10	A			540	4	10	1	1
541	A4	DA10	A			541	4	10	1	1
542	A4	DA10	A			542	4	10	1	1
543	A4	DA10	A			543	4	10	1	1
544	A4	DA10	A			544	4	10	1	1
545	A4	DA10	A			545	4	10	1	1
546	A4	DA10	A			546	4	10	1	1
547	A4	DA10	A			547	4	10	1	1
548	A3	DA9	A			548	3	9	1	1
549	A3	DA9	A			549	3	9	1	1
550	A3	DA9	A			550	3	9	1	1
551	A3	DA9	A			551	3	9	1	1
552	A3	DA9	A			552	3	9	1	1
553	A3	DA9	A			553	3	9	1	1
554	A3	DA9	A			554	3	9	1	1
555	A3	DA9	A			555	3	9	1	1
556	A3	DA9	A			556	3	9	1	1
557	A3	DA9	A			557	3	9	1	1
558	A3	DA9	A			558	3	9	1	1
559	A3	DA9	A			559	3	9	1	1
560	A3	DA9	A			560	3	9	1	1
561	A3	DA9	A			561	3	9	1	1
562	A3	DA9	A			562	3	9	1	1
563	A3	DA8	A			563	3	8	1	1
564	A3	DA8	A			564	3	8	1	1
565	A3	DA8	A			565	3	8	1	1
566	A3	DA8	A			566	3	8	1	1
567	A3	DA8	A			567	3	8	1	1
568	A3	DA8	A			568	3	8	1	1
569	A3	DA8	A			569	3	8	1	1
570	A3	DA8	A			570	3	8	1	1
571	A3	DA8	A			571	3	8	1	1
572	A3	DA8	A			572	3	8	1	1
573	A3	DA8	A			573	3	8	1	1
574	A3	DA8	A			574	3	8	1	1
575	A3	DA8	A			575	3	8	1	1
576	A3	DA8	A			576	3	8	1	1
577	A3	DA8	A			577	3	8	1	1
578	A3	DA7	A			578	3	7	1	1
579	A3	DA7	A			579	3	7	1	1
580	A3	DA7	A			580	3	7	1	1
581	A3	DA7	A			581	3	7	1	1
582	A3	DA7	A			582	3	7	1	1
583	A3	DA7	A			583	3	7	1	1
584	A3	DA7	A			584	3	7	1	1
585	A3	DA7	A			585	3	7	1	1
586	A3	DA7	A			586	3	7	1	1
587	A2	DA6	A			587	2	6	1	1
588	A2	DA6	A			588	2	6	1	1
589	A2	DA5	A			589	2	4	1	1
590	A2	DA5	A			590	2	4	1	1
591	A2	DA5	A			591	2	4	1	1
592	A2	DA5	A			592	2	4	1	1
593	A2	DA5	A			593	2	4	1	1
594	A2	DA5	A			594	2	4	1	1
595	A2	DA5	A			595	2	4	1	1
596	A2	DA5	A			596	2	4	1	1
597	A2	DA5	A			597	2	4	1	1
598	A2	DA5	A			598	2	4	1	1
599	A2	DA5	A			599	2	4	1	1
600	A2	DA5	A			600	2	4	1	1
601	A2	DA5	A			601	2	4	1	1
602	A2	DA5	A			602	2	4	1	1
603	A2	DA5	A			603	2	4	1	1
604	A2	DA4	A			604	2	4	1	1
605	A2	DA4	A			605	2	4	1	1
606	A1	DA3	A			606	1	3	1	1
607	A1	DA3	A			607	1	3	1	1
608	A1	DA3	A			608	1	3	1	1
609	A1	DA3	A			609	1	3	1	1
610	A1	DA3	A			610	1	3	1	1
611	A1	DA3	A			611	1	3	1	1
612	A1	DA3	A			612	1	3	1	1
613	A1	DA3	A			613	1	3	1	1
614	A1	DA3	A			614	1	3	1	1
615	A1	DA3	A			615	1	3	1	1
616	A1	DA3	A			616	1	3	1	1
617	A1	DA3	A			617	1	3	1	1
618	A1	DA3	A			618	1	3	1	1
619	A1	DA3	A			619	1	3	1	1
620	A1	DA3	A			620	1	3	1	1
621	A1	DA2	A			621	1	2	1	1
622	A1	DA2	A			622	1	2	1	1
623	A1	DA2	A			623	1	2	1	1
624	A1	DA2	A			624	1	2	1	1
625	A1	DA2	A			625	1	2	1	1
626	A1	DA2	A			626	1	2	1	1
627	A1	DA2	A			627	1	2	1	1
628	A1	DA2	A			628	1	2	1	1
629	A1	DA2	A			629	1	2	1	1
630	A1	DA2	A			630	1	2	1	1
631	A1	DA2	A			631	1	2	1	1
632	A1	DA2	A			632	1	2	1	1
633	A1	DA2	A			633	1	2	1	1
634	A1	DA2	A			634	1	2	1	1
635	A1	DA2	A			635	1	2	1	1
636	A1	DA1	A			636	1	1	1	1
637	A1	DA1	A			637	1	1	1	1
638	A1	DA1	A			638	1	1	1	1
639	A1	DA1	A			639	1	1	1	1
640	A1	DA1	A			640	1	1	1	1
641	A1	DA1	A			641	1	1	1	1
642	A1	DA1	A			642	1	1	1	1
643	A1	DA1	A			643	1	1	1	1
644	A1	DA1	A			644	1	1	1	1
645	A1	DA1	A			645	1	1	1	1
646	A1	DA1	A			646	1	1	1	1
647	A1	DA1	A			647	1	1	1	1
648	A1	DA1	A			648	1	1	1	1
649	A1	DA1	A			649	1	1	1	1
650	A10	DA15	A			650	10	15	1	1
651	A10	DA15	A			651	10	15	1	1
652	A10	DA15	A			652	10	15	1	1
653	A10	DA15	A			653	10	15	1	1
654	A10	DA15	A			654	10	15	1	1
655	A10	DA15	A			655	10	15	1	1
656	A10	DA15	A			656	10	15	1	1
657	A10	DA15	A			657	10	15	1	1
658	A10	DA15	A			658	10	15	1	1
659	A10	DA15	A			659	10	15	1	1
660	A10	DA15	A			660	10	15	1	1
661	A10	DA15	A			661	10	15	1	1
662	A10	DA15	A			662	10	15	1	1
663	A10	DA15	A			663	10	15	1	1
664	A10	DA15	A			664	10	15	1	1
665	A10	DA14	A			665	10	14	1	1
666	A10	DA14	A			666	10	14	1	1
667	A10	DA14	A			667	10	14	1	1
668	A10	DA14	A			668	10	14	1	1

## Sheet: DataKey
Sire/Dam	Code		Population	Code
A1	1		A	1
A2	2		S	2
A3	3		IR	3
A4	4
A5	5
A6	6
A7	7
A8	8
A9	9
A10	10
IR1	11
IR2	12
IR3	13
IR5	15
IR6	16
IR7	17
IR8	18
IR9	19
IR10	20
S1	21
S2	22
S3	23
S4	24
S5	25
DA1	1
DA2	2
DA3	3
DA4	4
DA5	4
DA6	6
DA7	7
DA8	8
DA9	9
DA10	10
DA11	11
DA12	12
DA14	14
DA15	15
DIR1	21
DIR2	22
DIR3	23
DIR4	24
DIR5	25
DIR6	26
DIR7	27
DIR8	28
DIR9	29
DIR13	33
DIR14	34
DIR15	35
DIR16	36
DIR17	37
DIR18	38
DIR19	39
DS1	41
DS2	42
DS3	43
DS4	44
DS5	45
DS6	46
DS7	47
DS8	48
DS9	49
DS10	50
DS11	51
DS12	52

## Sheet: Reflectance
ID	Reflectance
1	44.6049
2	43.5664
3	39.7213
4	39.6713
5	36.8878
6	31.7407
7	29.1241
8	22.6787
9	50.3162
10	49.0103
11	48.8501
12	45.3392
13	45.2486
14	42.5217
15	40.6426
16	26.5118
17	52.8899
18	51.345
19	48.0445
20	45.4585
21	43.3438
22	42.8312
23	41.6509
24	41.2646
25	41.0984
26	40.623
27	39.9363
28	38.8071
29	37.6193
30	46.3923
31	56.9192
32	56.8892
33	55.9343
34	52.5706
35	51.9473
36	51.8628
37	51.7832
38	51.6646
39	49.1818
40	48.5936
41	46.3634
42	46.3155
43	45.8763
44	43.5074
45	39.3496
46	47.2981
47	57.6737
48	55.7535
49	55.5154
50	52.6938
51	52.5454
52	52.1166
53	51.5737
54	51.3247
55	49.5384
56	46.9517
57	49.5381
58	49.4762
59	48.7646
60	47.8531
61	42.386
62	42.3068
63	41.987
64	41.5424
65	41.0319
66	38.839
67	56.3774
68	62.6667
69	55.3717
70	49.4679
71	49.2343
72	47.8795
73	47.4924
74	44.8014
75	43.6327
76	41.5909
77	49.6691
78	47.8859
79	45.6628
80	43.5942
81	42.0874
82	41.4405
83	40.7336
84	40.4112
85	38.915
86	36.09
87	35.6133
88	34.2098
89	33.3333
90	33.2508
91	25.5231
92	57.0298
93	54.299
94	51.9122
95	51.2972
96	50.1575
97	49.4657
98	47.6546
99	42.7338
100	42.1832
101	53.2844
102	52.6664
103	52.4258
104	50.9418
105	50.0103
106	49.1777
107	47.483
108	45.2084
109	43.9096
110	43.3274
111	41.9986
112	41.5874
113	41.5874
114	41.0483
115	31.6277
116	31.6277
117	51.0579
118	49.9673
119	49.7245
120	47.176
121	41.94
122	41.2477
123	40.1886
124	38.9004
125	38.2326
126	59.1767
127	55.1728
128	54.8594
129	54.5617
130	52.5999
131	52.4974
132	45.603
133	44.2237
148	67.3543
149	62.4481
150	60.8304
151	55.8791
152	55.0269
153	54.7532
154	53.9901
155	53.0949
156	51.4546
157	51.1796
158	51.1129
159	50.1686
160	47.7465
161	46.4789
162	45.2951
163	57.843
164	55.4434
165	53.9698
166	51.2714
167	50.9807
168	49.9657
169	48.5788
170	48.3248
171	47.8289
172	44.9081
173	44.7716
174	40.1743
175	35.8741
176	56.5622
177	50.046
178	43.6004
179	41.2941
180	40.0716
181	39.8133
182	38.1888
183	36.4922
184	35.3111
185	29.9903
186	29.3288
187	15.3306
188	62.2495
189	62.1627
190	61.8911
191	60.9995
192	59.2559
193	59.0655
194	56.5725
195	56.4815
196	56.2403
197	55.8641
198	53.714
199	52.6831
200	42.3737
201	31.944
202	60.4776
203	50.5121
204	50.0609
205	49.8332
206	48.7128
207	47.7468
208	47.2142
209	44.7902
210	44.6949
211	44.265
212	43.4578
213	42.436
214	41.9179
215	34.9743
216	33.9251
217	51.0665
218	50.9837
219	48.9403
220	45.3613
221	45.2549
222	43.6125
223	43.4928
224	40.9417
225	40.1318
226	39.9628
227	39.428
228	37.8429
229	35.2332
230	56.021
231	53.6658
232	52.4115
233	51.8425
234	51.551
235	50.5714
236	50.0022
237	48.8601
238	48.8535
239	47.41
240	47.0143
241	46.0956
242	45.0973
243	52.5349
244	48.1735
245	47.3008
246	56.5298
247	55.2335
248	50.7204
249	43.3923
250	42.7666
251	42.7137
252	41.9918
253	40.4413
254	34.8963
255	33.1719
256	29.4377
257	24.7831
258	51.954
259	50.3777
260	48.7868
261	48.0154
262	47.2041
263	46.3281
264	45.1057
265	44.9937
266	44.9247
267	43.5452
268	43.0263
269	39.7509
270	37.1768
271	57.4559
272	56.2962
273	54.7363
274	53.9381
275	51.6216
276	50.0801
277	44.9673
278	42.5033
279	41.8526
280	36.2126
281	60.7375
282	57.1811
283	54.5527
284	54.399
285	52.7143
286	52.6903
287	50.1931
288	49.8033
289	46.6631
290	45.6916
291	45.3808
292	44.5028
293	43.7231
294	32.0529
295	58.3671
296	55.2528
297	53.072
298	49.5882
299	48.6542
300	47.5023
301	47.0702
302	46.3226
303	45.9121
304	43.1041
305	40.0686
306	37.0373
307	35.7018
308	35.3418
309	53.1648
310	48.1719
311	47.699
312	47.5362
313	45.7075
314	44.4101
315	42.2801
316	41.78
317	41.042
318	54.3666
319	53.9042
320	53.371
321	50.9071
322	50.315
323	48.1878
324	47.5922
325	46.3856
326	45.2919
327	44.0997
328	43.526
329	41.7421
330	41.1528
331	32.1607
332	31.9537
333	53.6879
334	52.5352
335	51.8861
336	51.4523
337	50.3171
338	48.708
339	48.6997
340	46.8838
341	45.7242
342	45.4749
343	44.8177
344	42.119
345	41.4089
346	30.9112
347	60.4041
348	55.6899
349	54.2598
350	51.3189
351	50.0682
352	49.6282
353	49.0361
354	44.8746
355	42.2851
356	37.8496
357	55.1772
358	52.7019
359	50.4741
360	46.6256
361	45.8991
362	45.5079
363	45.3585
364	44.9347
365	44.3063
366	44.2409
367	43.4233
368	43.1475
369	41.9985
370	35.9329
371	31.5132
372	51.6265
373	51.2292
374	51.1494
375	51.0361
376	50.4389
377	46.6459
378	44.2622
379	40.8357
380	39.5158
381	33.3805
382	31.7494
383	29.4937
384	60.7993
385	59.674
386	57.591
387	53.5337
388	50.0114
389	48.3227
390	47.8773
391	47.3547
392	45.4047
393	43.8536
394	43.3875
395	43.2643
396	38.2376
397	36.8689
398	67.3916
399	66.6658
400	66.5136
401	61.2965
402	61.1651
403	60.7301
404	59.104
405	58.226
406	57.2653
407	56.0892
408	54.4826
409	53.1851
410	48.3582
411	46.1302
412	44.4783
413	67.0455
414	63.334
415	62.0298
416	60.9015
417	60.45
418	59.9067
419	58.0769
420	58.0175
421	57.5864
422	56.3282
423	56.2611
424	55.6227
425	54.2649
426	49.4056
427	66.2994
428	59.823
429	59.8192
430	59.5939
431	57.1703
432	56.171
433	55.4863
434	55.4146
435	53.9074
436	52.4124
437	51.0996
438	50.9601
439	50.7809
440	49.6213
441	46.7056
442	64.7316
443	61.3056
444	60.8164
445	60.0711
446	56.9471
447	56.6824
448	63.4268
449	54.893
450	53.0297
451	52.6125
452	46.8419
453	43.139
454	56.8234
455	56.081
456	55.3533
457	54.5992
458	53.1433
459	52.6591
460	51.3788
461	50.5625
462	50.4083
463	31.6585
464	60.9952
465	52.2093
466	59.0539
467	56.5619
468	55.4671
469	51.9215
470	51.5045
471	50.72
472	48.2077
473	48.0699
474	45.4919
475	45.4321
476	44.2232
477	44.0051
478	43.0798
479	42.0534
480	35.6992
481	57.8407
482	56.9073
483	56.328
484	55.6962
485	52.3924
486	51.3802
487	50.3105
488	41.1688
489	63.593
490	55.1647
491	33.1655
492	53.324
493	62.4112
494	57.4665
495	56.4348
496	55.5486
497	52.8658
498	51.7851
499	49.8523
500	49.1926
501	45.0485
502	64.8381
503	59.5983
504	58.7839
505	56.55
506	56.2147
507	55.6455
508	54.364
509	51.9907
510	51.9117
511	50.5391
512	49.492
513	49.2406
514	48.4382
515	45.3127
516	43.0907
517	61.271
518	58.2057
519	57.3092
520	56.6245
521	56.5366
522	55.9572
523	55.6818
524	55.6786
525	54.8733
526	52.8934
527	52.0164
528	51.8886
529	47.7435
530	46.745
531	45.7161
532	63.2097
533	60.3207
534	58.0144
535	54.5906
536	50.5729
537	58.5532
538	54.6115
539	54.4275
540	50.3376
541	56.7487
542	53.8493
543	51.226
544	49.8633
545	49.4598
546	43.1332
547	42.1537
548	55.7087
549	55.611
550	55.5989
551	55.1204
552	51.811
553	51.282
554	51.1083
555	50.8465
556	50.3363
557	46.7231
558	45.5095
559	45.017
560	43.1961
561	42.5324
562	38.371
563	57.4315
564	57.1724
565	55.2415
566	54.3036
567	53.7679
568	51.47
569	51.0697
570	49.7544
571	48.5234
572	48.1792
573	47.6462
574	45.9881
575	42.0352
576	42.0296
577	38.7562
578	71.4727
579	64.4669
580	63.2952
581	62.827
582	62.6297
583	62.264
584	60.8535
585	59.1257
586	57.6195
587	61.8937
588	49.8486
589	68.1454
590	67.5818
591	62.8178
592	61.9206
593	60.9168
594	59.8559
595	59.6274
596	57.8328
597	57.5698
598	56.2876
599	55.834
600	55.1405
601	54.9047
602	52.7713
603	51.5782
604	57.8476
605	52.8065
606	54.7792
607	53.9661
608	51.1464
609	50.1418
610	48.7306
611	47.1473
612	47.1473
613	46.8018
614	46.3096
615	46.1961
616	43.3403
617	42.6776
618	42.0095
619	41.9144
620	39.8956
621	60.828
622	59.5663
623	59.4604
624	58.6928
625	56.2733
626	56.2339
627	54.1577
628	53.6826
629	53.6185
630	52.6548
631	51.7421
632	49.818
633	48.3901
634	48.1217
635	46.5953
636	60.3139
637	59.1076
638	58.2256
639	57.1657
640	54.2791
641	53.7114
642	52.8465
643	52.4749
644	51.2976
645	51.2064
646	50.5281
647	49.1922
648	46.1546
649	41.0727
650	54.6135
651	51.1823
652	50.5809
653	49.8281
654	49.8019
655	48.9625
656	48.5376
657	47.8172
658	45.7703
659	45.1303
660	43.4109
661	40.9655
662	39.3991
663	39.1364
664	37.8148
665	53.5117
666	52.6636
667	50.7386
668	45.0829

## Sheet: Length
ID	Length
1	105
2	97
3	100
4	103
5	92
6	104
7	82
8	84
9	99
10	112
11	107
12	105
13	104
14	91
15	106
16	104
17	122
18	126
19	119
20	121
21	115
22	117
23	122
24	107
25	116
26	127
27	110
28	114
29	98
30	114
31	122
32	100
33	112
34	118
35	115
36	119
37	132
38	121
39	112
40	106
41	110
42	111
43	120
44	115
45	100
46	121
47	118
48	105
49	130
50	117
51	119
52	87
53	112
54	116
55	106
56	115
57	103
58	91
59	99
60	117
61	100
62	93
63	104
64	102
65	87
66	105
67	117
68	111
69	107
70	116
71	110
72	110
73	109
74	97
75	102
76	91
77	110
78	111
79	94
80	99
81	106
82	105
83	110
84	101
85	114
86	109
87	118
88	82
89	100
90	79
91	101
92	118
93	114
94	111
95	117
96	121
97	107
98	109
99	97
100	106
101	97
102	100
103	102
104	95
105	101
106	106
107	100
108	102
109	111
110	101
111	99
112	98
113	96
114	99
115	98
116	96
117	103
118	100
119	110
120	116
121	111
122	106
123	116
124	111
125	100
126	120
127	110
128	100
129	117
130	105
131	92
132	110
133	96
148	85
149	96
150	100
151	100
152	102
153	104
154	106
155	107
156	91
157	98
158	90
159	97
160	111
161	107
162	93
163	102
164	121
165	112
166	106
167	122
168	118
169	99
170	103
171	104
172	105
173	90
174	103
175	103
176	120
177	115
178	111
179	85
180	94
181	86
182	89
183	90
184	91
185	82
186	81
187	84
188	88
189	90
190	81
191	112
192	103
193	87
194	83
195	107
196	81
197	92
198	104
199	97
200	91
201	69
202	122
203	97
204	108
205	111
206	116
207	93
208	106
209	115
210	105
211	90
212	108
213	90
214	87
215	89
216	84
217	106
218	118
219	112
220	106
221	108
222	99
223	106
224	102
225	94
226	110
227	112
228	114
229	100
230	97
231	100
232	101
233	97
234	108
235	101
236	95
237	97
238	106
239	87
240	101
241	105
242	99
243	115
244	95
245	107
246	86
247	106
248	85
249	89
250	87
251	98
252	85
253	92
254	73
255	82
256	91
257	74
258	100
259	91
260	92
261	104
262	89
263	86
264	81
265	92
266	80
267	81
268	100
269	87
270	80
271	99
272	116
273	115
274	125
275	115
276	98
277	111
278	89
279	91
280	98
281	116
282	127
283	109
284	127
285	117
286	109
287	110
288	106
289	90
290	97
291	104
292	119
293	104
294	75
295	116
296	99
297	110
298	103
299	111
300	104
301	114
302	98
303	112
304	101
305	105
306	94
307	87
308	82
309	102
310	95
311	93
312	121
313	99
314	99
315	91
316	97
317	81
318	115
319	112
320	110
321	103
322	98
323	88
324	110
325	107
326	106
327	110
328	81
329	94
330	94
331	79
332	82
333	103
334	104
335	104
336	112
337	75
338	99
339	98
340	94
341	90
342	101
343	100
344	98
345	91
346	80
347	130
348	98
349	102
350	84
351	111
352	101
353	77
354	76
355	85
356	81
357	124
358	107
359	112
360	94
361	114
362	112
363	115
364	102
365	120
366	101
367	101
368	109
369	100
370	82
371	79
372	98
373	89
374	99
375	91
376	100
377	94
378	99
379	95
380	79
381	84
382	101
383	77
384	117
385	106
386	114
387	104
388	111
389	103
390	114
391	101
392	87
393	105
394	95
395	110
396	96
397	96
398	132
399	145
400	128
401	111
402	105
403	120
404	119
405	113
406	126
407	122
408	102
409	119
410	115
411	108
412	101
413	125
414	120
415	122
416	125
417	122
418	125
419	117
420	113
421	116
422	105
423	120
424	115
425	110
426	124
427	125
428	132
429	127
430	124
431	130
432	119
433	123
434	126
435	128
436	121
437	122
438	131
439	117
440	117
441	124
442	141
443	143
444	131
445	147
446	140
447	139
448	129
449	132
450	124
451	125
452	119
453	123
454	127
455	135
456	130
457	135
458	141
459	128
460	124
461	124
462	127
463	74
464	135
465	107
466	129
467	122
468	131
469	111
470	122
471	125
472	103
473	76
474	112
475	116
476	110
477	115
478	105
479	109
480	94
481	136
482	123
483	133
484	134
485	124
486	129
487	123
488	87
489	135
490	132
491	100
492	128
493	139
494	130
495	138
496	145
497	131
498	132
499	134
500	122
501	125
502	135
503	126
504	123
505	110
506	131
507	134
508	100
509	117
510	119
511	119
512	105
513	114
514	109
515	107
516	91
517	135
518	132
519	131
520	124
521	127
522	131
523	135
524	130
525	131
526	120
527	135
528	115
529	124
530	120
531	120
532	150
533	132
534	140
535	121
536	131
537	111
538	99
539	130
540	119
541	136
542	117
543	123
544	109
545	117
546	114
547	124
548	125
549	121
550	122
551	124
552	113
553	129
554	123
555	131
556	120
557	127
558	116
559	115
560	121
561	119
562	96
563	124
564	125
565	124
566	111
567	117
568	113
569	109
570	129
571	115
572	116
573	114
574	110
575	122
576	117
577	111
578	131
579	155
580	138
581	144
582	127
583	127
584	130
585	125
586	131
587	122
588	102
589	134
590	125
591	123
592	127
593	119
594	109
595	120
596	121
597	121
598	117
599	120
600	109
601	114
602	124
603	112
604	129
605	124
606	122
607	115
608	119
609	113
610	137
611	110
612	120
613	123
614	112
615	105
616	95
617	120
618	109
619	116
620	110
621	127
622	126
623	125
624	125
625	123
626	128
627	120
628	115
629	121
630	132
631	122
632	129
633	120
634	125
635	122
636	129
637	125
638	128
639	134
640	107
641	120
642	117
643	123
644	132
645	125
646	122
647	111
648	116
649	119
650	88
651	128
652	117
653	109
654	117
655	113
656	117
657	106
658	124
659	130
660	106
661	104
662	106
663	114
664	123
665	125
666	111
667	120
668	122

## Sheet: Weight
ID	Weight
1	11.1
2	7.3
3	7.8
4	9.5
5	6.3
6	9.8
7	5.3
8	5.2
9	9.7
10	13.1
11	11.6
12	11.7
13	10.5
14	8.9
15	11.4
16	10.9
17	16.3
18	18.9
19	15.7
20	17.2
21	14
22	14.1
23	15.6
24	10.7
25	15.1
26	18.5
27	12.2
28	14.6
29	9
30	14.7
31	16.7
32	10.6
33	13.4
34	15.3
35	14.2
36	15.7
37	21.4
38	16.9
39	13
40	11.5
41	12.5
42	12.7
43	16.6
44	17.5
45	8.7
46	16.9
47	15.2
48	10.6
49	22
50	14.7
51	16.47
52	6.5
53	13.7
54	14.9
55	10.9
56	14.4
57	9.3
58	6.8
59	9
60	14.6
61	8.9
62	7.7
63	9.8
64	9.9
65	6.4
66	9.6
67	15.7
68	14.4
69	11.3
70	15.2
71	11.7
72	12.8
73	13
74	9.1
75	10.8
76	7.2
77	13.7
78	12.3
79	7.8
80	8.8
81	10.9
82	10.4
83	13.9
84	10.9
85	12.7
86	12.8
87	11.8
88	4.6
89	9.3
90	3.4
91	9.6
92	16.2
93	15.1
94	13.9
95	14.6
96	16.3
97	11.3
98	11.9
99	8.9
100	11.8
101	10
102	10.1
103	11.3
104	8.3
105	10.7
106	11.3
107	10.3
108	11
109	14.3
110	11
111	9.9
112	9.7
113	8.1
114	9.3
115	9.7
116	8.1
117	11.1
118	8.7
119	13.8
120	13.8
121	12.6
122	10.6
123	13.3
124	12.4
125	8.9
126	15.3
127	12.7
128	8.5
129	15.5
130	10.8
131	8.8
132	11.6
133	8.6
148	5.6
149	8.6
150	10.4
151	10.2
152	11.2
153	12.8
154	11
155	13
156	6.9
157	9
158	7.3
159	8.5
160	13.5
161	11.9
162	7.5
163	10.2
164	17.7
165	14
166	10.1
167	17.1
168	14.6
169	8.5
170	10.3
171	9.6
172	10.3
173	6.9
174	10.6
175	9.9
176	15.6
177	13.4
178	12.5
179	4.1
180	7.1
181	4.7
182	5.9
183	6.9
184	6
185	3.9
186	4.4
187	5.3
188	5.7
189	6.2
190	4
191	15.1
192	9.8
193	6.6
194	3.9
195	12.3
196	5
197	6.5
198	10.7
199	9.1
200	6.9
201	2.6
202	17.8
203	7.9
204	12.8
205	13.7
206	14.1
207	8
208	11.8
209	13.7
210	10.5
211	6.3
212	12.4
213	8.1
214	6.5
215	5.7
216	5.7
217	9.2
218	13.2
219	12.1
220	12.3
221	11.1
222	9.4
223	11.2
224	10.2
225	7.2
226	12.4
227	12.7
228	15.8
229	8.9
230	8
231	10.5
232	10.2
233	9.1
234	11.9
235	9.7
236	7.7
237	9.1
238	11
239	6.3
240	10.6
241	11
242	9.8
243	13.2
244	6.5
245	10.3
246	4.9
247	12.1
248	4.6
249	5.9
250	5.2
251	7.9
252	4.7
253	7.8
254	2.8
255	3.7
256	6.8
257	3.1
258	9.1
259	6.4
260	6.7
261	10
262	6.1
263	5.6
264	3.6
265	6.6
266	4.2
267	3.5
268	7.9
269	6.2
270	4.3
271	9.1
272	15.5
273	14.6
274	18.5
275	15.1
276	8.8
277	14.5
278	7.4
279	6.6
280	10
281	15.5
282	20.9
283	13.6
284	20.9
285	15.1
286	13.3
287	13.7
288	11.2
289	7.7
290	9.3
291	11.7
292	17
293	10.7
294	3.5
295	16.4
296	9.5
297	11.5
298	10.6
299	11.7
300	10.1
301	14.3
302	7.8
303	13.5
304	9.4
305	11.2
306	7.6
307	5.5
308	4.3
309	9.4
310	7
311	6.7
312	16.8
313	9.1
314	8.9
315	6.6
316	8.5
317	4.6
318	13.9
319	13.3
320	11.9
321	8.8
322	7.9
323	6.6
324	12.9
325	11.5
326	10.7
327	11.6
328	4.4
329	7.4
330	6.3
331	4.7
332	4.4
333	10.9
334	11.3
335	11.7
336	15
337	3.9
338	8.9
339	8.8
340	8.7
341	6.6
342	9.9
343	9.3
344	8.9
345	7.4
346	4.8
347	23.6
348	8.7
349	11
350	4.9
351	12.5
352	8.9
353	4
354	3.3
355	5.3
356	4.8
357	19.8
358	11.1
359	12.9
360	7.4
361	14.7
362	12.5
363	14
364	9.7
365	16.7
366	9.8
367	9.7
368	11.7
369	8.6
370	4.6
371	4.2
372	9.1
373	7.1
374	8.9
375	7.7
376	9
377	8.5
378	9.3
379	8.1
380	4.3
381	5.5
382	10.4
383	3.1
384	15.2
385	11
386	14.5
387	10.5
388	12.3
389	9.3
390	12.8
391	9.3
392	6.7
393	10.4
394	7.5
395	11
396	7.7
397	8.1
398	20.9
399	26.8
400	21
401	12.9
402	11
403	15.6
404	15.2
405	15.2
406	18.8
407	17.2
408	9
409	16
410	11.9
411	11
412	9.6
413	18
414	17.6
415	18.5
416	21
417	17.7
418	17.7
419	16.1
420	14.7
421	14.3
422	12.3
423	18.4
424	14.4
425	12.6
426	19.4
427	18.7
428	22.2
429	18.5
430	17.7
431	19.6
432	16.4
433	18.2
434	17.5
435	17.9
436	15.1
437	16.8
438	21.8
439	12.7
440	13.8
441	15.7
442	25.6
443	25.8
444	20.2
445	25.8
446	26.1
447	23.9
448	19.7
449	19.4
450	17.2
451	19.3
452	14.6
453	15.3
454	16.7
455	20.6
456	20.1
457	20.7
458	25.6
459	18.8
460	15.5
461	15.2
462	16.5
463	3.5
464	23.1
465	12.2
466	20.3
467	17.3
468	20.7
469	13.1
470	16.8
471	17.7
472	9.5
473	3.5
474	12.5
475	13.6
476	11.2
477	14
478	10.7
479	11.8
480	7.2
481	24.2
482	16.5
483	20.7
484	22.9
485	17
486	20
487	15.9
488	4.8
489	27.1
490	23.9
491	10.4
492	21.1
493	24.4
494	21
495	23.4
496	27
497	18.5
498	20.2
499	22.3
500	18.5
501	17.5
502	24.6
503	20.9
504	18.2
505	12.9
506	22.9
507	21
508	10.2
509	17
510	17.5
511	17.3
512	12.2
513	14.3
514	13.9
515	12
516	6.8
517	23.5
518	22.7
519	20.4
520	17.3
521	18.9
522	23.5
523	25
524	19.5
525	21.3
526	15.3
527	24.6
528	17.1
529	18
530	15.9
531	15.5
532	33.1
533	22.1
534	24.7
535	14.8
536	18.8
537	13.1
538	10.7
539	21.2
540	15.3
541	24
542	14.2
543	18.2
544	11.9
545	13.9
546	12.7
547	18.1
548	15.7
549	14.7
550	16.2
551	16.4
552	11.6
553	17.7
554	15.9
555	20
556	13.9
557	17
558	13
559	13
560	14.4
561	14.3
562	7.9
563	17.5
564	17
565	17.3
566	11.2
567	13.8
568	11.9
569	12.1
570	19.1
571	13.3
572	14
573	13.9
574	12.3
575	14.6
576	13.5
577	13
578	20.7
579	37.3
580	23.6
581	26.9
582	17.3
583	17.8
584	19.9
585	18.7
586	20
587	17.3
588	10.5
589	21.9
590	18.1
591	17.7
592	18.1
593	15
594	12
595	15.2
596	16.2
597	15.8
598	14.8
599	15.6
600	12
601	13.4
602	16.5
603	12.1
604	17.4
605	16.7
606	18
607	15.6
608	16
609	13.6
610	23.1
611	10.5
612	16.8
613	18.5
614	11.9
615	10.9
616	9.2
617	16.9
618	11.9
619	15.4
620	12.4
621	20.7
622	19.2
623	18.1
624	19.1
625	15.5
626	18.6
627	17
628	14.5
629	17.1
630	20.5
631	16.8
632	18.3
633	17.4
634	19.3
635	16.3
636	22.2
637	19.7
638	22.2
639	27.4
640	13.4
641	16.1
642	16
643	16.9
644	24.2
645	20.2
646	19
647	12.9
648	16.9
649	16.4
650	5.9
651	20.5
652	16.4
653	11.7
654	15.8
655	15
656	16
657	11.4
658	19.2
659	24.9
660	11.3
661	9.7
662	11.5
663	14.8
664	16.8
665	16.9
666	11.2
667	17.6
668	18.4

## Sheet: rw1
ID	rw1
1	0.0115166
2	-0.00208929
3	0.0111011
4	0.0035028
5	-0.0140409
6	0.0159807
7	0.00228132
8	0.0139548
9	-0.00696449
10	-0.0200112
11	-0.0069299
12	-0.00452294
13	-0.0101487
14	-0.0220579
15	0.00302996
16	-0.00295626
17	-0.0102341
18	-0.0145026
19	-0.0157536
20	-0.00839919
21	-0.0125147
22	-0.0171302
23	0.00014258
24	-0.00982051
25	0.00632588
26	0.0053993
27	-0.00509019
28	-0.0118428
29	-0.0053755
30	0.00512252
31	-0.0105903
32	-0.0213841
33	0.00694157
34	-0.00351929
35	-0.00012173
36	-0.00425067
37	0.0116207
38	-0.00734225
39	-0.00578538
40	-0.0119113
41	0.00440469
42	0.00398127
43	-0.0137898
44	-0.0178804
45	-0.0069561
46	-0.00555811
47	-0.0193484
48	-0.00334099
49	-0.0145698
50	-0.00722115
51	-0.0157575
52	-0.0343419
53	-0.00770486
54	-0.0177221
55	-0.00160731
56	-0.013705
57	-0.00965303
58	-0.0119005
59	-0.0382767
60	-0.0302242
61	-0.0257234
62	-0.038961
63	-0.023201
64	-0.0216913
65	-0.00259358
66	-0.0141712
67	-0.00787172
68	-0.00354987
69	-0.00508811
70	0.00172135
71	-0.00581726
72	-0.0126723
73	-0.0240002
74	-0.00431523
75	-0.0106023
76	-0.0171812
77	-0.0270333
78	-0.0316561
79	-0.00824089
80	-0.0207933
81	-0.0246175
82	-0.00921203
83	-0.00980902
84	-0.01147
85	-0.0116512
86	-0.0102387
87	0.00136145
88	-0.0157042
89	-0.0136648
90	-0.027066
91	-0.020332
92	-0.0147085
93	-0.0211994
94	-0.0123171
95	-0.00901937
96	-0.0121201
97	-0.0120048
98	-0.0162064
99	-0.0132172
100	-0.00309158
101	-0.0244
102	-0.0282545
103	-0.0142176
104	-0.0209207
105	-0.029989
106	-0.0264461
107	-0.0264433
108	-0.0268242
109	-0.0361806
110	-0.0243022
111	-0.0115204
112	-0.0276756
113	-0.0324386
114	-0.0149382
115	-0.0276756
116	-0.0324386
117	-0.00703071
118	-0.0116055
119	-0.0202372
120	-0.00292071
121	-0.0179443
122	-0.0128729
123	-0.0124513
124	-0.00282161
125	-0.0128392
126	-0.0152646
127	-0.0176833
128	0.00509252
129	-0.00717109
130	-0.0133053
131	-0.052268
132	-0.0126337
133	-0.0133563
148	-0.0167271
149	-0.0225449
150	-0.0190225
151	-0.015429
152	-0.014775
153	-0.0294637
154	-0.00275902
155	-0.0220093
156	-0.0185732
157	-0.0161644
158	-0.0124522
159	-0.0188839
160	-0.0118936
161	-0.00276437
162	-0.0111162
163	-0.00251199
164	-0.00150538
165	-0.0103091
166	-0.0146537
167	-0.0115908
168	-0.0213633
169	-0.0118362
170	-0.0181634
171	-0.00416195
172	-0.0153113
173	-0.0342572
174	-0.0218518
175	-0.00354854
176	-1.458e-05
177	0.00412121
178	-0.0208728
179	-0.0128331
180	-0.0102485
181	-0.0106291
182	-0.00761838
183	-0.0121579
184	0.00010815
185	-0.00069457
186	-0.0116769
187	-0.0174981
188	0.00029543
189	-0.00296978
190	-0.0131887
191	-0.0169558
192	-0.00998848
193	-0.0158891
194	0.00139421
195	0.00138451
196	-0.00638652
197	-0.0312157
198	0.00092414
199	-0.0103552
200	-0.017322
201	-0.0134802
202	-0.00630024
203	-0.00516062
204	-0.0100333
205	-0.00405466
206	-0.00670971
207	0.00101014
208	-0.00872364
209	0.0122244
210	0.00123108
211	-0.00102602
212	-0.0170787
213	-0.0104368
214	-0.0125597
215	-0.00739675
216	-0.0119676
217	-0.0102475
218	-0.00476059
219	-0.019059
220	-0.0110252
221	-0.0102017
222	-0.0195336
223	-0.00461422
224	-0.0242508
225	0.0119244
226	-0.00073303
227	0.00695327
228	-0.0225817
229	-0.00686349
230	-0.00251953
231	-0.00454327
232	-0.0267541
233	-0.0117913
234	-0.00078259
235	-0.0111942
236	-0.0122746
237	-0.0143036
238	0.00131493
239	-0.0104726
240	0.0107279
241	-0.0284359
242	-0.00631728
243	-0.00582128
244	-0.00627696
245	-0.00074857
246	-0.0220072
247	-0.0160179
248	-0.00471716
249	-0.0212898
250	-0.0129119
251	-0.00946933
252	-0.0199444
253	-0.0275832
254	0.010775
255	-0.00954193
256	-0.0214397
257	-0.0186849
258	-0.0142137
259	-0.0105956
260	-0.0103902
261	-0.00860507
262	-0.0166479
263	-0.0240153
264	-0.0055629
265	-0.0205679
266	-0.01332
267	0.00045212
268	-0.00869831
269	-0.0207208
270	-0.0265644
271	-0.0239096
272	-0.00182816
273	-0.00798129
274	0.00141194
275	-0.0123982
276	-0.00240567
277	-0.0100768
278	-0.0455884
279	-0.0214137
280	-0.0170746
281	-0.0108625
282	-0.0163045
283	-0.0165826
284	-0.00896533
285	-0.0187747
286	-0.0201349
287	-0.0237732
288	-0.0124691
289	-0.0234811
290	-0.0249635
291	-0.0295876
292	-0.0135011
293	-0.00434101
294	-0.0247869
295	-0.0200266
296	-0.00937654
297	-0.00695541
298	-0.0184205
299	0.00152381
300	-0.00591057
301	-0.00475163
302	-0.00837529
303	-0.00297891
304	-0.0109596
305	-0.0116841
306	-0.0172964
307	-0.0190842
308	-0.0107603
309	-0.00333041
310	-0.0210217
311	-0.0108449
312	-0.00245953
313	-0.0198562
314	-0.0266417
315	-0.0198931
316	-0.0175649
317	-0.0323673
318	-0.0137131
319	-0.0201373
320	-0.00802062
321	0.00202547
322	0.00034856
323	-0.0165338
324	-0.0151306
325	-0.00395872
326	-0.0199315
327	-0.0121236
328	0.00150082
329	-0.00747986
330	-0.0162206
331	-0.0343066
332	-0.0180617
333	-0.00643115
334	-0.0191625
335	-0.0115144
336	0.00077918
337	-0.0307334
338	-0.0123215
339	-0.00598804
340	-0.0135448
341	-0.00547357
342	-0.0058553
343	0.00777203
344	-0.00449104
345	-0.0196383
346	-0.00584503
347	-0.00335206
348	-0.00885665
349	-0.00686627
350	-0.00900876
351	0.00502065
352	-0.0128574
353	-0.0200276
354	-0.0126655
355	0.00468996
356	-0.0122935
357	-0.0237185
358	0.00132465
359	0.0122552
360	-0.0186106
361	-0.0147043
362	0.00194362
363	0.00966484
364	-0.0252857
365	-0.0157603
366	-0.0166032
367	-0.0115878
368	-0.02017
369	-0.00322207
370	-0.0252506
371	-0.00391283
372	-0.0120253
373	-0.0249434
374	-0.0050414
375	-0.029448
376	0.00081496
377	-0.00357374
378	-0.0166777
379	-0.00941426
380	-0.0177359
381	-0.00630114
382	-0.0168351
383	-0.0168281
384	-0.0053888
385	-0.00947417
386	-0.00523387
387	-0.00817721
388	-0.0114213
389	-0.00361571
390	-0.0183511
391	-0.0042627
392	-0.0308421
393	0.00495486
394	-0.00627566
395	0.00601361
396	1.895e-05
397	-0.00963319
398	0.0159072
399	0.0149531
400	0.00891983
401	0.0123045
402	0.00834414
403	0.0255686
404	0.0233825
405	-0.00665774
406	0.019048
407	0.0231125
408	0.0004983
409	0.0150709
410	0.0341286
411	0.0262273
412	0.000558
413	0.00492904
414	0.00167904
415	0.0111934
416	0.00208559
417	0.00449348
418	-0.00886062
419	0.00170157
420	-0.00735299
421	-0.019923
422	-0.00950207
423	-0.00676712
424	-0.0109866
425	0.0030463
426	0.00487261
427	-0.00141355
428	-0.00402189
429	0.0028531
430	0.0274692
431	-0.00108575
432	0.00348191
433	0.00291099
434	0.00663103
435	0.00945064
436	0.00071698
437	-0.00227358
438	-0.00890733
439	0.00304441
440	9.36e-06
441	-0.00535989
442	0.0229482
443	0.0256179
444	0.0149478
445	0.0259281
446	0.00519077
447	0.0129795
448	0.0184462
449	0.00356725
450	0.0139058
451	0.00386555
452	-0.00684465
453	-0.00166378
454	0.00311578
455	0.0201013
456	0.019328
457	0.0227202
458	0.011816
459	0.0178894
460	0.00662957
461	0.0167453
462	0.0285166
463	-0.0202666
464	0.00635772
465	-0.0132409
466	0.021249
467	0.00163083
468	0.00716803
469	0.00884103
470	0.00967631
471	0.0133355
472	0.00424091
473	0.00047536
474	0.00316775
475	0.00397343
476	0.00938973
477	0.00992584
478	-0.00072252
479	-0.00101751
480	0.0086672
481	0.00345835
482	-0.0174821
483	-1.761e-05
484	-0.00719868
485	-0.00740042
486	9.6e-05
487	0.00659456
488	-0.0014991
489	-0.0062603
490	-0.0312203
491	-0.0287987
492	-0.0032159
493	-0.00847381
494	-0.00989705
495	0.00982447
496	0.00600612
497	0.00070046
498	0.00048175
499	-0.00120561
500	-0.0035064
501	-0.0107275
502	-0.00674311
503	-0.00437268
504	0.0041694
505	-0.0109613
506	-0.00392619
507	0.00511984
508	-0.0245738
509	-0.00223436
510	-0.0092573
511	-0.00727641
512	-0.0140289
513	0.00608179
514	-0.0116662
515	-0.00656977
516	-0.0186257
517	0.0113753
518	0.00633326
519	0.0232143
520	-0.00478464
521	0.00197536
522	-0.00026912
523	-0.0022632
524	0.00176113
525	0.0107387
526	-0.00818563
527	0.00140802
528	-0.0210599
529	0.0056497
530	-0.00094935
531	-0.00057318
532	0.00642995
533	-0.00222897
534	0.0207697
535	-0.00385887
536	0.0143635
537	0.0056401
538	-0.0236524
539	-0.0122762
540	-0.0197175
541	-0.00529818
542	-0.0111914
543	0.00399815
544	-0.00541972
545	0.00385703
546	-0.0114672
547	-0.00738078
548	0.0170258
549	0.0154704
550	0.0189767
551	0.0077619
552	0.0149287
553	0.0121387
554	0.0217161
555	0.0158611
556	0.00160162
557	0.0283586
558	0.00956365
559	0.0202177
560	0.0131315
561	0.0102769
562	-0.0155306
563	0.00351318
564	0.0128542
565	0.00321206
566	0.00065071
567	0.00979835
568	0.00621216
569	0.00397815
570	0.00760772
571	0.00888302
572	0.00438834
573	0.00992119
574	0.00538456
575	0.0114079
576	0.0124924
577	0.0166087
578	0.0149492
579	0.0159366
580	0.010652
581	0.0183487
582	0.0112485
583	0.0212018
584	0.00906889
585	0.00674264
586	0.0152927
587	0.0103267
588	-0.00763052
589	0.00450255
590	0.00244536
591	0.0123663
592	0.0130487
593	-0.00898131
594	0.00405055
595	0.00476833
596	0.00552737
597	0.00663618
598	-0.00774363
599	0.0211781
600	0.0015686
601	0.00786541
602	0.00289562
603	0.00966499
604	0.0165311
605	0.00927342
606	-0.0103219
607	-0.00875209
608	0.00122131
609	-0.00864385
610	-0.0108708
611	-0.00502071
612	-0.0171393
613	-0.0105729
614	0.00104621
615	-0.0110641
616	-0.0189932
617	-0.0141618
618	-0.00835767
619	-0.0257281
620	-0.00768378
621	-0.00703532
622	-0.00175867
623	-0.003323
624	-0.0155096
625	-0.0096163
626	0.00148594
627	-0.014928
628	-0.00924084
629	0.00202747
630	-0.00687333
631	-8.944e-05
632	0.00360529
633	-0.00438102
634	-0.00987575
635	-0.00501937
636	-0.0142797
637	-0.00700492
638	-0.00089571
639	-0.0156204
640	-0.00919607
641	-0.0017957
642	-0.00758043
643	-0.0158512
644	-0.00612757
645	-0.00600049
646	-0.0198834
647	-0.0101146
648	-0.00857016
649	-0.00377363
650	0.0101657
651	0.00562904
652	0.00719903
653	0.0123727
654	0.00574969
655	-0.00401719
656	0.0054225
657	-0.0109996
658	0.00188102
659	-0.00099532
660	-0.00720386
661	-0.00539613
662	-0.017142
663	-0.00733253
664	-0.00601276
665	0.0283275
666	0.0151202
667	0.013111
668	0.0199838

## Sheet: rw2
ID	rw2
1	0.00708421
2	-0.00612501
3	-0.00419388
4	-0.0250514
5	0.00291592
6	0.00608433
7	-0.00050877
8	0.0365196
9	0.00237596
10	-0.00520154
11	-0.00242927
12	0.0148173
13	-0.00246915
14	-0.0131568
15	-0.00338472
16	0.00286571
17	0.00215577
18	0.00652401
19	-0.00261064
20	0.0116202
21	0.0103784
22	-0.0073266
23	-0.00287528
24	-0.00308993
25	0.00831834
26	0.00498891
27	0.0186816
28	0.0104783
29	0.00151925
30	0.0140844
31	0.00521406
32	-0.0170291
33	0.00033684
34	0.0156147
35	0.0142538
36	0.0166077
37	-0.00335811
38	0.0118787
39	0.00095265
40	-0.00900649
41	0.0199031
42	0.0061711
43	0.0073294
44	0.00432987
45	-0.0076115
46	-0.00206331
47	0.0105382
48	-0.0057665
49	-0.00226949
50	-0.00855516
51	0.00792239
52	-0.0402908
53	-0.0114003
54	-0.00263002
55	-0.0240381
56	-0.00102151
57	-0.00858049
58	0.010395
59	-0.00351083
60	-0.0161195
61	-0.00669206
62	-0.0167242
63	-0.00090653
64	-0.00287535
65	0.00279986
66	0.00291683
67	0.0056178
68	0.0317689
69	0.0203939
70	0.00849566
71	0.0256629
72	-0.00171449
73	0.010071
74	-0.00337627
75	-0.00291837
76	-0.00398384
77	0.0231766
78	0.00316017
79	0.0112313
80	0.00045638
81	0.00501987
82	0.0163495
83	-0.0094621
84	0.0156988
85	-0.00578783
86	0.0114996
87	0.00705724
88	-0.00309357
89	-0.0180419
90	-0.00452262
91	0.013562
92	-0.00628657
93	0.0111198
94	-0.00430414
95	0.0178228
96	0.0231149
97	-0.011636
98	0.00490163
99	0.00264541
100	-0.00811056
101	1.55e-06
102	-0.00234746
103	-0.00422561
104	0.00532352
105	-0.00773621
106	0.0135759
107	0.00256846
108	0.00108288
109	-0.00315967
110	-0.00808026
111	-0.0144878
112	-0.0110005
113	-0.018733
114	-0.00140795
115	-0.0110005
116	-0.018733
117	0.00893188
118	0.0238349
119	-0.00042138
120	0.0088485
121	0.00970731
122	-0.00165457
123	-0.00614059
124	0.0122445
125	-0.0122173
126	-0.00538173
127	-0.00290611
128	0.0153363
129	-0.00175804
130	-0.00291384
131	0.00702304
132	-0.00825378
133	-0.00607512
148	0.00689727
149	-0.00045304
150	-0.0269065
151	-0.0157736
152	-0.00827081
153	0.00961784
154	0.0160597
155	0.015053
156	-0.0135111
157	-0.00140818
158	0.00966055
159	-0.00245275
160	-0.00361845
161	0.00368281
162	0.00509681
163	0.0124641
164	0.0114445
165	-0.00680099
166	-0.0150858
167	0.0105789
168	-0.00895064
169	0.00999327
170	-0.0121727
171	-0.00919382
172	-0.00429559
173	0.00146231
174	-0.010489
175	-0.00554656
176	-0.0121179
177	0.0150658
178	-0.0107251
179	-0.0112444
180	-0.00119269
181	-0.00291607
182	0.00011798
183	-0.0077014
184	3.4e-06
185	-0.00124628
186	0.00384625
187	-0.00033065
188	-0.00283729
189	-0.00585716
190	-0.0266492
191	0.00557776
192	0.0224176
193	-0.0112062
194	0.0109952
195	0.0062265
196	-0.0103047
197	0.00712141
198	-0.00988814
199	0.00600012
200	-0.0121484
201	0.00692638
202	-0.00812792
203	-0.00623254
204	0.00698034
205	-0.00624476
206	0.0260749
207	-0.00537718
208	0.00037292
209	-0.0207466
210	0.0122681
211	0.0001949
212	-0.00731226
213	-0.0023914
214	-0.00978403
215	-0.00282845
216	0.00651526
217	-0.00038309
218	0.00334263
219	0.00496141
220	-0.0111161
221	-0.0202738
222	-0.0196652
223	-0.00213303
224	-0.00727566
225	0.0011384
226	-0.00835435
227	0.00938918
228	-0.00852859
229	-0.0291221
230	-0.010349
231	-0.00565409
232	-0.0113688
233	-0.00077575
234	0.00392969
235	-0.0131544
236	0.00200169
237	-0.00172549
238	0.00669224
239	-0.0150421
240	-0.0524694
241	0.0126656
242	-0.000741
243	-0.00077945
244	-0.00816561
245	0.0140491
246	-0.0524768
247	-0.00617577
248	-0.00824926
249	0.0111941
250	-0.0564194
251	0.0031849
252	-0.00828482
253	0.00427246
254	-0.00836615
255	-0.0140967
256	-0.0152584
257	-0.0273173
258	0.00687459
259	-0.00281366
260	-0.00249224
261	0.00409558
262	-0.000552
263	0.00237162
264	-0.0212215
265	0.00565454
266	-0.00938439
267	-0.0146113
268	-0.0111477
269	0.00871196
270	0.00148667
271	0.00494375
272	0.00504953
273	0.0030666
274	-0.0162826
275	0.00088582
276	0.00367508
277	-0.0118358
278	0.00710979
279	-0.00677782
280	-0.0155873
281	0.0237076
282	0.00469059
283	-0.00784381
284	0.00348948
285	0.0146831
286	0.0143797
287	-0.0112621
288	0.00290711
289	-0.0162884
290	-0.00900243
291	0.00207859
292	-0.00369297
293	-0.0290962
294	-0.0128109
295	0.0040849
296	-0.0019207
297	-0.0103665
298	0.00211448
299	0.0125666
300	-0.00023363
301	-0.00830709
302	-0.0198037
303	-0.00202849
304	-0.00903803
305	-0.0187855
306	-0.00951561
307	-0.0415887
308	0.00097755
309	-0.0312966
310	-0.0205967
311	-0.0283798
312	0.0176923
313	-0.0421539
314	-0.0119563
315	0.00412568
316	0.0190477
317	-0.0176656
318	-0.00551481
319	-0.0114341
320	0.00148692
321	-0.00187258
322	-0.00535572
323	0.00650851
324	0.00408496
325	0.0230612
326	0.00640468
327	-0.00469858
328	0.002788
329	-0.00662629
330	-0.00790207
331	-0.00422976
332	0.0107938
333	0.0297057
334	0.0248943
335	0.0145272
336	0.0235145
337	-0.00971234
338	-0.0216732
339	-0.0311447
340	-0.0155424
341	-0.00822759
342	-0.00928264
343	0.013873
344	-0.00276118
345	-0.00566911
346	-0.0417845
347	0.0212259
348	-0.00754431
349	-0.0267513
350	-0.00246874
351	-0.0288695
352	-0.0411715
353	0.00878714
354	-0.0318953
355	-0.0296269
356	0.00536234
357	-0.00550344
358	-0.0119287
359	-0.0294329
360	-0.0125813
361	0.00065342
362	-0.00231218
363	-0.0328499
364	-0.0122853
365	0.0102008
366	-0.0108798
367	-0.0109461
368	-0.0194387
369	-0.00675272
370	-0.00913026
371	-0.0141843
372	-0.0223039
373	-0.0156841
374	-0.00929279
375	0.0025856
376	-0.00605516
377	-0.00574545
378	-0.0252976
379	-0.0057668
380	0.00782884
381	0.0142568
382	-0.00766877
383	-0.0236085
384	-0.00925226
385	-0.0327173
386	-0.00243738
387	-0.00698874
388	-0.00392407
389	-0.0152714
390	-0.0106872
391	-0.0196681
392	-0.00084579
393	-0.004576
394	-0.0124873
395	-0.0201463
396	-0.0115297
397	-0.0118592
398	0.00840156
399	0.0035326
400	0.0020083
401	-0.0319427
402	-0.0379825
403	-0.0292503
404	0.00155816
405	-0.0245972
406	-0.0480559
407	-0.0321038
408	-0.0433095
409	0.0201776
410	-0.0177231
411	0.00301808
412	-0.017651
413	-0.0106441
414	-0.00722338
415	0.00120731
416	0.00380986
417	0.0381198
418	-0.0209781
419	-0.00526261
420	-0.0226627
421	-0.0281301
422	-0.00123491
423	-0.00251828
424	-0.0477778
425	-0.0182848
426	-0.0101101
427	-0.00197482
428	0.00817671
429	0.00188692
430	-0.00404817
431	0.00295808
432	-0.00901695
433	-0.00442358
434	-0.00539399
435	-0.00871334
436	-0.00500926
437	-0.0123771
438	-0.00125342
439	-0.00758847
440	-0.00065933
441	-0.012028
442	-0.0138928
443	0.0203426
444	0.0143581
445	0.00669428
446	0.015189
447	0.0122001
448	-0.00152846
449	-0.00468924
450	-0.0236743
451	-0.00285944
452	-0.0103406
453	-0.0189283
454	-0.00163183
455	-0.0133903
456	-0.00201685
457	-0.0250585
458	-0.0167445
459	-0.0194295
460	0.00603895
461	-0.0142858
462	-0.00314345
463	-0.00411636
464	-0.0103819
465	-0.00665852
466	-0.0048475
467	-0.0173716
468	-0.0136631
469	-0.0277796
470	-0.0151921
471	-0.029444
472	0.0118564
473	-0.0437616
474	-0.0164286
475	-0.0231582
476	-0.0111061
477	-0.0106422
478	-0.0116539
479	-0.0139066
480	-0.0218258
481	0.0234151
482	-0.0061883
483	-0.00082069
484	-0.00390367
485	-0.0232556
486	0.0173165
487	0.00535883
488	-0.00659963
489	0.00881512
490	-0.00803323
491	-0.00738907
492	-0.0046651
493	0.0303206
494	-0.0035042
495	-0.0328574
496	0.00046215
497	-0.00563979
498	-0.00219813
499	0.00655911
500	-0.00642448
501	0.0102933
502	0.00463735
503	0.00329355
504	0.00978591
505	0.00870804
506	-0.00973968
507	0.0064402
508	-0.00908536
509	-0.00149254
510	0.0232482
511	0.00546708
512	0.0186485
513	-0.0024471
514	0.00643661
515	-0.0200871
516	-0.0243991
517	-0.00690961
518	-0.00891039
519	-0.00179722
520	-0.00296791
521	-0.00848992
522	-0.00390391
523	-0.00216899
524	-0.0168661
525	-0.0146272
526	-0.00333326
527	-0.00744461
528	0.00589035
529	-0.00772547
530	-0.00710001
531	-0.0167123
532	-0.00790912
533	0.00760764
534	-0.0376263
535	-0.00798542
536	-0.0156033
537	-0.00831352
538	-0.0049135
539	-0.00354804
540	-0.0204449
541	-0.00892948
542	-0.0137383
543	0.0006204
544	0.00475762
545	-0.00047093
546	-0.0094329
547	-0.0123727
548	0.00096971
549	0.00554382
550	-0.0137777
551	-0.00228445
552	-0.00430445
553	-0.007231
554	0.00632708
555	-0.00286591
556	-0.00342643
557	0.00162528
558	0.00326453
559	0.00072684
560	0.00610992
561	-0.00552065
562	-0.00779359
563	-0.00084703
564	-0.0157722
565	0.00200664
566	-0.0318434
567	-0.00288543
568	-0.0328904
569	0.00185196
570	0.0107713
571	-0.0172069
572	-0.00046029
573	-0.0183351
574	-0.00450875
575	-0.008502
576	0.00269357
577	-0.00305426
578	-0.0107776
579	-0.00256176
580	0.02071
581	0.0185557
582	0.00291215
583	0.00030606
584	-0.00338827
585	0.00314013
586	0.00166969
587	0.00188955
588	4.616e-05
589	0.0214302
590	0.00824625
591	0.0170217
592	-0.0147058
593	0.0235186
594	0.00541243
595	0.00234579
596	0.00032457
597	-0.0190379
598	-0.00081815
599	0.00044261
600	-0.0226366
601	-0.00564561
602	-0.0150573
603	-0.0429363
604	0.0212081
605	0.0005887
606	-0.0150496
607	-0.00331652
608	0.00272532
609	0.0123868
610	0.00313085
611	-0.0119351
612	0.0253103
613	0.00491885
614	-0.00303984
615	-0.00186255
616	-0.0152542
617	-0.0122783
618	-0.00930594
619	-0.00940239
620	-0.0176878
621	-0.0040814
622	0.0106449
623	-0.0107065
624	-0.00045655
625	-0.04311
626	-0.00961493
627	-0.014971
628	-0.00755997
629	-0.00408177
630	-0.003025
631	0.0107236
632	-0.00094473
633	0.00017306
634	-0.0011502
635	-0.00657546
636	0.0254578
637	0.00682233
638	-0.00321446
639	0.00479388
640	-0.0301494
641	-0.0150427
642	0.0277157
643	0.021733
644	-0.00072119
645	0.0054464
646	0.0115787
647	0.00495644
648	0.0112282
649	-0.0126034
650	-0.016787
651	0.0137292
652	-0.0002195
653	0.00053306
654	0.00011174
655	-6.29e-05
656	-0.0219163
657	0.0028315
658	0.0180985
659	0.0056015
660	-0.00840146
661	-0.00643675
662	-0.0079584
663	-0.0156786
664	-0.00552774
665	0.00920072
666	-0.00476291
667	0.012088
668	0.00763064

[truncated: 4 more sheets: rw3, rw4, rw5, rw6]
