# Supplementary material for: Genetic and Morphological Divergence in Three Strains of Brook Trout Salvelinus fontinalis Commonly Stocked in Lake Superior
Source: PLoS One. 2014 Dec 5;9(12):e113809. doi: 10.1371/journal.pone.0113809 (PMC4257586; doi:10.1371/journal.pone.0113809)
Supplement: Table S4 — Phenotypic raw data for time period 2. (XLSX) [file pone.0113809.s004.xlsx]

## Sheet: RawData
ID	Sire	Dam	Family	STRAIN	Reflectance	Length	Weight	mature	time	centroid	rw1	rw2	rw3	rw4	rw5	rw6	rw7	rw8	rw9	rw10	rw11	rw12	rw13	rw14	rw15	rw16	rw17	rw18	rw19	rw20	rw21	rw22	lnlength	lnweight	Wr	lgcentroid	pecresid	pelvresid
1	S5	DS12	SM5F12	S	66.0058	153	37.9	1	2	1468.28	-0.00067245	-0.0145504	0.0156339	0.00426419	-0.0140421	-0.00253818	0.00347718	0.0107977	-0.00463409	0.00386176	0.00959396	0.000223449	0.00223227	0.00215252	0.000563851	-0.0010356	0.0036043	-0.0040734	-0.00121672	-0.00346949	-0.000324382	0.000527444	5.03044	3.63495	137.724	1468.28
2	S5	DS12	SM5F12	S	62.5707	150	29.5	0	2	1439.54	0.0275939	-0.013602	-0.0146766	-0.00735755	-0.0201854	0.00406712	-0.00307201	-0.0052156	-0.0128523	0.00230552	0.00872982	0.00249702	0.000534922	-0.000971346	0.00185181	-0.00402374	0.00391339	-0.00603714	0.00204718	-0.00340613	0.000758162	-0.00098153	5.01064	3.38439	113.858	1439.54
3	S5	DS12	SM5F12	S	41.1806	129	21.6	0	2	1205.84	0.0140767	0.00552091	0.0117016	0.0231639	0.0024123	0.00786707	0.00090505	0.00659685	-0.000857177	0.00574168	0.00201999	-0.00326711	0.00458208	-0.00787403	-0.00646331	-0.00683697	-0.00333494	0.000183392	0.0029109	-0.00300796	-0.00206323	-0.000695462	4.85981	3.07269	131.922	1205.84	0.0395238	0.0863904
4	S5	DS12	SM5F12	S	57.3757	146	27.3	0	2	1351.1	0.0132352	-0.00742879	-0.00362707	0.0121373	-0.0165995	-0.000505272	0.0106793	0.00543668	-0.00846966	-0.00165919	0.00554184	-0.00684768	-0.000701529	0.00554955	-0.0033107	0.0011333	0.000683693	-0.002686	-0.00043051	0.00319415	-0.00157705	-0.000930616	4.98361	3.30689	114.4	1351.1
5	S5	DS12	SM5F12	S	57.1673	134	19.8	0	2	1229.47	0.0119428	-0.0216323	-0.00187619	0.00539751	-0.00364296	0.0181843	0.00339939	0.0148708	-0.0102791	0.00485626	-0.00299349	-0.00216459	0.00331054	0.00353095	-0.00396732	0.000338875	0.00194361	0.00160163	-0.00341075	0.000483999	0.00238271	-0.00065466	4.89784	2.98568	107.714	1229.47
6	S5	DS11	SM5F11	S	44.6508	170	49	1	2	1612.94	-0.00287274	0.0026133	0.0120114	-0.0021678	-0.0102274	0.00665864	-0.00486729	-0.00256865	-0.00359186	0.00461893	-0.00190855	-0.00544702	0.00705237	-0.00275192	0.00766291	-0.00682074	0.00246947	-0.00028269	0.000592588	-0.000498827	-0.000667666	-0.000213944	5.1358	3.89182	129.219	1612.94	-0.139891	-0.00628219
7	S4	DS9	SM4F9	S	60.6768	194	64.6	0	2	1829.75	0.00147741	0.00616659	-0.0166774	-0.00537755	0.000348565	-0.00126865	0.00345323	0.00579016	-0.00336508	0.00606291	0.000489836	-0.00152079	0.00201453	-0.00295744	0.00364632	-0.000589243	0.00143988	0.000469074	-1.0653e-05	0.000361708	0.000548968	0.000207141	5.26786	4.16821	113.983	1829.75	-0.0910676	-0.056244
8	S4	DS9	SM4F9	S	62.2484	161	37.2	0	2	1475.18	0.0180008	0.0129769	-0.00790007	0.00611233	-0.00710729	-0.000483738	0.00448926	0.00283756	-0.00457047	-0.00508091	-0.00518308	0.00199826	-0.00505172	-0.00498626	0.00167872	-0.00282954	-0.000297232	-0.00256928	-0.00211367	0.00185359	0.0029575	-0.000973916	5.0814	3.61631	115.76	1475.18	0.0175474	-0.132157
9	S4	DS9	SM4F9	S	46.2291	161	34.2	0	2	1450.01	0.00622861	-0.0128787	-0.0135126	-0.000503579	-0.00429978	-0.000688274	0.00881501	0.00273248	0.00271787	0.00274331	-0.0049065	0.00611836	-0.00395758	0.00179847	0.00364834	-0.00100103	-0.00139034	0.00180627	-0.000176668	0.00178962	0.00111388	-0.000898599	5.0814	3.53223	106.425	1450.01	0.00129483	-0.0548559
10	S4	DS9	SM4F9	S	57.901	190	64.6	0	2	1771.99	0.00859334	0.00805882	-0.00950382	0.0040668	-0.0116003	0.00226132	0.00443854	-0.00228939	0.00463373	0.00268758	0.00350474	-0.00246195	0.00589297	-0.00245819	0.00752784	-0.000227525	-0.00268201	-0.00138743	5.4579e-05	0.000957551	0.000852682	0.00185142	5.24702	4.16821	121.443	1771.99	-0.0331548	0.133505
11	S4	DS9	SM4F9	S	42.7843	189	60.9	1	2	1765.12	-0.00536135	0.00379812	0.0131239	-0.00498373	0.00664779	-0.00367721	-0.000721349	-0.00699587	0.00764542	0.00948426	0.00294511	0.00855667	0.0128524	0.000499487	0.00204486	-0.0018339	0.00174146	-0.00105395	-0.000691782	0.00015707	0.00127986	-0.000697747	5.24175	4.10923	116.341	1765.12	0.124972	0.0245467
12	S4	DS9	SM4F9	S	56.7345	169	42.6	0	2	1548.33	0.01023	0.00692204	-0.0101068	0.00619441	-0.00548557	-0.01211	0.00232754	4.55305e-05	-0.00269211	-0.00133142	0.00691634	0.00602079	0.000548669	-0.000833419	0.00160218	0.00267318	-0.00328767	-0.00103332	7.35078e-05	-0.00335485	0.00140486	-0.000660627	5.1299	3.75185	114.377	1548.33	0.066902	0.123365
13	S4	DS9	SM4F9	S	49.9816	149	27.5	0	2	1383.71	0.0110148	0.0109646	-0.0205888	-0.00170666	-0.00728835	0.0017634	0.00633357	1.31257e-05	-0.00214613	-0.00271067	0.00190662	-0.00467918	0.0025066	0.0029554	0.0036967	-0.00253921	-0.000257003	0.00143281	0.000918712	-0.000707884	0.000546054	0.00139043	5.00395	3.31419	108.321	1383.71
14	S4	DS10	SM4F10	S	43.1475	176	62.1	1	2	1677.52	-0.0248308	-0.00655404	0.034366	0.00813704	-0.0102448	-0.0059894	4.54587e-05	0.00300937	-0.00776289	0.00810083	0.00713041	-0.00124367	0.0111849	-0.000861049	0.00439727	-0.00185217	0.00617093	-0.00140069	-0.000292623	-0.00289756	0.00175849	-0.000227216	5.17048	4.12875	147.361	1677.52	0.212486	0.210282
15	S4	DS10	SM4F10	S	60.7332	166	40.3	0	2	1566.37	0.0201795	0.00312062	-0.0147602	0.00800749	-0.00880671	0.00783853	0.0014541	0.00508028	0.00850179	-0.000592384	0.00572815	0.000954149	-0.000886023	0.0036523	0.00166483	-0.00198252	0.000203542	-0.00167965	0.0014553	0.00108446	0.00275039	0.00223495	5.11199	3.69635	114.262	1566.37
16	S4	DS10	SM4F10	S	55.1176	191	64.9	0	2	1788.64	-0.0078027	0.00153727	-0.0139519	0.000701026	-0.0147975	-0.00425328	-0.0062637	0.0216322	0.00271565	0.000892266	-0.00663004	-0.00297517	0.00149191	-0.00114116	0.0015995	-0.000461774	-0.00109379	0.000499903	0.00237844	-0.000444094	0.00135896	0.00133565	5.25227	4.17285	120.074	1788.64	0.0937505	0.0579303
17	S4	DS10	SM4F10	S	57.0092	197	69.5	0	2	1899.73	0.00678148	0.014241	-0.0200032	0.00278361	-0.0185511	0.000395708	-0.000642804	0.00496546	0.000736185	0.00026497	-0.00621536	0.000510917	6.25153e-05	0.00562969	0.00486624	-0.00214818	-0.00132618	0.000522219	-0.0012708	0.000603404	0.000477163	0.00057952	5.2832	4.24133	117.034	1899.73	-0.0052518	0.0102526
18	S4	DS10	SM4F10	S	58.3055	186	60.7	0	2	1769.55	-0.00462208	0.00461823	-0.0141268	-1.09387e-05	-0.0103718	-0.00216951	-0.000799117	0.0113373	-0.00111629	0.00784688	-0.0107691	-0.00575866	0.00386078	0.00223467	0.00258109	-0.00550145	0.00210924	0.00486206	0.00117427	-0.000164322	0.000571292	-3.19648e-05	5.22575	4.10594	121.744	1769.55	0.0695941	0.144513
19	S4	DS10	SM4F10	S	67.8691	175	47.5	0	2	1650.71	0.0173494	0.023696	-0.0222315	0.0107281	-0.00124945	0.000603604	0.000209142	0.00761103	-0.0010828	0.00558916	0.00730193	0.00386663	0.00717892	0.000766516	-0.000725532	0.00268298	0.0058423	-0.000327446	-0.000949694	0.00094818	0.000990453	-0.000150637	5.16479	3.86073	114.688	1650.71	-0.010914	0.130724
20	S4	DS10	SM4F10	S	36.0076	172	51.5	1	2	1589.13	-0.0105939	0.0036047	0.0126024	0.0147241	-0.0235311	-0.00267041	0.00511185	0.0040637	0.00321783	-0.00239898	0.0120565	-0.00263258	-0.000139913	-0.000315154	0.00069578	-0.00549016	0.00559617	0.00215259	0.000697019	-0.00245373	0.00209318	0.000134375	5.14749	3.94158	131.063	1589.13	0.0729455	0.0951569
21	S4	DS10	SM4F10	S	66.3542	176	47.1	0	2	1631.73	0.0118688	0.0237196	-0.0205706	0.0114429	-0.0134536	0.000957462	0.00651148	0.00657127	-0.00366715	-0.000930166	-0.00185518	-0.00428865	-0.00535834	0.000600756	0.00777628	0.000221476	0.00204783	0.00382718	-0.00166162	-0.0017179	0.000355017	-0.000549073	5.17048	3.85227	111.767	1631.73	-0.0341624	0.105753
22	S4	DS10	SM4F10	S	58.4011	171	44.7	0	2	1589.3	0.00738488	0.00278009	-0.0182783	0.00953983	-0.0215341	-2.85849e-05	0.000503164	0.0127519	-0.00644623	-0.0121223	0.00399466	-0.00359514	-0.00347966	0.00498007	0.00181408	0.000954038	0.000148502	0.000594465	0.00184325	0.0021117	0.000395833	0.000389849	5.14166	3.79997	115.794	1589.3	0.0281952	0.0249236
23	S4	DS10	SM4F10	S	57.3718	181	54.8	0	2	1667.41	0.00353007	-0.00200945	-0.00845406	0.000563881	-0.0138605	-0.00166232	0.00144004	0.0114141	0.00570901	0.00235388	0.00673407	-0.00236995	0.000720306	0.00239334	3.11074e-06	-0.00111334	0.00334167	0.0019642	0.000286828	-0.000734431	-0.00204728	-0.000269154	5.1985	4.00369	119.413	1667.41	0.0730171	0.0148316
24	S4	DS10	SM4F10	S	48.7805	162	35.9	0	2	1508.2	0.0208897	0.000865485	-0.0157653	0.00329019	-0.00242428	0.00600905	-0.00900201	0.00654081	-0.00503287	-0.00716778	0.000763272	-0.00686211	0.00297093	0.00307104	0.00410217	-0.000811426	0.00133989	0.00158031	0.000891512	-0.000133829	0.0001517	0.000791118	5.0876	3.58074	109.63	1508.2	-0.0519123	-0.0428535
25	S3	DS8	SM3F8	S	61.2308	149	35.4	0	2	1358.5	-0.0273594	-0.0183809	0.00314993	0.00756167	-0.0196339	-0.0129758	-0.00482092	0.0138171	-0.00321512	-0.00362577	0.00586587	0.00532727	0.00489366	0.00686821	-0.00189622	-0.00394347	-0.00102326	0.00210054	0.000464091	-0.00119418	0.000832859	-0.00118539	5.00395	3.56671	139.439	1358.5	0.00200454	0.00355464
26	S3	DS8	SM3F8	S	64.7043	206	89.4	1	2	1862.65	-0.0221565	-0.00469575	0.0200802	0.0101978	-0.0108632	-0.00648006	-0.00635327	0.00313769	0.00121945	0.00141762	-0.00629822	0.00774879	0.00222368	5.41777e-05	0.00585413	0.0019843	0.00289931	0.000755397	-0.000295703	-0.002781	0.00135754	-0.00085389	5.32788	4.49312	131.41	1862.65	-0.0220051	-0.0761185
27	S3	DS8	SM3F8	S	69.568	178	51	0	2	1651.92	0.00167403	-0.00792938	-0.0148765	-0.00642206	-0.00531927	-0.00737524	-0.00385266	0.00494024	0.00237445	-0.00171806	-0.00409913	0.000849862	0.00210022	0.00599497	0.00213908	-0.00343752	-0.00431174	-0.00132544	0.00124115	0.000527632	-0.00029407	0.000826665	5.18178	3.93183	116.931	1651.92	-0.0557315	-0.102428
28	S3	DS8	SM3F8	S	67.3497	175	44.9	0	2	1632	0.0158143	-0.00474998	-0.00956192	0.00283908	-0.0155962	-0.0030332	-0.00445914	0.00474975	-0.00634195	-0.000464414	-0.00152302	0.00429915	0.00131627	0.001086	-0.0012214	-2.86486e-05	-0.00749419	0.00150204	0.00201838	0.00224568	-0.00116775	-0.00032737	5.16479	3.80444	108.41	1632
29	S3	DS8	SM3F8	S	70.2258	182	53.7	0	2	1750.83	0.0128991	-0.0063819	-0.00700695	-0.00214713	-0.00109096	-0.00288881	-0.000688694	0.00532652	-0.00714314	-0.000965565	-0.00273225	0.00327986	-0.00403219	-0.000969361	0.000420198	-0.0018253	-0.00202556	-0.000910247	0.000855678	0.00118705	0.00134798	0.00221789	5.20401	3.98341	115.071	1750.83
30	S3	DS8	SM3F8	S	48.1043	159	37.2	1	2	1467.21	-0.0177041	0.00526622	0.00894013	0.00396613	-0.00356708	-0.00156733	0.00390476	0.00819619	-0.00425854	0.000678704	-0.00230963	0.00370617	-5.24103e-05	0.0010081	0.000547808	-0.00704181	0.00075671	-0.00287737	0.002428	-0.00321048	0.000438759	-0.000827625	5.0689	3.61631	120.248	1467.21	-0.0581818	0.0143805
31	S3	DS7	SM3F7	S	58.9726	158	35.4	1	2	1448.82	-0.0211706	0.0137448	-0.0105795	0.0125095	-0.0131928	-0.0163541	0.00563984	0.00940673	-0.00157455	0.00409864	0.000318136	0.00510947	0.0105868	0.00257127	0.00059414	-0.00372239	-0.00674343	-0.00079761	-0.000963929	-0.000838566	-0.000137523	-0.000741306	5.0626	3.56671	116.648	1448.82	-0.0522331	0.0577549
32	S3	DS7	SM3F7	S	72.8306	172	47	0	2	1629.97	0.0187001	-0.00704686	0.00394308	0.000926271	0.00723088	-0.0103196	0.00809248	0.0042084	-0.00260706	-0.00279832	-0.00405463	0.00356938	-0.0052277	-0.000883968	0.0019638	0.00322255	-0.00467475	-0.00221911	0.00188089	-0.00029197	-0.000509361	-0.00015723	5.14749	3.85015	119.611	1629.97
33	S3	DS7	SM3F7	S	56.5763	150	38.6	1	2	1436.51	-0.0234983	0.0110071	-0.000203513	0.003207	0.00222953	-0.00978727	0.00174913	0.00688671	0.00416043	0.00748477	0.00110428	0.00960871	0.00265837	-0.000816347	0.00229261	0.0029526	0.00405044	-0.00369898	-0.00124095	-0.00111957	-0.00077979	-0.00057356	5.01064	3.65325	148.98	1436.51	-0.0605045	0.0571202
34	S2	DS6	SM2F6	S	54.992	145	35.3	1	2	1387.16	-0.0105238	0.00353795	0.0251643	0.00758175	0.00410464	-0.00131394	-0.00383164	0.0067368	-0.00127847	0.00769025	0.00546474	0.00177195	-0.0019097	-0.0044265	-0.00189582	-3.47723e-05	0.000392479	0.00120805	0.000239792	-0.00324647	-0.000348164	-0.000817469	4.97673	3.56388	151.05	1387.16
35	S2	DS6	SM2F6	S	59.4708	168	52.9	0	2	1609.2	-0.0191891	0.00375859	0.0162396	-0.00451992	0.000490984	-0.00497497	-0.00331755	0.00025546	0.000534626	0.0039234	0.00792374	0.00605987	0.00499316	0.00116738	0.00540488	-0.00216143	0.00389633	-0.00115397	0.000907268	-0.00173178	0.00200251	0.000467952	5.12396	3.9684	144.62	1609.2
36	S2	DS6	SM2F6	S	54.3484	161	39.6	0	2	1535.68	0.00224596	-0.00493391	-0.0179526	-0.00383681	-0.00821628	0.000373866	0.00650001	0.0124436	0.000933937	0.00035843	0.00358234	0.000249992	0.00599037	3.40813e-05	0.00277617	-0.00143673	-0.000125967	0.00236888	0.00030747	-0.000919201	0.000305444	-0.00105313	5.0814	3.67883	123.229	1535.68
37	S2	DS6	SM2F6	S	63.8255	178	54.5	0	2	1707.03	0.00602441	-0.0085829	-0.0133312	-0.00237701	-0.00676706	-0.00526447	0.00136347	0.00998762	0.00334479	0.00542029	-0.00026933	0.00340662	0.00280356	0.00225758	0.00445807	0.00465355	0.00073715	0.00397853	0.000164589	0.000542019	0.00187045	-0.000441563	5.18178	3.9982	124.956	1707.03
38	S2	DS6	SM2F6	S	59.0368	170	44.7	0	2	1596.27	0.00155206	-0.00462124	-0.00777813	0.00223259	-0.011401	-0.00212973	-0.00692042	0.00715765	0.000269341	-0.00648684	-0.00346238	0.00262748	0.00248184	-0.00055985	0.00362976	-0.000201706	0.000683889	-0.00144271	-0.000394336	-0.00140147	-0.000719098	-0.000924238	5.1358	3.79997	117.88	1596.27	0.00767211	0.0176418
39	S2	DS6	SM2F6	S	54.167	152	58.7	0	2	1404.85	0.0076769	-0.00193665	-0.0178932	-0.00611456	-0.0110307	0.0041603	-0.00432769	-0.0013854	0.00102221	-0.0111506	-0.000224253	-0.000298083	-0.00638077	0.00272543	0.000896872	-0.00163514	0.00241592	-8.49771e-05	0.00210091	-0.000144469	0.00178235	0.00141562	5.02388	4.07244	217.608	1404.85	-0.00466539	-0.0694212
40	S2	DS5	SM2F5	S	61.6502	145	29.2	0	2	1348.89	0.00317292	0.0160717	-0.00889009	0.00687803	-0.00984279	-0.0136588	-0.00240332	-0.00489096	-0.00184007	-0.00987576	0.00102854	0.0120326	-0.00133701	-0.00946545	-0.00462559	-0.00394068	-0.000788786	0.000805025	-0.000723358	-0.00245926	-0.00263313	-0.000418409	4.97673	3.37417	124.947	1348.89	0.111711	-0.0737383
41	S2	DS5	SM2F5	S	45.5831	181	64.2	1	2	1697.38	-0.0238393	0.00354314	0.0187095	0.00514303	-0.0170104	-0.00108063	-0.0068376	-0.00243161	0.000220498	-0.00774282	-0.00473537	0.00190611	0.00284625	0.000609981	0.000564773	-0.0086298	0.00482515	-0.00103423	-0.000353794	-0.00101807	-0.000191596	0.00285162	5.1985	4.162	139.896	1697.38	0.0834266	0.163226
42	S2	DS5	SM2F5	S	54.7808	169	47.7	0	2	1607.53	0.0021395	0.00837685	-0.0152254	0.00449325	-0.0179788	-0.0030165	0.00467713	0.00202678	-0.000228001	-0.00433043	0.00203721	0.00687479	-0.00297564	0.00187371	0.000878749	0.000786646	0.00231079	0.000645565	-0.00167848	-0.000776775	0.000295836	-0.000447784	5.1299	3.86493	128.07	1607.53	0.0661657	0.0466639
43	S2	DS5	SM2F5	S	51.2715	173	45.3	0	2	1627.91	0.00842097	0.011583	-0.0189107	0.000597471	-0.015444	-0.00600366	0.0128861	-0.00624046	-0.00111018	-0.00290494	-0.0017214	0.00749022	-0.00489438	-0.00366411	0.00264655	-0.000266914	0.00245212	-0.00146686	-0.000500129	-8.01223e-05	-0.00206249	-0.00152763	5.15329	3.81331	113.269	1627.91
44	S2	DS5	SM2F5	S	44.3761	139	23.4	0	2	1304.4	0.00051575	-0.00319586	-0.0180585	0.00704508	-0.0111027	0.000467528	0.000279584	0.00174432	0.00152476	-0.0033751	-0.00230957	0.00698658	-0.00222115	-0.000851128	0.000215667	6.28164e-05	0.00299995	0.000270966	-0.00215881	0.000727084	0.000484126	-0.000226411	4.93447	3.15274	113.87	1304.4	-0.018894	0.13143
45	S2	DS5	SM2F5	S	46.4184	140	23.9	0	2	1306.02	0.00688048	0.000690244	-0.0182115	0.0143854	0.00422152	-0.00248111	-0.000232413	0.00568573	-0.00501701	0.000605916	-0.00249091	0.00981033	-0.00269379	0.00391532	-0.00295821	-0.00102852	-0.00283633	-0.000482451	0.000601088	-0.00120493	-0.00160036	-0.00162994	4.94164	3.17388	113.794	1306.02	-0.0563864	0.0174985
46	S2	DS5	SM2F5	S	49.3563	169	42.6	0	2	1577.87	0.00130281	0.00827396	-0.0212809	0.0052864	-0.0184716	-0.00897268	-0.00450417	0.00216272	-0.000411086	-0.00622093	0.00118184	0.00199338	-0.00476842	-0.000175015	0.00365686	0.00291263	0.000314071	-0.0019105	-0.00181626	-0.00214515	0.000628398	0.00147993	5.1299	3.75185	114.377	1577.87	-0.0139031	0.0920398
47	S2	DS5	SM2F5	S	47.9803	179	57.6	1	2	1706.34	-0.00420738	0.00159035	0.00036577	0.00532456	-0.0111965	-0.000153352	-0.00722161	0.00653887	0.000276966	-0.00280724	0.00552989	0.00420386	0.000789534	-0.00489467	0.00450103	-0.00061347	0.00104915	0.00039347	-0.000624955	-0.00283515	0.000946072	-0.000553493	5.18739	4.05352	129.831	1706.34	0.0484613	0.0495932
48	S2	DS4	SM2F4	S	63.9224	186	56.3	1	2	1729.02	-0.0102336	0.00127586	-0.000788384	-0.00165261	-0.00131362	0.00319114	-0.0125028	-0.00234029	-0.00187044	-0.00215226	-0.00247301	0.00691078	0.0016818	0.000520449	0.00305251	-0.0039469	0.00271396	0.000735304	0.000712899	-0.00191966	-0.00191412	-0.000948836	5.22575	4.03069	112.919	1729.02	-0.0774716	-0.0705206
49	S2	DS4	SM2F4	S	56.0239	170	47.8	1	2	1607.23	-0.0173055	0.0174855	-0.0161816	-0.00442788	-0.0149868	0.00101134	-0.00662067	-0.00340164	0.0002627	-0.000293289	0.00603724	0.00157439	0.0043228	0.00056858	0.00976304	0.00362284	0.00561983	-0.000900765	-0.00112212	-0.00220995	0.000193712	-0.00146114	5.1358	3.86703	126.055	1607.23
50	S1	DS3	SM1F3	S	42.1279	146	33.3	1	2	1343.31	-0.0269311	0.0015236	0.00727545	0.008765	0.00148657	3.48021e-05	-0.0083838	0.00827479	0.0023618	-0.00345862	0.00304297	-0.00113376	0.00236401	-0.000733548	5.65066e-05	0.00212443	9.59867e-05	0.00148089	-0.000625066	-0.000150015	0.000513186	0.000423807	4.98361	3.50556	139.542	1343.31	0.0426258	0.0834577
51	S1	DS3	SM1F3	S	46.0556	147	35.1	1	2	1382.2	-0.0338559	-0.00146572	0.016299	0.00437801	0.00161879	0.00276211	-0.00807523	0.00971844	-0.00363066	0.00667928	-0.00201969	0.00266911	0.000169386	-0.00161518	0.00475476	-0.00390998	0.00383297	-8.66336e-05	0.000336373	0.000521684	0.000548699	0.000702709	4.99043	3.5582	144.061	1382.2	0.120756	-0.012547
52	S1	DS3	SM1F3	S	47.4608	157	33.9	0	2	1478.59	-0.00969147	-0.00426171	-0.00867164	0.00247694	-0.00977317	-0.0187886	-0.00523857	-0.0117301	-0.00238219	-0.00237832	-0.0107608	0.00908704	0.00342076	0.00613678	0.00193343	0.00302541	-0.00159152	-0.00130573	-0.00175297	-0.000766901	-4.99804e-05	0.000219437	5.05625	3.52342	113.884	1478.59	-0.0319793	0.0236505
53	S1	DS3	SM1F3	S	48.6239	140	27.5	1	2	1297.45	-0.0158737	0.0185847	0.00193493	0.00586117	0.00506469	-0.0104337	-0.00819118	-0.0012938	-0.0234623	-0.00407271	0.0016553	-0.0137896	0.00351767	0.00468126	0.000681119	0.000425461	-0.000632503	0.00442073	-0.000605188	-0.000684787	-0.00141316	-0.00175366	4.94164	3.31419	130.934	1297.45	-0.0392338	0.0642137
54	S1	DS3	SM1F3	S	46.7201	137	23.7	0	2	1284.4	-0.000791026	-0.0250218	-0.00572146	-0.000287934	-0.0109816	-0.00266689	-0.00262804	0.00158762	-0.00292632	-0.000690862	0.00153272	0.00136643	0.00921162	0.00283575	0.00309887	-0.00100398	-0.0110258	0.00178106	-0.00318644	0.000536913	-0.000447512	-0.00150915	4.91998	3.16548	120.53	1284.4
55	S1	DS3	SM1F3	S	45.2385	156	39.3	1	2	1425.12	-0.0249042	-0.00568849	0.011713	0.0095504	-0.00841724	-0.00227806	-0.000120541	0.00486452	0.00215361	-0.0024154	0.00431377	0.00819694	-0.00101707	-0.00143544	0.0078494	-0.00329928	0.00191914	0.00102402	-0.00144357	-0.000959727	0.00032232	-0.00145353	5.04986	3.67122	134.618	1425.12	-0.0359545	0.0521239
56	S1	DS2	SM1F2	S	50.8777	163	45.8	1	2	1512.64	-0.0250158	0.0136166	0.0104397	0.0144978	-0.012317	-0.00388966	0.000908901	0.00199035	-0.00223012	0.000189425	0.00569042	0.00422065	0.008757	0.00775018	0.000975437	-0.0033471	0.00817202	0.000354946	0.00483247	-0.00112005	-0.00183191	-0.000185092	5.09375	3.82428	137.267	1512.64	-0.0505563	-0.0895283
57	S1	DS2	SM1F2	S	60.4446	147	30.1	0	2	1341.58	-0.00783282	-0.00378872	-0.0101343	0.0127084	-0.00784616	-0.00592735	0.00629287	-0.000937515	-0.00759346	0.00482932	0.00497787	0.000231716	0.00123617	0.00128109	0.000292205	0.000159735	0.000834218	-0.00258027	0.00182419	0.00138973	0.000274664	0.000998021	4.99043	3.40453	123.54	1341.58	0.00142391	0.0893979
58	S1	DS2	SM1F2	S	50.2133	141	27.9	0	2	1314.67	-0.00653145	0.000842431	-0.0130818	0.00322947	-0.0137568	-0.00364593	0.0026109	0.000673802	-0.00993023	0.00194027	0.00035938	-0.000386663	-0.00155252	0.00184318	0.00170058	0.00362306	-0.000500534	-0.00382335	0.0022289	0.000252787	-0.00142744	-0.00104752	4.94876	3.32863	129.992	1314.67
59	S1	DS2	SM1F2	S	67.2489	162	42.6	0	2	1540.24	0.00922591	-0.00337981	-0.00572309	0.00927129	-0.0188965	0.00628432	0.00585398	0.00690722	0.00444885	-0.00261225	0.00670805	0.00372263	0.00950431	0.0027102	-0.000668902	-0.001084	-0.00198028	-0.000562656	-0.000115667	0.00128496	-0.00155482	-0.000352031	5.0876	3.75185	130.09	1540.24
60	S1	DS2	SM1F2	S	65.7588	171	45.8	0	2	1603.16	0.00885436	-0.00263223	-0.0116866	0.00830401	-0.0123826	-0.00617378	0.00750242	0.00369979	-0.00273405	0.00253975	-0.00460616	-0.00478111	0.00132971	0.00115286	0.00444852	-0.000175929	-0.000159813	-0.00072939	0.00121432	0.0010031	-0.0022074	-0.000480586	5.14166	3.82428	118.644	1603.16
61	S1	DS2	SM1F2	S	64.0834	162	42.3	0	2	1519.69	0.00313999	0.00641761	-0.0122707	0.00784471	-0.0125444	-0.00884674	0.00424356	0.00670752	0.00486708	-0.00190417	0.000782588	0.000559581	-0.0017478	0.00340018	-0.00213079	0.0010708	0.00259469	0.00046302	0.00334116	0.000740908	-0.00313833	0.000199042	5.0876	3.74479	129.174	1519.69
62	S1	DS1	SM1F1	S	67.0671	150	31	0	2	1416.98	0.00522513	0.00445235	-0.00571858	0.00390119	-0.0142847	0.00238564	0.00175218	-0.00266607	-0.00997673	-0.00805117	-0.000897811	0.00280297	0.0053092	6.0586e-05	-0.00234007	0.000254007	0.00481861	0.000959372	-0.00399857	0.0012863	-0.00142482	-0.00169216	5.01064	3.43399	119.647	1416.98	0.0579319	0.0426455
63	S1	DS1	SM1F1	S	62.0469	180	60.5	1	2	1738.72	-0.0131242	-0.00696076	-0.000610571	0.00696286	-0.0142036	-0.00386801	-0.00384694	0.00117187	-0.000184769	0.00793711	-0.000938987	0.00519384	-0.00100325	0.00625687	0.00582781	-0.000467541	0.000596819	0.00286651	0.000835726	-0.000668713	8.27018e-05	-0.00107303	5.19296	4.10264	134.075	1738.72
64	S1	DS1	SM1F1	S	61.4778	147	31.9	0	2	1366.86	0.00445086	-0.00728637	0.00559621	0.0173668	-0.0177129	-0.000457783	0.00884473	0.00302528	0.00509033	0.00675203	0.00337775	0.00583676	0.00513264	0.00561796	0.00297392	-0.00453407	0.00273191	0.000982187	-0.00303259	0.00147379	-0.000835204	0.00154047	4.99043	3.46261	130.928	1366.86
65	IR9	DIR18	IRM9F18	IR	61.0621	136	43.8	0	2	1503.65	-0.00751153	0.0237637	0.00175139	-0.00389364	0.0141429	-0.00314596	-0.00727508	0.0140747	-1.42308e-05	0.00878756	0.00297562	0.00745512	-0.0131995	0.0027279	-0.00178927	-0.00251126	-0.00226581	-0.00102118	-0.000728568	0.000115992	-0.00051039	0.00172226	4.91265	3.77963	227.773	1503.65	-0.0603671	0.0928393
66	IR9	DIR18	IRM9F18	IR	56.6172	152	34.5	1	2	1437.52	-0.00925563	-0.0128375	-0.00416662	-0.00623359	-0.000673341	-0.00269352	-0.0030988	0.0120318	-0.004283	-0.00235437	-0.00160324	0.0107411	0.00213454	0.00611882	0.0017209	-0.000416345	0.00257438	0.00128966	0.00128877	0.000133943	0.000310412	0.00179383	5.02388	3.54096	127.896	1437.52
67	IR9	DIR18	IRM9F18	IR	60.0812	144	27.7	0	2	1352.53	-0.00148511	0.00530042	0.00351895	-0.0093632	0.000867753	-0.00669701	0.00069383	0.00720363	-0.000842694	-0.00505457	-0.00127897	0.00369325	0.00397387	0.00485126	-0.00380588	0.000949458	0.000398728	0.00139423	-0.00104719	-0.00210318	-0.00131342	0.000683	4.96981	3.32143	121.051	1352.53
68	IR9	DIR18	IRM9F18	IR	55.5121	169	44.3	0	2	1554.55	-0.00541611	0.00456785	-0.0061406	-0.0114539	-0.00818458	0.00394746	-0.00473817	0.0113534	0.0019739	-0.000445788	-0.00451807	-0.00317699	-0.00345989	0.00204213	0.00276629	0.00148975	-0.00522647	0.000909421	0.00206056	-0.000502309	-0.00163967	0.00165116	5.1299	3.79098	118.941	1554.55	-0.0116264	-0.00718328
69	IR9	DIR18	IRM9F18	IR	55.3007	131	17.4	0	2	1169.42	-0.00239848	-0.0119107	-0.0102502	-0.0014015	0.00187741	-0.000787443	-0.00197656	0.00518017	-0.00943544	0.00158717	-0.00108157	0.00169655	0.00185741	0.0017309	0.00182557	0.00330036	-0.00245556	-0.000336027	0.00283306	0.000180651	-0.000100005	0.00142689	4.8752	2.85647	101.41	1169.42
70	IR9	DIR18	IRM9F18	IR	46.748	146	27.4	0	2	1339.25	-0.011579	-0.00207213	-0.0093211	0.00192442	0.00205953	0.000196139	0.00247879	0.000669162	-0.000995558	0.00524727	-0.00264635	0.00306746	-0.00358994	0.000713747	0.00197046	0.00390812	-0.00172396	0.00212534	0.00264964	-0.00227157	0.00136403	0.00239281	4.98361	3.31054	114.819	1339.25
71	IR9	DIR18	IRM9F18	IR	59.8146	132	21.3	0	2	1245.01	-0.00967659	-0.016565	-0.00839595	-0.00965259	-0.00284631	-0.00235575	0.000980195	0.0121167	-0.00372541	-0.00169298	-0.000769507	0.0036171	0.00700846	0.00300113	-0.0011654	0.00529041	0.00238652	0.00148229	0.00173217	-0.000926657	2.00516e-05	0.00161792	4.8828	3.05871	121.3	1245.01
72	IR9	DIR18	IRM9F18	IR	61.9747	173	51.4	0	2	1586.63	-0.00435678	0.00238518	0.00715523	0.00350951	0.00730274	-0.00236803	-0.00446878	0.00788059	-0.0115373	0.00346685	0.00372812	-0.000626597	-0.00249548	-0.0031164	0.00310912	0.00415554	0.0016802	0.00151259	0.00105102	2.16533e-05	0.00141716	-8.80744e-05	5.15329	3.93964	128.522	1586.63	-0.204374	0.0145288
73	IR9	DIR18	IRM9F18	IR	58.2271	162	45.9	1	2	1496.93	-0.0244547	-7.99725e-05	0.00567476	-0.00138177	-0.00945254	-0.00951753	0.00310448	-0.000452075	-0.000776701	0.00672743	0.00951135	0.00120419	-0.00769285	0.00102985	0.00120751	9.68391e-05	-0.00026741	0.00136907	0.000428695	-0.00205675	-0.00301635	0.000914719	5.0876	3.82647	140.167	1496.93
74	IR9	DIR17	IRM9F17	IR	62.8035	150	28.4	0	2	1371.63	0.012829	-0.000902412	-0.00252815	0.00647385	-0.000114127	0.00286248	0.0147642	0.0158154	-0.00194896	0.00417847	-0.00223411	0.00356568	-0.00465545	-0.00548015	-0.00104813	0.00345254	-0.00238552	-0.000540792	-0.00271301	0.00208588	-0.00152085	0.00122149	5.01064	3.34639	109.612	1371.63	0.131756	0.0494279
75	IR9	DIR17	IRM9F17	IR	65.8822	150	29	0	2	1359.08	-0.0018314	0.00879303	-0.0132957	-0.00183469	-0.00263487	-0.00538988	-0.00361027	-0.000590359	-0.0100333	0.00265399	0.00354196	-0.00117055	0.000252393	-0.00304203	-0.00407632	0.00796598	-9.46856e-05	-0.000440261	0.00359973	-0.00131151	0.000280587	0.00067236	5.01064	3.3673	111.928	1359.08
76	IR9	DIR17	IRM9F17	IR	61.4208	152	29	0	2	1417.04	0.00936352	-0.00767356	-0.00742644	0.00511928	-0.00416365	0.00115516	-0.00528459	0.000208357	-0.00285279	-0.00826937	0.00236238	0.00283551	0.00908644	-0.0118302	0.00116166	-0.00144906	-0.00652518	-0.00135012	0.00397732	-0.000906015	0.000982715	0.00187199	5.02388	3.3673	107.507	1417.04
77	IR9	DIR17	IRM9F17	IR	55.3686	180	58.1	0	2	1686.98	-0.00808992	0.00402551	-0.000791823	-0.0065869	-0.00407273	-0.00822659	-0.00586091	-0.000157462	-0.00500792	0.00489903	0.000539655	-0.00487317	-0.00572126	-0.00472295	-0.00112224	0.00208933	-0.00043529	0.00279523	-0.00156517	-0.00184373	-0.000638185	0.000296241	5.19296	4.06217	128.757	1686.98	0.0432876	0.00121025
78	IR9	DIR17	IRM9F17	IR	61.2145	171	44.1	0	2	1578.82	0.000423741	0.00286904	-0.00325407	-0.00481516	0.000402738	-0.0022754	0.00234298	-0.00634468	-0.00914608	0.00801039	-0.0151439	0.000160469	-0.00133693	-0.00328785	0.00329338	-0.00223669	-0.00260808	0.00184506	-0.000923102	-0.000913798	-0.00188725	8.93379e-05	5.14166	3.78646	114.24	1578.82	-0.059463	0.0213063
79	IR9	DIR17	IRM9F17	IR	61.8623	181	54	1	2	1711.41	-0.0102477	0.00380512	0.00171161	-0.00569833	-0.00150895	-0.00402507	0.0050179	-0.00107887	-0.00384139	-0.00606785	-0.000507357	-0.000381561	0.000115953	-0.00198502	-9.03475e-05	0.000661676	0.000648111	0.000125903	-0.00153108	-0.00304862	-0.00239625	-0.000540455	5.1985	3.98898	117.67	1711.41	0.0939275	0.0410038
80	IR9	DIR17	IRM9F17	IR	53.7331	158	31.6	0	2	1484.39	0.0173158	0.00538189	-0.0163811	-0.0171896	0.00242136	0.00416953	-0.00158696	0.000903061	0.000594998	-1.85294e-05	0.0028764	-0.00259207	0.00382129	-0.00413555	-0.000852677	-0.00316141	0.00270267	-0.00102393	0.00109111	-0.00269969	-0.000299298	0.000211447	5.0626	3.45316	104.126	1484.39	0.0324953	-0.0366034
81	IR9	DIR17	IRM9F17	IR	61.8748	153	31.3	0	2	1438.1	0.0206175	0.0203849	-0.011842	-0.0049718	-0.00347351	0.00437103	-0.00134438	-0.00537005	-0.002988	-8.60681e-05	0.00081924	0.000345119	-0.00739122	-0.00424055	-0.00483399	0.0047653	-0.00277087	-0.000932466	0.00103644	5.00044e-05	-0.00109588	6.89852e-05	5.03044	3.44362	113.741	1438.1
82	IR9	DIR16	IRM9F16	IR	54.0005	158	40.9	1	2	1471.43	-0.0192366	-0.00407653	0.00595628	-0.00237366	-0.00540536	-0.00114974	0.00288085	-0.00444441	0.00101816	0.00128654	0.00274526	0.00718924	-0.000233065	-0.00481808	0.00266907	0.00110074	0.00282965	-0.00153053	-0.000685593	-0.00120544	-0.000639851	-0.000948743	5.0626	3.71113	134.771	1471.43	0.00865265	0.145822
83	IR9	DIR16	IRM9F16	IR	50.2828	124	17.5	0	2	1163.7	0.00221264	-0.00669773	-0.0140427	-0.00526138	-0.000653472	0.00314442	0.00825044	0.006902	-0.00788786	-0.00639188	-0.00135153	0.00756333	0.00112346	0.00617187	-0.0022335	0.00203082	-0.000833133	0.00149067	-0.00226776	0.000707323	-0.000769835	-0.000827867	4.82028	2.8622	120.543	1163.7
84	IR9	DIR16	IRM9F16	IR	53.0071	150	30.5	0	2	1413.2	-0.00408494	-0.00932456	-0.0110312	-0.000137586	-0.00237538	0.00233116	-0.00225999	0.00188597	-0.00240901	0.00147834	-0.00879441	0.00696195	0.0034345	-0.00201786	-0.00298988	-0.00298583	0.00275211	0.00282749	-0.000835029	0.000874657	-0.00196614	-0.000456159	5.01064	3.41773	117.718	1413.2
85	IR9	DIR16	IRM9F16	IR	56.1839	140	27.318	0	2	1345.44	-0.00432484	-0.00759816	-0.00263756	0.00179379	-0.00709153	8.49342e-05	0.00440537	0.00499884	-0.000772286	-0.00222081	-0.00224953	0.0101494	0.00163423	-0.0021261	-0.00588909	0.00241124	0.00124483	0.00237148	-0.00158576	0.000115904	0.000418479	-0.0012736	4.94164	3.30755	130.067	1345.44
86	IR9	DIR16	IRM9F16	IR	48.067	142	24.9	0	2	1304.6	0.000997456	0.00355195	0.00122789	0.000645207	0.00189358	0.0111844	0.00574531	-0.000104605	-0.00634509	0.0026906	0.00016672	0.00206635	0.00299854	-0.00276781	-0.00201059	-0.00541301	0.000503785	0.00255011	-0.00264927	0.00132368	-0.00111906	-0.000227193	4.95583	3.21487	113.546	1304.6
87	IR9	DIR16	IRM9F16	IR	36.2748	111	12.1	0	2	1030.07	-0.00371064	-0.0138219	-0.00423911	0.00117198	0.0115142	0.00287071	0.00643288	0.00775838	0.00197569	-0.00349611	-0.000565556	0.0112036	-0.00252811	0.0012919	-0.00394503	0.000761969	-0.00262707	-0.00345512	-0.0011605	0.00100612	-0.000872623	-0.00262413	4.70953	2.49321	116.749	1030.07
88	IR9	DIR16	IRM9F16	IR	43.2075	124	15.3	0	2	1145.07	-0.000695564	-0.0119557	-0.0150495	-0.00186701	-0.00358321	-0.0104725	0.0105838	6.65473e-05	-0.00352752	-0.00598042	-0.00255688	0.00653926	-0.00154238	-0.000603403	-0.00521615	0.0040837	0.000232554	-0.00075568	0.000329383	-0.00120329	-0.00103282	0.000985165	4.82028	2.72785	105.389	1145.07
89	IR9	DIR16	IRM9F16	IR	55.2011	140	24.8	1	2	1305.94	-0.00170437	-0.00126911	-0.0119459	-0.00779298	0.00443163	0.00718226	-0.000782151	0.00109698	0.0011601	0.00182426	-0.000329625	0.00366343	-0.00572276	0.00155907	-0.00236296	-0.000376536	0.00207766	0.000900825	-0.000367952	-0.000985783	-0.00112094	0.0026187	4.94164	3.21084	118.079	1305.94	-0.0428522	0.00148132
90	IR9	DIR16	IRM9F16	IR	55.0211	113	12.6	0	2	1032.08	-0.00419284	0.0084246	-0.0155791	0.00674892	-0.000321243	-0.00842558	0.01735	-0.00167063	-0.00468184	-0.00095017	0.00154363	0.00263565	0.00859124	0.0046505	-0.00195201	-0.00192189	-0.000271115	0.000688396	-0.00159751	0.00150442	-0.000341555	0.000164809	4.72739	2.5337	115.144	1032.08
91	IR9	DIR16	IRM9F16	IR	50.5874	141	26	0	2	1316.36	-0.00449475	0.00570702	-0.00803593	-0.00516954	0.00306189	0.00342117	-0.000213425	-0.00449096	0.00413137	-0.00241054	0.00731635	0.0147137	0.00711767	0.0035913	-0.00513055	-0.00315795	-0.00269129	0.00853543	-0.000891661	-0.000546071	-0.00205455	-0.0017956	4.94876	3.2581	121.14	1316.36
92	IR9	DIR16	IRM9F16	IR	50.7601	130	18.3	0	2	1200.05	0.00755911	0.00177532	-0.024832	-0.00469175	0.00250162	0.00384371	0.00365225	-0.00571364	-0.00548157	-0.0016216	0.00883111	0.00080231	0.00292475	0.00680128	0.00466851	-0.0037116	-0.000473605	-0.000636695	-0.00292281	-0.000246395	-0.000502035	-0.0015629	4.86753	2.9069	109.171	1200.05	-0.027408	0.00431402
93	IR9	DIR16	IRM9F16	IR	49.1021	102	9.2	0	2	933.847	-0.00330349	0.0029972	-0.0279328	-0.00267651	0.00589173	-0.000234814	0.00117129	-0.00122417	0.000425663	-0.00740618	0.00437059	-0.00459474	-0.00563187	0.00599798	0.00492325	-0.00392367	0.00138545	-0.00216168	-0.00075035	0.000967794	-0.00199793	0.000117327	4.62497	2.2192	114.817	933.847
94	IR9	DIR16	IRM9F16	IR	60.3815	170	39.9	0	2	1580.58	0.0234942	0.00568674	-0.00819285	-0.000928966	0.00705785	0.00716298	0.00572818	0.00557838	-0.00143793	-0.00270847	-0.00757623	-0.00523829	0.00222597	-0.00137171	0.00364727	-0.00527788	0.000692842	-0.000498279	-0.00167786	-0.000634559	-0.00030508	0.00241605	5.1358	3.68638	105.221	1580.58
95	IR9	DIR16	IRM9F16	IR	51.5621	144	27.5	0	2	1377.41	0.00483991	0.00133365	0.000885	0.000231326	0.00362152	-0.00493975	0.00206262	-0.00149817	0.00313983	-0.00670269	-0.00399566	0.00860874	-0.00444736	0.00247248	-0.00295577	-0.00093778	-0.00284811	0.00137679	-0.00122863	-0.00125499	0.000476398	0.000310002	4.96981	3.31419	120.177	1377.41	-0.0322993	0.0427318
96	IR8	DIR15	IRM8F15	IR	58.228	150	34.4	0	2	1435.75	-0.0040442	0.00183682	-0.00337148	-0.00577936	-0.00216899	-0.0129135	0.0037327	0.00148839	-0.00894299	-0.00302396	0.00743912	0.00502684	-9.5085e-05	-0.00175746	-0.000813504	0.00343312	-0.000351288	0.00246227	0.000352532	-0.00149252	-0.00053182	-0.000529878	5.01064	3.53806	132.77	1435.75	0.0483145	0.00854221
97	IR8	DIR15	IRM8F15	IR	55.0852	142	26.8	1	2	1304.26	-0.0132645	0.00451466	-0.00188711	0.00332036	0.012276	-0.00731006	0.00523041	0.0103618	-0.00439396	0.00284536	-0.00176261	0.00300537	-0.00194112	0.00351547	-0.000366035	-0.00195837	-0.000229042	-0.00141102	0.000347989	0.00029378	0.00150247	-0.0017677	4.95583	3.2884	122.211	1304.26	0.0465868	0.138447
98	IR8	DIR15	IRM8F15	IR	54.08	142	28.1	0	2	1352.72	-0.00963659	0.00263936	-0.014496	-0.00916644	0.000411995	-0.00101201	-0.00383387	0.0057712	0.00198541	-0.00365327	0.00999458	0.00506387	0.00286199	0.00600286	-2.45294e-05	0.00412432	0.00430329	-0.00153011	0.000969012	-0.00180059	0.0016067	-0.00100509	4.95583	3.33577	128.139	1352.72
99	IR8	DIR15	IRM8F15	IR	47.5116	117	15.1	0	2	1091.88	-0.0102595	-0.00268786	-0.00920102	-0.00149309	0.00233894	0.00429107	0.00713707	0.00720957	0.00444493	0.00395755	0.0129015	-0.00235827	0.00261926	0.00409746	-0.00263042	-0.000689972	0.00224591	-0.00137612	0.00250016	-0.000677071	-0.000600234	0.000485172	4.76217	2.71469	124.129	1091.88
100	IR8	DIR15	IRM8F15	IR	54.6846	149	33.3	1	2	1379.55	-0.0133982	0.00527907	0.00889826	0.00370284	0.00448415	-0.00990038	-0.00328208	0.00297233	-0.00285129	-0.00480977	0.00520319	0.00462726	-0.00168839	0.000467304	-0.00217359	0.00106855	-0.0049005	0.000394626	0.000515408	-0.000174221	-0.00154001	0.000583289	5.00395	3.50556	131.167	1379.55
101	IR8	DIR15	IRM8F15	IR	58.0396	144	29.4	0	2	1335.89	-0.00251941	-0.00288989	-0.0014729	0.00585497	0.000808709	-0.00396652	-0.00280477	0.00145941	-0.00619233	-0.000424764	0.00283712	0.00613781	-0.00337787	0.00142534	0.00191886	-0.00240517	-0.000615745	0.000608988	0.000169185	-0.00063763	0.000333248	0.000287178	4.96981	3.38099	128.481	1335.89
102	IR8	DIR15	IRM8F15	IR	63.6602	145	27.7	0	2	1385.14	0.0145621	-0.0069182	-0.00331088	-0.00383111	-0.0124944	0.0021865	0.00345427	-0.00268553	0.0011672	-0.00965748	0.0139372	0.00736362	0.00974813	-0.000762282	-0.000218557	-0.00266681	-0.00314393	0.000653489	0.00183669	0.00158605	-0.000256362	-0.0001191	4.97673	3.32143	118.529	1385.14
103	IR8	DIR15	IRM8F15	IR	59.2608	185	68	0	2	1781.53	0.00142936	0.00616571	0.0142048	0.00380082	-0.00779775	-0.000608418	-0.012472	-0.00659453	-0.00124933	-0.0112122	0.00315172	0.00240305	-0.0051364	-0.00437282	0.00588191	-0.00143366	0.00301017	-4.82034e-05	-0.000122297	-0.00120488	-0.000330205	0.000785356	5.22036	4.21951	138.641	1781.53	-0.0401366	-0.0323353
104	IR8	DIR15	IRM8F15	IR	60.3599	165	37.9	0	2	1532.55	0.0137129	0.00301871	-0.0118651	-0.00482117	-1.1882e-05	0.00411016	-0.00321255	-0.00300135	-0.00264803	0.00182357	0.00890739	0.00718867	0.0035676	-0.000937651	0.00200882	0.00260755	-0.00219916	0.000541058	0.0013454	0.00156178	0.00144512	0.000864106	5.10595	3.63495	109.452	1532.55
105	IR8	DIR15	IRM8F15	IR	54.2623	150	30.9	0	2	1361.38	-0.0132393	0.000377517	0.00105352	-0.0164739	0.00759082	0.00975304	0.000953511	0.00578091	-0.00579075	0.00117033	0.00686396	0.0061195	-0.00379479	0.00402692	-0.00282895	0.00266041	-0.00425371	-0.00105946	0.00154556	-0.00210949	0.001285	0.00115262	5.01064	3.43076	119.261	1361.38
106	IR8	DIR15	IRM8F15	IR	57.4487	179	59.7	0	2	1637.38	-0.0100574	0.0113774	0.0171656	-0.00151099	0.00514037	0.0115061	-0.00369259	0.00638831	-0.00639345	-0.00347601	0.00573595	0.0038635	-0.00126976	-0.00567859	0.000440978	0.00472236	0.000297766	0.0012587	0.00111192	-0.00196354	-0.00301107	-0.000248272	5.18739	4.08933	134.564	1637.38
107	IR8	DIR15	IRM8F15	IR	68.2634	176	51.6	1	2	1649.83	-0.000185905	0.00186367	0.00674502	-0.00703464	-0.00177995	0.00034135	0.00958189	-0.0072174	-0.000337024	0.000921109	0.00477357	0.00500071	0.00481092	-0.00325333	0.00156928	0.000116054	0.00242201	0.00447411	0.000231371	6.67832e-05	-0.000732898	-0.000105951	5.17048	3.94352	122.445	1649.83	0.01845	0.0284776
108	IR8	DIR15	IRM8F15	IR	59.1609	150	30.8	1	2	1371.25	-0.00417231	0.00851404	-0.00464307	-0.00587592	0.0141019	-0.000762413	-0.000322699	0.00331255	-0.00526131	-0.00408008	-0.00109685	0.00270161	-0.00277113	-0.00124862	-0.000966049	-0.00058307	-0.00147577	-0.000132987	0.00178087	0.000690459	0.0016133	0.00266883	5.01064	3.42751	118.876	1371.25	0.0851725	-0.0420191
109	IR8	DIR15	IRM8F15	IR	66.6926	200	83.3	0	2	1873.04	-0.0283128	0.00767083	0.00336592	-0.0092507	-0.00530349	-0.00721347	0.00340391	-0.000101496	0.00376564	0.000756406	0.00125169	0.00411448	-0.00134796	-0.000733381	0.00241108	-0.000848529	0.00868223	-0.000944849	0.00108045	-0.00295744	-9.37803e-05	0.00136536	5.29832	4.42245	133.967	1873.04	0.0752377	-0.031789
110	IR8	DIR15	IRM8F15	IR	63.7722	161	39.6	0	2	1479.51	-0.00428062	0.000887054	0.00728755	0.000817982	0.0050277	-0.000460817	-0.00445651	0.00106804	-0.00559728	0.00114807	0.00409409	0.00190398	0.00683496	0.00141729	0.000107013	0.00340397	0.00356385	0.000215375	0.00188494	-0.00159767	-0.000429393	-0.000259191	5.0814	3.67883	123.229	1479.51	0.0037961	0.0484752
111	IR8	DIR14	IRM8F14	IR	60.3778	132	25.2	0	2	1242.1	-0.00453343	-0.00185167	0.0137197	0.00701957	-0.017214	0.00360344	0.00247966	0.015267	-0.0016932	-0.00451702	0.00578876	-0.0160074	0.00435831	0.00257731	-0.00401501	-0.00140863	-0.0040348	-0.00260554	-0.00116697	-0.000799911	-0.0012713	-0.000106542	4.8828	3.22684	143.51	1242.1
112	IR8	DIR14	IRM8F14	IR	64.5249	176	59.9	0	2	1675.67	-0.0101484	0.00785924	0.0102817	0.00105623	0.0044107	-0.00323241	-0.00767599	0.00109526	-0.00465587	-0.00114021	-0.00235207	-0.000479879	-0.00299741	0.000861762	0.00308534	-0.00121465	-0.00551726	0.000806881	0.000774161	-0.00194035	0.000586182	-9.0938e-05	5.17048	4.09268	142.141	1675.67	0.00817917	0.0152
113	IR8	DIR14	IRM8F14	IR	58.8715	130	21.6	0	2	1208.22	0.005584	0.00452386	0.0053172	0.00306048	0.00316534	0.0102483	0.00465115	-0.00242018	-0.00431713	-0.00172165	0.00393139	-0.00298177	-0.00711246	-0.000384764	0.0016002	-0.00245593	-0.00555462	0.000617546	0.00014802	0.00212467	-0.00244219	-0.000537959	4.86753	3.07269	128.858	1208.22
114	IR8	DIR14	IRM8F14	IR	54.6817	127	20.8	0	2	1193.97	0.00174308	-0.0218046	0.00487222	0.00178206	0.00220326	0.000678521	-0.00145001	0.00251028	0.0040178	0.00478929	0.00706021	-0.00391042	0.00252597	0.00384827	-0.000419031	0.000289229	-0.000349636	-0.000254412	0.000924478	-0.00155931	-0.00133263	-0.00144038	4.84419	3.03495	133.222	1193.97
115	IR8	DIR14	IRM8F14	IR	61.3801	133	21.1	0	2	1252.72	0.0188603	0.0114528	-0.00559097	0.00123083	0.00535277	0.00247505	0.0162044	-0.00769363	-0.0124781	0.00826827	0.000843703	-0.00376868	0.0112857	0.00251511	-0.00282535	-0.00250142	-0.00266593	0.00373103	-0.00195963	0.00028898	-0.00203756	-0.00161117	4.89035	3.04927	117.433	1252.72
116	IR8	DIR14	IRM8F14	IR	65.7736	177	57	1	2	1674.14	-0.0112904	0.00553151	0.00965299	0.00311389	0.00743998	-0.00347142	0.00741522	0.0065907	-0.00119857	0.00195261	-0.0013353	-0.00336897	-0.00402752	-0.00491638	0.00418143	0.00292565	0.000618956	-0.00215266	0.000246112	-0.00360179	-0.00155435	-0.00268196	5.17615	4.04305	132.947	1674.14	-0.0068618	-0.0444407
117	IR8	DIR14	IRM8F14	IR	60.9675	175	54.9	1	2	1617.85	-0.00918521	0.010172	0.0036749	0.00709796	0.00399313	-0.000237105	0.00395032	0.00474867	0.00820974	-0.00882519	-0.011273	0.0082493	0.00182344	0.00137449	0.00734892	-0.00160408	-0.00187973	0.00538939	-0.00293708	-0.000457595	-0.00419207	-0.00055338	5.16479	4.00551	132.555	1617.85	-0.158175	0.0469567
118	IR8	DIR14	IRM8F14	IR	55.1856	129	19.4	0	2	1188.99	0.00512396	-0.000657618	0.00738587	0.00141026	0.000260253	0.0058438	0.00789886	-0.00680128	0.000366905	-0.00416226	0.00145256	-0.000307958	0.00511118	-0.00249249	-0.00180142	0.00357601	-0.00310665	-0.00372424	-0.00219795	0.00143967	-0.00196696	0.00113113	4.85981	2.96527	118.485	1188.99
119	IR7	DIR19	IRM7F19	IR	61.1024	170	47.3	0	2	1596.94	-0.0166794	0.00344449	0.0114057	-0.00924266	-0.00175007	0.00178539	-0.00294119	-0.00200039	-0.00263619	-0.00429936	-0.00320802	-0.0015298	-0.000275049	-0.00315251	0.00404993	-0.000825292	-0.000617574	-0.00225235	-0.000651413	-0.000753993	-0.00134629	0.00110754	5.1358	3.85651	124.736	1596.94
120	IR7	DIR19	IRM7F19	IR	63.0737	139	42.7	0	2	1487.71	-0.0234204	0.000815266	0.000540122	-0.00773128	0.00276156	0.00894484	-0.00217728	0.00388689	-0.00526557	-0.000987137	0.00309937	0.00846306	-0.0110902	0.0080835	0.00504184	-0.000239297	0.000980992	-0.00233637	-0.00150887	-0.00105614	-9.06718e-05	0.00101215	4.93447	3.7542	207.788	1487.71	-0.0158515	0.0115208
121	IR7	DIR19	IRM7F19	IR	58.4393	171	49.3	0	2	1641.99	-0.00965405	0.00456961	-0.000835123	-0.00720073	-0.00237291	-0.00678787	0.00720385	-0.00318765	-0.00290715	0.000636977	0.00302517	0.00209137	-0.00271956	-0.000676628	0.0028647	-0.00388144	0.000701091	-0.000449403	0.00129638	-0.000278163	-0.00112753	-1.58955e-05	5.14166	3.89792	127.711	1641.99	-0.119947	-0.045751
122	IR7	DIR19	IRM7F19	IR	60.8619	137	25.2	0	2	1296.02	0.0135932	-0.0198017	0.00286893	-0.000324883	-0.000794937	-0.00172517	0.00371441	0.00421355	-0.0122437	0.00241423	-0.00143632	0.00116759	0.00154398	0.0014339	-0.000759023	0.00102979	0.00323888	-0.002542	0.000295097	0.00216227	-0.00197251	0.00264159	4.91998	3.22684	128.158	1296.02
123	IR7	DIR19	IRM7F19	IR	53.962	171	46.1	0	2	1596.6	0.00358782	0.0141988	-0.000662854	0.0041608	-0.00102881	0.0158214	0.0124554	0.0010013	-0.00451232	0.00323477	0.00519611	-0.00139856	-0.00012204	-0.000244251	-0.00162107	-0.00383432	0.00308249	-0.00248494	0.0009293	0.00137298	-0.000695271	0.00157566	5.14166	3.83081	119.421	1596.6	0.0875806	0.0658222
124	IR7	DIR19	IRM7F19	IR	57.342	162	39.8	0	2	1510.52	-0.00538417	0.00332407	0.00288531	-0.00345065	0.00205682	0.000912726	-0.00233432	0.00385426	-0.00779807	0.00397772	-0.00593523	0.00374679	-0.00442695	0.000855196	-0.00296914	-0.000814143	-0.000966758	-0.00222426	-0.00030819	-0.00156057	-0.00202329	0.000142703	5.0876	3.68387	121.539	1510.52	0.030024	0.114968
125	IR7	DIR19	IRM7F19	IR	53.2812	171	46.6	1	2	1604.24	-0.001688	-0.00343065	0.00606682	-0.000373963	-0.00385441	0.00299332	0.00934861	0.00675385	-0.00280963	-0.000360291	-0.0027631	-0.00104624	-0.00115542	0.000343064	-0.00424055	-0.00798481	0.0032343	-0.00419932	0.00219866	0.000498763	0.00178119	0.00290739	5.14166	3.8416	120.716	1604.24	0.0781771	0.0915049
126	IR7	DIR19	IRM7F19	IR	59.1364	186	60.1	0	2	1763.75	0.00574681	0.00858858	0.006737	-0.00186328	0.00599192	0.00844502	0.0043001	0.00821112	-0.000706202	0.0131421	-0.00991911	0.00197492	-0.00220643	-0.00508039	-0.00048491	-0.00557183	0.000772268	-0.00374617	-0.00109218	-0.000973774	-0.00120063	-0.00230363	5.22575	4.09601	120.541	1763.75	-0.0500916	-0.04716
127	IR6	DIR18	IRM6F18	IR	69.2863	158	36.9	0	2	1479.57	0.0108015	-0.00218806	0.000890301	-0.00141373	0.0025278	0.00577759	0.00280319	0.00569984	0.000840948	0.000773845	0.00253054	-0.000522632	-0.00387268	-0.000510344	-0.000455569	-0.000491804	-0.00206209	0.00150283	-0.000630018	-5.8641e-05	-0.000708768	-0.000370749	5.0626	3.60821	121.591	1479.57	0.0953617	-0.104848
128	IR6	DIR18	IRM6F18	IR	68.6907	155	38.3	0	2	1441.3	-0.0172641	-0.00807351	0.0037239	0.00446423	0.00509018	-0.000931817	-0.00551374	0.0118369	-0.00489979	0.00319184	0.0065762	0.00544886	0.00150132	-0.0011909	0.00236665	-0.00321935	0.0042313	0.000456708	-0.000828697	-0.00105522	-0.00133265	-0.00130744	5.04343	3.64545	133.785	1441.3
129	IR6	DIR18	IRM6F18	IR	61.6248	132	22.1	0	2	1222.3	-0.00796434	-0.00218587	0.00467583	-0.00847708	-0.00143613	0.00982593	-0.00753189	0.00650913	-0.000166463	0.00500843	0.00202897	-0.00480456	0.00240585	-0.000921301	-0.00267852	0.00125994	0.000776101	-0.00101628	0.0015735	-2.42226e-05	-0.00252944	0.00141791	4.8828	3.09558	125.856	1222.3
130	IR6	DIR18	IRM6F18	IR	76.7893	181	57.1	0	2	1672.28	0.00625239	-0.00681625	-0.00191392	-0.013744	0.00457732	0.00893858	-0.00920106	0.00991335	0.00132894	0.00671412	-0.00110589	0.00132162	-0.0035073	0.00223562	0.00212324	0.00433986	0.000514149	0.000990451	2.01357e-05	-0.000595358	-0.00014696	0.00121607	5.1985	4.0448	124.425	1672.28	-0.074326	-0.0593221
131	IR6	DIR18	IRM6F18	IR	67.3537	159	41.5	0	2	1447.29	0.00168719	-0.00618132	0.0217197	0.00748082	0.00690916	0.00571462	-0.00258009	0.00904207	-0.00539677	-0.00952287	0.00210909	-0.0062978	0.000587499	-0.00222989	0.00110035	-0.002901	-0.00558642	-0.00324462	-0.00132762	-0.0034032	-0.00231295	-3.16606e-05	5.0689	3.72569	134.148	1447.29
132	IR6	DIR18	IRM6F18	IR	65.6364	143	29.9	0	2	1345.18	0.00207103	-0.00338216	-0.00426685	-0.01348	0.00657577	0.00692137	-0.00918345	-0.000232656	0.00566192	-1.80054e-05	0.00521853	0.0030948	-0.00604591	0.000150454	0.00453468	0.00232822	0.00387176	-0.00148136	-0.00122292	0.000872477	-0.00299608	-0.00020318	4.96284	3.39786	133.466	1345.18
133	IR6	DIR18	IRM6F18	IR	65.8585	133	23.2	0	2	1231.05	0.0052725	-0.0183103	0.0080465	-0.000503045	0.0090542	0.000688176	0.000850943	-0.00321751	-0.0120682	0.00744853	0.00821431	0.00776796	-0.000825393	-0.00278528	0.00345065	-0.000208682	-0.000977532	-0.00257798	0.000389887	0.000787608	-0.00051054	9.37864e-05	4.89035	3.14415	129.12	1231.05	-0.0411941	-0.0855335
134	IR6	DIR18	IRM6F18	IR	70.5935	170	54.2	0	2	1567.37	-0.0076144	-0.0043083	0.0156586	-0.0023825	-0.00250852	-0.00150632	-0.00384327	0.00925291	0.0056548	0.00209466	0.0036055	0.00265639	-0.00525904	-0.00592051	0.00157407	-0.00309091	-0.000470696	0.00346068	-0.00041566	-0.00179228	-0.00204601	-3.92166e-05	5.1358	3.99268	142.932	1567.37	-0.0725794	-0.0143507
135	IR6	DIR18	IRM6F18	IR	58.9305	153	31.4	0	2	1402.27	0.00341901	-0.00716721	-0.0090116	-0.0063129	-0.00156939	0.00707702	-0.00255959	0.00280116	-0.00737862	-0.00539719	0.00459508	0.00394532	0.00236028	0.0107947	0.000368376	0.00296334	0.00446892	-0.00234361	-0.000293425	0.0008466	-0.00113674	0.000458116	5.03044	3.44681	114.104	1402.27
136	IR6	DIR18	IRM6F18	IR	71.4079	150	35.6	0	2	1444.54	0.00866843	-0.012906	0.0101739	0.00218551	-0.00801763	0.00525669	-0.00678992	-0.00131681	-0.00333054	0.00437264	-0.00664507	0.0107378	0.00317943	0.00549327	-0.0028125	-0.0068341	0.0016194	-0.00522774	0.00260437	-0.000529039	-0.00307199	-0.00116003	5.01064	3.57235	137.402	1444.54
137	IR6	DIR18	IRM6F18	IR	66.6874	140	34.7	0	2	1432.05	0.00841659	-0.00903792	0.00486169	-0.00255198	0.00417174	0.00124978	-0.00224594	-0.00138338	-0.00247226	0.00370043	-0.0011328	0.00272625	-0.00132636	0.00465126	-0.00188566	-0.00294361	0.00214966	-0.00248238	0.00191664	0.000235156	-0.00224347	0.000217192	4.94164	3.54674	165.215	1432.05	-0.182339	-0.168825
138	IR6	DIR17	IRM6F17	IR	64.6681	167	45.2	0	2	1585.84	0.00811208	-0.00136799	-0.00516078	-0.0054179	0.00144546	0.00135826	0.00143849	0.00410056	-0.0053386	0.000770015	-0.00211888	0.00592653	-8.229e-05	-0.00439216	0.000113007	0.000213679	-0.000682666	-0.00375933	-0.00229092	0.0010929	-0.00102776	0.00108505	5.11799	3.8111	125.834	1585.84	0.0303397	0.0744187
139	IR6	DIR16	IRM6F16	IR	56.5405	142	26.2	0	2	1324.55	0.00806869	-0.00051378	-0.00959121	0.00272833	0.00488818	0.0124418	-0.0114382	0.00755676	0.00454874	-0.00653389	0.0086112	0.0115949	0.00659163	0.0023865	-0.00145552	-0.00290659	0.00190214	-0.000300026	-0.000808953	0.00246425	-0.00146559	-0.000171551	4.95583	3.26576	119.475	1324.55	-0.00371864	-0.0270646
140	IR6	DIR16	IRM6F16	IR	54.3357	112	12.4	0	2	1005.02	-0.0121273	-0.0150712	-0.00259762	-0.00255647	0.0130893	-0.00134608	-0.00432013	-0.00380119	0.00175081	-0.00456807	-0.00103476	-0.00233702	0.00128159	0.00221219	0.00211065	-0.00962851	0.00260455	-0.000355778	-0.00300445	-0.00137506	0.00012218	-0.0012912	4.7185	2.5177	116.423	1005.02
141	IR6	DIR16	IRM6F16	IR	45.2675	119	14	0	2	1076.51	0.00556299	-0.0198448	0.000710957	0.00529406	0.0157159	0.00755583	0.00409827	-0.00219145	-0.00405777	-0.00631265	0.00231935	0.00369694	-0.000801792	-0.00260699	-0.00121895	-0.00470005	-0.00105933	-0.000992859	0.00285319	7.83636e-05	-0.00040028	0.00108118	4.77912	2.63906	109.301	1076.51
142	IR6	DIR16	IRM6F16	IR	58.0743	175	52.8	0	2	1620.01	-0.0144684	0.00196591	0.00127748	-0.00189219	0.000933547	0.00455449	-0.000876851	-0.00360188	0.00432876	0.00249884	-0.00397613	0.00741607	-0.000810308	-0.00238523	0.000763267	-0.00440679	0.00185884	0.00310488	0.000596742	-0.00086795	-0.000743205	-0.00119593	5.16479	3.96651	127.484	1620.01	0.0319678	0.0519314
143	IR6	DIR16	IRM6F16	IR	62.9229	195	71.5	0	2	1809.84	-0.00764333	0.00346231	-0.000842752	0.00370552	0.00414699	0.00311155	-0.0117849	-0.00455768	0.00495886	0.00520567	0.00197823	0.00973002	0.00427375	-0.00689261	0.00267185	-0.00637546	0.0054965	0.00314394	-0.000952723	-0.00180826	-0.00129796	-0.00148142	5.273	4.2697	124.199	1809.84	-0.0357174	0.069296
144	IR6	DIR16	IRM6F16	IR	46.0372	120	15.4	0	2	1083.61	-0.00180475	-0.00203966	-0.00973809	0.00548818	-0.00075328	0.00248095	0.000415875	-0.00396375	0.00633836	-0.000537317	-0.00113286	0.005176	0.00231211	0.00407181	-0.00527079	-0.00387948	0.000466631	0.00174297	0.00199567	-0.000727212	-0.00261419	-0.000601606	4.78749	2.73437	117.209	1083.61
145	IR6	DIR16	IRM6F16	IR	54.5724	153	31.5	0	2	1427.38	0.00633321	-0.00231283	-0.0116969	-0.00555332	0.000307785	-0.00777751	0.00471774	0.00591608	-0.0029593	-0.00361949	-0.00731884	0.0118684	0.00267317	0.000469849	-0.0030063	0.000526986	0.00404422	0.00148803	-0.000728861	-0.000473297	-0.000290608	-2.0137e-05	5.03044	3.44999	114.467	1427.38	0.0567374	0.0350549
146	IR6	DIR16	IRM6F16	IR	57.2164	152	33.8	0	2	1417.55	0.00180854	0.00323302	-0.0041899	-0.00258061	0.00419923	0.000179137	-0.00277514	-0.00250988	0.00837703	-0.000270365	0.00205088	0.00927504	-0.00235637	0.001163	-0.00458484	-0.00168046	0.00473477	0.000825442	-0.00212098	-0.000938209	-0.00119962	8.86514e-05	5.02388	3.52046	125.301	1417.55	-0.00250042	0.0644505
147	IR6	DIR16	IRM6F16	IR	62.9368	165	44	1	2	1508.49	-0.0144517	-0.00131793	0.00624845	-0.00126275	0.000688207	0.0142688	-0.00696373	0.00185435	-0.00531266	-0.00182228	0.000410223	0.0078347	-0.00083136	-0.00291356	-0.000996169	-0.00424281	0.00615399	0.00192672	-0.00255234	-0.00194409	0.00102039	0.000362445	5.10595	3.78419	127.068	1508.49	0.011945	-0.0114771
148	IR6	DIR16	IRM6F16	IR	54.448	162	42.4	1	2	1542.12	-0.0154781	0.000665149	-0.00181124	-0.0119627	0.00242397	0.00725822	-0.0083711	0.0031133	0.00646704	0.00226716	-0.000853974	0.00732657	-0.00584851	-0.00087024	-0.000620624	-0.000519324	0.00328556	0.00177144	-0.00125072	-0.000312208	-0.00264658	-0.00088884	5.0876	3.74715	129.479	1542.12	-0.0185386	0.00666773
149	IR6	DIR16	IRM6F16	IR	50.987	136	20.6	0	2	1235.64	0.00172142	-0.00763148	-0.0134929	-0.00308808	0.00769799	-0.00179481	-0.00527537	0.00315986	-0.00276322	-0.00607606	0.00215414	0.00779795	0.00658664	-0.000659508	-0.00169169	0.00432597	-0.00239063	0.000118708	0.00248836	-0.000768643	-0.00130646	0.000773964	4.91265	3.02529	107.126	1235.64
150	IR6	DIR16	IRM6F16	IR	44.6482	115	13.1	0	2	1057.76	0.00891238	-0.0071741	-0.0107905	0.00892757	0.009532	0.00404621	0.00827835	-0.00361757	0.00621086	0.00127001	0.00745727	0.0077335	-0.00462551	-0.000683678	-0.00560161	-0.00358179	0.00232576	0.00219296	3.21794e-05	-0.000497014	0.00163879	0.00165552	4.74493	2.57261	113.489	1057.76
151	IR5	DIR15	IRM5F15	IR	63.0328	174	48.5	0	2	1655.51	5.31847e-05	0.00645317	-0.00563591	-0.0119074	-0.00113108	-0.00223813	0.0098417	-0.000680319	0.0103867	0.0023178	-0.00207439	0.00671116	-0.00149367	0.00202902	-0.00497754	-0.00119459	0.0030046	0.00144099	0.00295772	-0.00198393	-0.000296571	0.0016413	5.15906	3.88156	119.162	1655.51	-0.0325302	-0.154003
152	IR5	DIR15	IRM5F15	IR	52.4523	130	18	0	2	1200.23	0.00305442	-0.0141951	-0.0157123	0.00046419	0.0103258	-0.00133178	0.014613	0.0051148	-0.00231342	0.00849421	0.00165255	0.00365922	0.00130705	-0.00210046	0.0022159	-0.00525532	0.000649183	-0.00130285	0.000757772	0.000129726	0.00142042	0.000713786	4.86753	2.89037	107.382	1200.23
153	IR5	DIR15	IRM5F15	IR	49.968	124	17.6	0	2	1166.16	-0.0135748	-0.0175609	-0.0134173	-0.00548263	-0.00678015	0.00975674	0.00137486	0.00564223	0.00242332	0.00197971	0.00490142	0.0076649	0.0069955	0.00014008	-0.000379302	-0.00556494	0.0032819	7.51805e-05	0.000736681	-2.23703e-05	-0.000143486	0.00172624	4.82028	2.8679	121.232	1166.16
154	IR5	DIR15	IRM5F15	IR	50.5796	126	17.6	0	2	1187.55	-0.0136705	-0.0144096	-0.0194433	-0.00691799	-0.0121746	0.00491628	0.00834829	0.00295492	-0.0039532	0.00289628	0.0058899	0.00147468	0.000569522	0.00682915	0.000931533	0.00148418	0.0038058	0.00110163	0.000537486	0.000420944	0.00048303	0.000973117	4.83628	2.8679	115.471	1187.55
155	IR5	DIR15	IRM5F15	IR	49.5637	124	15.3	0	2	1133.57	0.00942927	-0.0337439	-0.00268095	-0.00605893	0.00537601	0.00242075	0.00268775	-0.000428537	-0.00266591	-0.00152826	0.00602507	0.0024468	-0.00200653	-0.00112508	-0.002998	-0.000962142	-0.00337217	0.00526828	-0.000701867	-0.000797983	-0.00104136	-0.00211883	4.82028	2.72785	105.389	1133.57
156	IR5	DIR15	IRM5F15	IR	60.6673	141	25.1	0	2	1309.46	-0.0060231	-0.00407233	-0.0047826	-0.00927043	0.00138582	0.00618704	0.00507219	0.00550693	0.0127193	-0.00232456	0.00375513	0.00642106	0.00621483	-0.00084182	0.00504064	-0.000713712	0.00281992	0.00224718	-0.00124951	0.00150504	-0.00058185	0.00116312	4.94876	3.22287	116.947	1309.46
157	IR5	DIR15	IRM5F15	IR	45.971	133	18.9	0	2	1236.48	0.00968933	-0.00619429	-0.0154128	0.00199681	0.00420356	-0.00304977	0.00301281	0.00376879	-0.00280116	-0.00188993	0.00429293	0.00171411	0.000422896	-0.0014875	-0.0026181	0.00199144	0.00275923	-0.000899051	-3.43062e-05	6.26054e-05	0.00109456	-0.000164774	4.89035	2.93916	105.189	1236.48
158	IR5	DIR15	IRM5F15	IR	51.6285	119	15	0	2	1140.12	0.0102995	-0.00988742	-0.0139198	0.00206697	-0.00334101	-0.00646157	0.00702294	0.00134786	-0.0119136	-0.000124499	0.0064863	0.00148159	0.00466671	-0.00191414	0.0016068	0.00309211	-0.00299152	0.00390602	0.000928957	-0.000394083	0.00190588	0.00101334	4.77912	2.70805	117.109	1140.12
159	IR5	DIR15	IRM5F15	IR	61.364	140	23.8	0	2	1313.66	-0.00774286	-0.014722	-0.0133018	-0.00971904	-0.00806759	-0.000231112	0.00363158	-0.00261879	0.00225368	-0.00244469	0.00438233	0.0112672	0.00531756	-0.00179642	0.000126725	-2.49e-05	0.00016096	0.000998912	-0.00111375	0.000354526	0.000861535	0.000171035	4.94164	3.16969	113.317	1313.66
160	IR5	DIR15	IRM5F15	IR	65.9644	130	17.9	0	2	1179.64	0.00794957	-0.00662022	-0.00940259	-0.0116997	-0.00192685	0.00394342	0.00725888	0.000673319	0.000761472	-0.0009564	0.0095897	0.00749139	-0.00450699	0.000709112	-0.00152436	0.00151632	0.0016771	-0.000385955	0.00158232	0.00173403	-0.00062792	-0.00139628	4.86753	2.8848	106.785	1179.64
161	IR5	DIR15	IRM5F15	IR	56.8929	116	13.8	0	2	1080.86	0.000670607	-0.0382198	-0.00442253	-0.00715481	-0.00844278	-0.00150927	0.00184994	0.00495644	-0.00400578	-0.00855764	0.00725401	0.00666185	0.00295527	0.0040573	0.0034027	-0.00306713	-0.00146432	0.00155836	-0.000358064	0.00254112	0.000150827	0.000791573	4.75359	2.62467	116.445	1080.86
162	IR5	DIR15	IRM5F15	IR	54.8201	124	16.2	0	2	1133.99	0.000196849	0.00392539	-0.00839175	-0.00593651	0.00753924	0.000280136	0.00452054	-0.000538254	-0.00426532	-0.00350594	0.00718577	0.00633046	0.000942682	0.00495171	-0.00406156	-0.00394676	0.000423099	0.00190535	0.000394085	-0.00136656	0.00170064	0.000143988	4.82028	2.78501	111.589	1133.99
163	IR5	DIR15	IRM5F15	IR	63.2167	167	39.1	0	2	1565.5	0.0206118	-0.0133499	-0.0058887	-0.0111474	-0.00773006	0.00190556	0.00997049	0.000990397	0.00586988	0.00410662	0.00379158	0.00634958	-0.00234061	0.00441136	-0.000230302	-0.00671012	0.00102962	0.000546457	0.000406922	-0.00038846	-0.00125412	0.000895801	5.11799	3.66612	108.852	1565.5	0.0173777	0.0872988
164	IR5	DIR15	IRM5F15	IR	63.7407	170	45.8	0	2	1610.06	0.00171962	0.000551428	-0.00353237	-0.0122277	-0.00232859	-0.00125673	0.00567431	0.00542472	-0.00476178	0.00120107	0.00596098	0.00611654	-0.00540154	-0.00426688	0.00165583	-0.00683313	0.000872342	0.00418533	-0.000647028	-0.000435845	-4.72126e-05	0.0002721	5.1358	3.82428	120.781	1610.06	-0.0275556	0.0184592
165	IR5	DIR15	IRM5F15	IR	61.1332	150	30	0	2	1404.96	0.000419805	-0.00935417	-0.0127135	-0.00358597	0.00250943	-0.000978637	0.00482983	0.00305108	0.00443728	0.00347873	-0.00569224	0.00767635	0.00241362	-0.00227047	-0.00091642	-0.00350347	0.00223359	0.00430746	0.000658645	-0.00356047	-0.00103974	0.000530249	5.01064	3.4012	115.788	1404.96
166	IR5	DIR14	IRM5F14	IR	54.0102	150	34.7	0	2	1414.81	-0.00977709	-0.00564856	0.00819059	-0.00562342	-0.0118184	-0.00576558	0.000496045	0.00555514	0.00840565	-0.00558216	0.0077746	0.00121391	-0.00273225	-0.00130449	-0.000577793	-0.00139512	-0.000263833	-0.00175066	-0.00208134	-0.00238829	-0.00116241	-0.00168005	5.01064	3.54674	133.928	1414.81	0.112648	0.0828187
167	IR5	DIR14	IRM5F14	IR	56.6716	174	54.4	1	2	1658.4	-0.006749	0.00541793	0.0142209	0.00197752	-0.00209723	-0.00423899	0.00233945	0.00783604	-0.00534426	-0.00100218	0.000165018	-0.00173109	-0.00643282	0.000975732	0.00299189	0.0024484	-0.00130699	0.00103761	-0.00117053	-0.00195771	0.000184729	-0.00217237	5.15906	3.99636	133.658	1658.4	-0.00682253	0.067875
168	IR5	DIR14	IRM5F14	IR	65.1609	181	57.4	0	2	1708.47	0.0121707	0.00726129	0.00366471	0.000412001	-0.00503148	0.00120415	-0.00922848	-0.00226088	-0.00560016	-0.000182746	0.00260802	0.00364879	-0.00186402	0.00121708	0.00256867	-0.000302853	-0.00106359	-0.000928855	-0.000604541	0.00138096	0.000124467	-0.00212693	5.1985	4.05004	125.079	1708.47
169	IR5	DIR14	IRM5F14	IR	34.4212	97	8.9	0	2	888.854	-0.0119267	-0.0215255	0.00476482	0.00733559	0.00562291	0.000462109	-0.00898669	0.00830011	-0.00475183	-0.0062737	-0.00291016	-0.0024975	0.00705626	0.00438159	-0.00116559	0.000927996	-0.00265693	3.28767e-05	-0.00135324	-6.75561e-05	-0.000197606	0.00176408	4.57471	2.18605	129.429	888.854
170	IR5	DIR14	IRM5F14	IR	66.2184	170	46.7	0	2	1593.3	0.00914905	0.0084089	-0.00431245	-0.00889778	0.0107672	-0.000121367	-0.00410038	0.00319864	-0.00648212	-0.00310435	-0.000479635	0.00251084	-0.00706616	-0.00107616	0.00248072	0.00418144	-0.00364421	0.00205367	-0.000547405	0.000187771	-0.00185573	7.41854e-05	5.1358	3.84374	123.154	1593.3	0.0850517	0.0409767
171	IR5	DIR14	IRM5F14	IR	60.7813	155	32.9	0	2	1419.93	0.0103406	0.0172815	-0.00812922	-0.000448492	0.00716365	-0.0032453	-0.00268987	0.00717066	-0.00638782	-0.0050149	0.00578233	-0.00431264	-0.00493966	-1.22959e-05	-0.00191528	-0.000789496	-0.00172959	-0.00277648	-0.0010332	-0.0023979	-0.00102302	0.00105671	5.04343	3.49347	114.922	1419.93	-0.260466	-0.0331764
172	IR5	DIR14	IRM5F14	IR	63.7021	180	55.9	0	2	1707.61	0.016541	-0.00534506	0.00695243	-0.0131011	0.00773123	0.00186453	0.000409493	0.00672171	-0.00167779	-0.00421908	0.000499177	0.00275268	-0.00499067	0.00404431	-0.000653075	0.00405378	0.00230295	0.000592264	-0.00256261	0.00192704	-0.000744231	-0.00228657	5.19296	4.02356	123.881	1707.61	-0.0474101	0.0199431
173	IR5	DIR14	IRM5F14	IR	60.6118	170	53.4	0	2	1624.53	0.00261452	0.00345703	0.00976574	-0.00466061	-0.00617973	0.00149902	-0.0124914	0.0048924	-0.00227679	-0.00479412	-0.0023692	0.00356577	-0.00896213	0.00179841	-0.000735446	-0.00773759	0.00378327	0.00298292	-0.000985754	0.000412631	-0.00156802	-0.00105537	5.1358	3.97781	140.823	1624.53	-0.0116736	-0.0393215
174	IR5	DIR13	IRM5F13	IR	60.2725	184	62.3	1	2	1753.93	-0.0132874	0.00557512	0.00336571	-0.00830418	0.00290119	-0.00548075	0.00243709	0.00779275	-0.00368041	0.00494225	-0.000604204	0.00666176	-0.00284746	2.14529e-05	0.00146471	0.000757243	-0.00119436	0.00498159	0.0022923	-0.00249781	0.000764429	-0.00169155	5.21494	4.13196	129.132	1753.93	-0.00338275	0.098892
175	IR5	DIR13	IRM5F13	IR	62.3698	156	36.1	0	2	1454.73	-0.00400228	0.00632665	-0.00198028	-0.0055271	-0.000417288	0.00281174	5.91828e-05	-0.00126013	-0.000796288	0.00666575	0.000313331	0.00524311	0.00151286	0.00261961	0.00232306	-0.00243597	-0.00252514	0.00379318	0.00075738	-0.00190997	-0.0016576	-0.00186685	5.04986	3.58629	123.656	1454.73	0.0128955	0.172558
176	IR5	DIR13	IRM5F13	IR	66.2392	177	59.7	0	2	1662.73	-0.0187862	-0.00706794	0.0172457	-0.0163521	0.00848326	-0.00863259	3.67678e-05	0.00536125	0.004623	0.00237837	0.00633097	0.00672665	-0.00100173	0.00251557	0.000485819	-0.00254827	-0.000909648	0.00262683	0.00225885	-0.000420155	0.00153688	-0.00146753	5.17615	4.08933	139.245	1662.73	0.0238169	0.0729564
177	IR5	DIR13	IRM5F13	IR	69.1347	179	61.9	0	2	1699.43	-0.0220717	-0.00410131	0.0077813	-0.0154725	0.0138115	-0.0119481	0.00143792	-0.000990615	-0.000289548	0.00890315	0.00117023	0.0027209	-0.0109696	0.000678296	-0.0040577	-0.00379292	0.000359338	0.001736	0.00370536	-0.0012014	0.00121031	-0.000295852	5.18739	4.12552	139.523	1699.43	-0.0305529	0.010249
178	IR5	DIR13	IRM5F13	IR	50.3678	123	18.4	0	2	1140.59	-0.019237	0.00212478	-0.00634639	-0.0183505	0.00901417	-0.00594217	-0.00734721	0.00211852	0.00285726	0.00373938	0.00673758	0.00508596	-0.00923644	0.000441312	-0.00103498	-0.00206332	0.000641431	-0.00229447	-0.000752523	0.000880635	-0.00185133	-0.000506359	4.81218	2.91235	129.904	1140.59
179	IR5	DIR13	IRM5F13	IR	69.6844	186	66.3	0	2	1734.12	0.00440584	0.0304243	-0.0016478	-0.0192064	0.00591882	0.00186593	0.00272779	0.00805607	0.00424707	0.00308589	0.00811346	0.006507	-0.00107826	0.00843944	-0.00199893	0.00147525	-0.00128705	-0.00153839	-0.00245499	0.000472702	0.000626784	-0.000176649	5.22575	4.19419	132.976	1734.12
180	IR5	DIR13	IRM5F13	IR	60.4713	182	64.2	0	2	1704.11	-0.0209849	0.00484598	0.00443637	-0.0178372	0.000772865	-0.0109727	0.00169032	0.0106358	0.00690842	0.00791847	-0.00685379	-0.00308145	-0.0024203	0.000335944	-0.00431601	-0.00519553	-0.000112319	0.00292563	0.00129338	-8.33545e-05	0.000378314	-0.00122562	5.20401	4.162	137.57	1704.11	-0.141695	-0.12231
181	IR5	DIR13	IRM5F13	IR	64.5891	157	37.6	0	2	1442.83	0.00745659	-0.00315954	-0.000818059	-0.0144173	-0.000532919	-0.00555321	-0.00267105	0.00514461	0.00698194	0.00352181	0.00266437	-0.000613629	-0.00420118	-0.00366678	-0.00560067	-0.000311718	-0.000635932	0.00169145	0.00388843	-0.00184078	0.00150643	0.00083405	5.05625	3.627	126.314	1442.83	-0.081608	-0.107249
182	IR5	DIR13	IRM5F13	IR	65.9448	173	53.9	0	2	1639.9	-0.000584381	0.0127857	-0.00474554	-0.0142588	-0.000559182	0.000627384	-0.00446926	0.0100614	-0.00271093	0.00150103	0.00511421	0.00565162	-0.00020256	0.00569407	0.00135522	-0.00245977	0.00066035	0.00180729	-0.000250548	0.00230093	-0.00148994	-0.000307801	5.15329	3.98713	134.773	1639.9
183	IR5	DIR13	IRM5F13	IR	61.8642	155	41.7	0	2	1464.32	-0.0132729	0.00432813	0.0167981	-0.00717419	0.00163322	-0.00813043	-0.00416675	0.0100112	-0.00109384	0.00306933	0.00413229	0.0043465	-0.00305008	-0.000270483	-0.00668753	-0.00875295	0.00256226	4.92292e-05	-4.47185e-05	-0.00115409	0.00114025	0.000774033	5.04343	3.7305	145.661	1464.32	0.098906	0.0583373
184	IR5	DIR13	IRM5F13	IR	58.8726	174	54.5	0	2	1687.73	-0.0120885	0.0159553	0.00161652	-0.0145243	0.00465537	-0.00207844	-0.00807202	-0.0072774	0.00438913	0.000504499	-0.00149051	0.000572559	0.000689323	-0.00685825	0.00442678	-0.00443847	0.00380754	0.000899126	-0.00164451	-0.00157289	-0.00158142	-0.000564573	5.15906	3.9982	133.904	1687.73	-0.00446854	0.0401832
185	IR5	DIR13	IRM5F13	IR	62.9767	162	38.3	0	2	1527.94	0.00489953	0.0132681	-0.00955055	-0.000865078	0.0017634	-1.53533e-05	0.00176699	-0.000294338	0.00379872	-0.003457	-0.00399564	0.00953554	-0.000891277	0.00536648	-0.000486409	-0.00668846	-9.15209e-05	0.00270689	-0.000320886	-0.00032044	0.000217353	-0.00275857	5.0876	3.64545	116.959	1527.94
186	IR5	DIR13	IRM5F13	IR	63.4804	186	67.4	0	2	1786.79	-0.0100529	0.00943872	0.00564898	-0.0138689	0.00938248	-0.000361936	0.00843373	-0.000434638	0.000623114	0.00877155	-0.00192173	0.00126212	-0.000551601	-0.00561651	-0.00314386	-0.00356724	0.00331187	0.000158127	0.0016647	-0.000978955	-0.000463874	-0.000537159	5.22575	4.21065	135.182	1786.79	0.0304057	-0.00825618
187	IR3	DIR9	IRM3F9	IR	68.7356	174	46.5	0	2	1666.32	-0.00143372	-0.0189424	-0.0135922	-0.0208548	-0.0081921	0.00170817	0.00364833	0.0126732	0.0026928	0.00900671	0.00230743	0.000809692	0.00528479	-0.00356039	-0.000862267	0.0035323	0.000384163	-8.31575e-05	0.00548943	-0.000668543	0.000131106	0.000150739	5.15906	3.83945	114.248	1666.32
188	IR3	DIR9	IRM3F9	IR	49.7403	130	20.8	0	2	1220.39	-0.00489493	-0.021073	-0.00318302	-0.00892319	-0.00480175	0.00322145	0.00245737	-0.00473553	0.00944788	-0.00312179	0.00374079	0.0101922	0.00705688	-0.00173079	-0.00460116	-0.000941315	0.000894602	-0.00308087	0.00270714	-0.000679076	0.000942138	-0.000873943	4.86753	3.03495	124.086	1220.39
189	IR3	DIR9	IRM3F9	IR	56.8117	174	46.4	0	2	1595.27	-0.00750063	-0.00771656	-0.000505404	-0.010167	-0.00753127	0.00570528	0.0035263	-0.000636229	-0.00911726	-0.000298223	0.00114291	0.000359717	-0.00283183	-0.00846813	0.00463038	-0.00550114	-0.00169321	0.00184175	-0.000907815	-0.00226363	-0.000690464	0.00216314	5.15906	3.8373	114.002	1595.27	-0.113973	-0.0635301
190	IR3	DIR9	IRM3F9	IR	59.184	185	60	1	2	1727.9	-0.000170793	-0.00261978	-0.014381	-0.0134314	-0.00824771	-0.00256067	-0.00157985	-0.00500114	-0.00449844	0.00212286	0.00786298	0.00363111	-0.000852877	-0.00716959	0.00410667	0.000234648	-0.00164895	0.00183509	0.000979847	0.000254073	0.00185448	-0.00014142	5.22036	4.09434	122.331	1727.9	-0.0619245	0.0464369
191	IR3	DIR9	IRM3F9	IR	61.0227	170	49.3	0	2	1608.3	-0.0127336	-0.00312128	-0.00523231	-0.00547293	0.000142857	-0.00335909	-0.00780382	0.00112001	-0.00353616	-0.00210682	0.00170551	0.0084913	0.00380639	-0.00360094	0.00526805	0.00111078	-6.31183e-05	0.00027477	-0.00148139	-0.00316044	0.00206371	-0.000138126	5.1358	3.89792	130.01	1608.3
192	IR3	DIR9	IRM3F9	IR	65.3126	165	44.4	0	2	1594.8	-0.0087227	-0.0137711	-0.00887207	-0.0158871	-0.00511316	-0.00044076	-0.00840159	-0.000268881	-0.00441378	0.00412681	-0.0103303	0.00576094	0.000266753	-0.003146	-0.000942022	-0.00192625	0.00148223	-0.00223724	0.00157979	-0.00322623	-0.00142928	0.000931431	5.10595	3.79324	128.223	1594.8
193	IR3	DIR9	IRM3F9	IR	48.6992	135	22.7	0	2	1266.16	0.0065207	-0.0109558	-0.0101623	-0.000111231	0.00504715	0.00829164	0.00344422	0.00213008	-0.00206789	0.00589281	0.00813436	0.000963825	-0.000107769	0.0033666	0.00404292	-0.000514053	0.00239121	0.000324637	0.00254037	0.000527753	0.00189913	0.00248922	4.90527	3.12236	120.728	1266.16
194	IR3	DIR9	IRM3F9	IR	62.6793	170	53.4	0	2	1621.67	-0.0082821	0.00678995	0.0140904	-0.000303812	-0.00414101	-0.00816497	-0.00448862	-0.000742449	0.00184776	0.00220943	-0.000337265	-0.00199054	-0.00389937	-0.00664293	0.00327367	-0.00362069	0.00205996	0.00118734	-0.00150158	-0.00217114	0.000947262	0.000657436	5.1358	3.97781	140.823	1621.67	-0.0956418	-0.0809405
195	IR3	DIR9	IRM3F9	IR	61.2057	158	35.4	0	2	1474.55	0.00026714	-0.00391117	-0.00547581	-0.000464018	-0.0164518	0.00673754	-0.00281814	-0.00173492	-0.00967768	0.00312287	0.00167544	-0.00519854	0.002084	-0.000458429	0.00144334	-0.00363401	-0.000360925	-0.00180023	0.00123871	-0.000713245	-0.00133541	0.000510268	5.0626	3.56671	116.648	1474.55	-0.0707654	0.0562515
196	IR3	DIR8	IRM3F8	IR	54.361	149	29.7	0	2	1400.37	-0.00746381	0.000294179	0.00709196	-0.0105205	0.00759763	0.0102916	-0.00191602	-0.000577121	-0.001147	-0.00730559	-0.00172801	-0.0028043	-0.00278343	0.0015217	-0.00274309	-0.00401423	-0.00427045	0.0026607	0.000300695	-0.00298963	-0.000433149	-0.000153291	5.00395	3.39115	116.987	1400.37	0.0187957	-0.0338071
197	IR3	DIR8	IRM3F8	IR	56.213	155	33.1	0	2	1460.48	-0.0204134	-0.00607418	-0.0035697	-0.0138117	-0.000570194	0.0126224	-0.00206051	3.85201e-05	-0.00630665	-0.0051071	-0.00183646	0.00317371	0.000789121	-0.00406404	0.000422415	-0.00126075	0.00140168	0.00307511	0.00100259	-0.00266528	-0.00341913	-0.000456285	5.04343	3.49953	115.621	1460.48	-0.000170602	0.0456884
198	IR3	DIR8	IRM3F8	IR	47.0968	118	13.8	0	2	1075.97	-0.0046973	0.0119565	-0.0119244	-0.00169905	0.00539296	0.00997297	0.00536777	-0.00682451	0.000894015	-0.00414978	0.0108236	-0.00250866	0.00123107	-0.00025215	0.000429714	-0.000226568	-0.00257523	0.000599855	-0.000336116	-0.00140061	7.81342e-05	-0.00041348	4.77068	2.62467	110.543	1075.97	0.0590573	0.0613324
199	IR3	DIR8	IRM3F8	IR	62.8156	147	26.9	0	2	1355.71	-0.000534188	-0.00864622	-0.00608725	-0.0100727	-0.00178102	0.0101549	0.00797804	-0.00270225	0.00555508	0.00371732	-0.00552897	-0.00174347	-0.000620077	0.00267325	-0.0021337	-0.00120562	0.00111402	0.000276658	0.00128809	-0.00238177	0.0017602	0.000688231	4.99043	3.29213	110.406	1355.71
200	IR3	DIR8	IRM3F8	IR	62.4397	140	24.3	0	2	1321.6	-0.00274083	-0.00463125	-0.0110732	-0.014667	-0.000189553	0.00854647	-0.0023371	-0.00282689	0.0016803	0.00246775	0.00444146	0.00872819	-0.00592485	0.00559351	0.00111552	-0.00171677	-0.00305878	-0.00125897	0.00268573	-0.00161173	-0.000471198	0.00107032	4.94164	3.19048	115.698	1321.6
201	IR3	DIR8	IRM3F8	IR	61.0235	152	30.3	1	2	1389.41	-0.00967065	0.0035534	-0.00215252	-0.010213	0.000561449	0.00964415	0.00329053	-0.00463386	-0.00174269	-0.00426617	-0.00494844	0.00382964	-0.00537298	-0.00268343	-1.8207e-05	-0.000120902	0.000378674	0.0024035	-0.000391218	-0.00193815	0.000192403	-0.00108946	5.02388	3.41115	112.326	1389.41	0.0080928	0.0983056
202	IR3	DIR8	IRM3F8	IR	55.9636	134	20.5	0	2	1273.97	0.0010265	-0.00536671	-0.0133151	-0.0201763	-0.00234104	0.00706706	0.00251791	-7.80042e-05	7.99678e-05	0.00268959	0.000199327	-7.35007e-05	-0.00521546	0.00912547	-0.00219043	0.00295683	0.000681948	0.000668557	0.000171666	-0.00167475	-0.000624311	0.00098615	4.89784	3.02042	111.522	1273.97
203	IR3	DIR8	IRM3F8	IR	55.1481	125	15.6	0	2	1116.82	-0.00701	-0.00090491	-0.0145915	-0.00978247	0.0113683	0.00275216	0.0082859	0.000701461	0.00273063	-0.00106358	0.00686378	0.00574589	-0.000884649	0.0023122	0.00297827	0.00131849	-0.00090837	0.000175724	0.000433496	-0.00163957	-0.00133913	7.37606e-05	4.82831	2.74727	104.861	1116.82
204	IR3	DIR8	IRM3F8	IR	58.6993	182	51.8	0	2	1734.83	0.0165156	0.0167264	-0.0199065	-0.00845593	-0.00942579	-0.00241428	0.00193705	-0.00201211	-0.000701789	-0.00243279	-0.00140558	-0.000694334	0.00258734	-0.00342844	0.00257792	0.000766819	-0.00159874	-0.00104047	-0.00324178	0.00103846	0.00015819	1.04985e-05	5.20401	3.94739	110.999	1734.83	-0.0935987	-0.0862007
205	IR2	DIR6	IRM2F6	IR	51.5668	139	22.8	0	2	1318.34	0.00761196	-0.0100824	-0.0176994	-0.0184355	0.005816	-0.00589307	-0.000402983	0.00158885	0.00279166	-0.00198716	-9.74905e-05	0.00747991	0.00722218	-0.000275781	-0.00230232	-0.00123892	0.00132051	-0.00221372	0.00043572	-0.00114369	-8.53232e-05	-0.000522686	4.93447	3.12676	110.95	1318.34	0.0422309	0.108873
206	IR2	DIR6	IRM2F6	IR	66.6254	166	42.6	0	2	1560.57	-0.0077635	-0.00604968	-0.0072639	-0.0126657	-0.00480357	0.000536556	-0.00932444	0.00113418	0.00236744	-0.00251587	-0.00206939	0.00468949	0.006532	-0.00301948	0.00221191	-0.00919145	0.000122078	0.00260544	-0.000866495	-0.000530569	-0.00038501	0.00217485	5.11199	3.75185	120.784	1560.57
207	IR2	DIR6	IRM2F6	IR	64.7149	166	43.2	0	2	1562.39	0.00611701	0.0100859	-0.0184088	-0.00508664	-0.0129939	0.00362595	-0.000741071	0.000187733	0.00699248	-0.00730832	0.00439067	0.00217642	0.00156022	-0.00148833	0.000712442	-8.75734e-05	0.000994182	0.00153504	-0.00222074	-0.00107733	-0.00153438	0.00127259	5.11199	3.76584	122.485	1562.39	0.00923313	0.12144
208	IR2	DIR6	IRM2F6	IR	62.4257	168	43.7	0	2	1562.73	0.00510694	0.0183585	-0.0188172	-0.00108642	0.00384416	0.00154182	-0.00534409	-6.9717e-05	0.00242794	-0.000985057	0.000794807	0.00634709	0.00494442	-0.00242411	0.00229611	-0.00251729	-0.0014792	0.000936055	-0.000385514	-0.000979584	-0.000815421	-0.000903697	5.12396	3.77735	119.468	1562.73	-0.0499137	-0.0441778
209	IR2	DIR6	IRM2F6	IR	60.67	149	28.1	0	2	1421.43	0.00429903	-0.00601455	-0.0193969	-0.0118672	0.000914804	0.00471464	-0.00128681	0.00129576	0.00200471	-0.000643814	0.00295429	0.00674479	0.00270518	0.000112287	0.00315923	-0.0049358	-0.00136615	0.0042624	0.000425391	-0.00215309	-0.00196192	0.000925826	5.00395	3.33577	110.685	1421.43	0.0570026	-0.0666562
210	IR2	DIR6	IRM2F6	IR	52.4301	122	17.1	0	2	1176.01	-0.00094897	-0.0059438	-0.00536778	-0.0119074	0.00601954	-0.000348044	-0.00438578	-0.00298994	-0.00142614	-0.00706199	0.00506945	0.00523038	-0.00105327	0.00175639	-0.00234218	-0.00422082	-0.0016831	0.00149541	0.00233679	-0.000590999	0.00122846	0.000380644	4.80402	2.83908	123.763	1176.01
211	IR2	DIR6	IRM2F6	IR	57.3546	139	22	0	2	1342.51	0.0108025	-0.000143219	-0.0228579	-0.0118793	0.00303352	-0.00688138	-0.000101786	-0.000162034	-0.0067851	-0.00992639	-0.00111836	0.00644703	0.00241384	0.00620643	-0.000940099	0.0041548	0.000708686	0.00248655	-0.00145291	-0.00140635	0.00218904	0.000461712	4.93447	3.09104	107.057	1342.51
212	IR2	DIR6	IRM2F6	IR	55.1059	123	18.8	0	2	1186.77	-0.0152184	-0.00713218	-0.0141817	-0.0107389	-0.00348885	-0.00897237	-0.0028553	0.0166677	0.00906631	-0.00182136	-0.00276654	0.00359769	0.00558645	0.00167921	-0.00301481	-0.00493509	0.00292219	-0.00445012	-0.00245668	-0.000412305	-0.00071289	-0.000115511	4.81218	2.93386	132.728	1186.77
213	IR2	DIR6	IRM2F6	IR	55.1059	133	20.5	0	2	1257	0.0187731	-0.00507128	-0.0186072	-0.00291856	0.0109521	0.000317532	0.000393526	-0.00022436	-0.00178965	-0.00182134	0.00188643	0.00475137	0.00503695	0.00789031	-0.00189297	-0.00102477	0.00867093	0.000654943	-0.000940766	-0.00130847	0.000812722	0.000853243	4.89035	3.02042	114.093	1257
214	IR2	DIR6	IRM2F6	IR	62.2185	141	23.8	0	2	1317.11	0.00484084	-0.00260164	-0.0226435	-0.0104616	0.0125119	0.00427616	0.00263639	-0.000382749	0.00178124	-0.0059556	0.00843666	0.00636424	-0.000270363	0.00288778	0.00876702	0.00113085	-0.000881491	0.0026568	-0.00183006	-0.00141274	0.00118695	-0.000104567	4.94876	3.16969	110.89	1317.11	0.0478897	0.031312
215	IR2	DIR6	IRM2F6	IR	51.2465	121	14.9	0	2	1115.02	-0.0054336	-0.00427602	-0.0113767	-0.00541555	0.0111015	-0.000240836	-0.000764374	-0.00250612	-0.00270593	-0.00505094	-0.00253039	0.00294283	0.00174895	-0.00557389	-0.00198405	-0.00110696	-0.000146091	0.00167347	0.000390116	0.000479181	-0.000709613	-0.000463156	4.79579	2.70136	110.575	1115.02
216	IR2	DIR6	IRM2F6	IR	64.1133	179	55.9	0	2	1685.47	-0.00815191	-0.00214995	-0.00970519	-0.0116128	-0.00435587	-0.00490213	-0.00437832	0.00102962	0.0114993	-0.00515291	0.00792947	0.00565382	-0.00396339	-0.00128809	0.00704351	-5.32227e-05	0.0010373	-0.000631533	0.00133533	-0.00303921	0.00129843	0.00101875	5.18739	4.02356	125.999	1685.47	0.139848	0.168271
217	IR2	DIR6	IRM2F6	IR	53.9977	119	14.8	0	2	1113.74	0.00726321	-0.00825097	-0.00948783	-0.0116538	-0.00254119	0.00711228	0.0087905	0.00528386	-0.00440558	-0.0123957	0.00532425	-0.00198912	-0.000722129	0.00318925	0.000238348	-0.00149473	0.00187003	-0.000623147	-0.000683237	-0.00167294	0.000527901	0.00136143	4.77912	2.69463	115.547	1113.74	0.00864304	-0.121713
218	IR2	DIR6	IRM2F6	IR	66.1565	160	37.6	0	2	1500.48	-0.00392932	-0.00268662	-0.0041068	-0.00840529	-0.000587887	-0.0122676	0.00521616	-0.00424823	0.000949342	-0.00122298	-0.00177308	-0.00117532	0.00528072	-0.00308511	-0.00202167	-6.60424e-05	-0.00213431	0.0041923	0.000195807	-0.00207951	-0.000487797	0.00110556	5.07517	3.627	119.244	1500.48
219	IR2	DIR5	IRM2F5	IR	44.1365	111	13.2	0	2	1031.01	-0.0158832	0.00582914	-0.0112217	-0.00485757	-0.00021914	-0.0022814	-0.00802754	-0.00724496	-0.00325969	-0.00566821	0.00298203	-7.85421e-05	0.010921	0.00934077	-0.000905944	0.00140473	0.00449079	0.000722608	0.000391845	-0.00240683	-0.00178767	-0.000202546	4.70953	2.58022	127.363	1031.01
220	IR2	DIR5	IRM2F5	IR	45.2071	120	16	0	2	1112.69	-0.000752479	-0.0245162	-0.000222852	-0.00276982	-0.00157551	-0.00764565	-0.00232468	-1.31227e-05	8.44755e-05	-0.0112175	0.00173633	0.00417862	0.00300439	0.00124908	0.000199624	-0.0010298	0.000414242	-0.00337125	0.0017491	-0.00233016	-0.00372093	-0.00019587	4.78749	2.77259	121.775	1112.69
221	IR2	DIR5	IRM2F5	IR	57.503	164	44.2	0	2	1561.34	-0.0185737	-0.00847197	0.00466202	-0.0131374	-0.00918995	-0.000513658	0.00193568	0.000717556	0.00831575	-0.00367124	0.00432663	0.00214772	0.00496917	-0.00304643	0.00176627	-0.00387128	0.00359537	-0.00277196	-0.00210067	-0.000291153	0.000224595	-0.00123312	5.09987	3.78872	130.029	1561.34
222	IR2	DIR5	IRM2F5	IR	50.5598	135	26.1	0	2	1294	-0.00918967	0.00471667	0.00615585	-0.00324181	-0.00352972	-0.0034332	-0.0123442	-0.000575523	-0.0065862	-0.00267585	0.00274029	0.00226649	-0.00150818	-0.00160887	-0.000321773	-0.00151568	0.000979787	-0.0033011	0.00191245	0.000334438	-0.00105259	0.00068639	4.90527	3.26194	138.81	1294
223	IR2	DIR5	IRM2F5	IR	56.257	161	40.3	1	2	1501.95	-0.0135248	-0.00995469	0.0030984	-0.00609289	-0.0036325	-0.00743835	0.0101575	0.000637059	-0.00212821	0.000699376	0.000276996	0.00329131	-0.000432215	-0.00594456	-0.000169352	0.00120689	0.00103502	-0.00150745	0.0016075	-0.00203876	0.000931641	-1.81466e-05	5.0814	3.69635	125.407	1501.95	-0.134684	0.00279111
224	IR2	DIR5	IRM2F5	IR	57.264	162	40.3	1	2	1524.3	-0.0064438	-0.00894593	0.00125813	-0.00473108	-0.00394987	-0.00760813	-0.00357763	0.00100668	-0.00408601	0.0012218	0.0019699	0.0024306	-0.00281075	-0.00098105	-0.000671671	-0.00023651	0.00479903	-0.00139712	-3.01549e-05	-0.00245193	0.000202497	0.000714153	5.0876	3.69635	123.066	1524.3
225	IR2	DIR5	IRM2F5	IR	55.7849	142	25.7	0	2	1304.26	0.0115039	0.00293164	-0.000203191	-0.00397006	-0.00148444	-0.00175031	0.0048252	-0.000589312	-0.0117029	-0.0022017	0.00214458	-0.00240838	-0.00328805	0.00247351	-0.00242413	-0.00184506	0.0038409	-0.00357177	0.00302379	0.00100816	-0.000122818	-0.000450598	4.95583	3.24649	117.194	1304.26	-0.0292273	-0.0293547
226	IR2	DIR5	IRM2F5	IR	48.8981	135	19.4	0	2	1233.08	0.00956687	-0.0152363	-0.00629563	-0.0117118	0.00417866	0.00026191	0.000851676	-0.00443709	-0.00367953	-0.00802516	-0.00239616	-0.00165287	0.00476932	-0.00104083	0.00373977	0.000832288	-0.0016202	-0.00143166	0.00113026	-0.000849072	-0.0024387	-0.000481746	4.90527	2.96527	103.177	1233.08
227	IR2	DIR5	IRM2F5	IR	53.0669	147	26.9	0	2	1372.35	0.012582	-0.00851882	-0.0137376	-0.00450066	-0.00349976	0.00118861	-0.00194921	0.00111762	-0.00659889	0.000278149	0.00641917	0.00238763	0.0049172	0.000523755	0.0049504	0.00338325	-4.27534e-05	-0.00349139	0.000971341	-0.000961472	0.00212802	0.00196659	4.99043	3.29213	110.406	1372.35	-0.0646126	-0.0329987
228	IR2	DIR4	IRM2F4	IR	59.8264	142	25.3	0	2	1323.22	0.00272042	-0.00764197	-0.0074351	0.000648821	-0.000314025	-0.00179709	-0.000583226	0.00558358	-0.00445656	-0.00187155	0.00294468	-0.00305213	-0.00431065	0.000949922	0.00245466	-0.0045087	-0.000623027	0.00204138	0.0016526	-0.0035311	0.000298284	0.000898895	4.95583	3.2308	115.37	1323.22	-0.157168	-0.115182
229	IR2	DIR4	IRM2F4	IR	45.111	96	7.5	0	2	845.64	-0.00422705	-0.00432232	-0.014647	0.00777191	0.0103016	-0.0019311	0.00501474	0.00137255	-0.000863755	-0.0180581	0.020993	-0.00377202	-0.0116158	0.00965793	9.73912e-05	-0.000388471	0.00117735	-0.000911237	0.00170321	0.00104491	-0.000550039	-0.000535331	4.56435	2.0149	112.563	845.64
230	IR2	DIR4	IRM2F4	IR	56.1033	120	19	0	2	1099.65	-0.00974502	-0.000373821	0.00586481	-0.00287301	-0.0153504	-0.00723911	-0.00753523	0.00182167	-0.00403317	0.00280023	0.00926696	-0.00068255	-0.00508548	0.00514457	7.74142e-05	-0.00453926	0.00258771	-0.00282882	-0.00223448	-0.0011688	-0.00285824	-0.000581492	4.78749	2.94444	144.608	1099.65	-0.0560864	-0.0553958
231	IR2	DIR4	IRM2F4	IR	63.1693	145	31.9	0	2	1362.07	-0.0147806	0.00960025	0.0036026	-0.00981892	-0.0096841	0.0020643	0.00770862	-0.0133569	-0.000456209	0.0101647	-0.00104392	-0.000435374	-0.00323445	-0.000546461	0.00262672	-0.00453969	0.00208757	0.00195897	-0.000604397	-0.00271242	-0.00285657	-0.0034182	4.97673	3.46261	136.501	1362.07
232	IR2	DIR4	IRM2F4	IR	32.5276	82	4.9	0	2	765.795	-0.0182575	-0.0105255	-0.0149766	0.00746981	-0.0016927	-0.00919014	0.00893205	0.00289453	-0.00932547	-0.0113382	-0.00683025	-0.00671821	0.00962618	0.00152527	-0.00539549	-0.00161331	-0.00200289	0.00389957	0.000508156	0.000712732	-0.00125007	0.000628971	4.40672	1.58924	118.809	765.795
233	IR1	DIR2	IRM1F2	IR	65.3287	151	33.1	0	2	1433.85	0.00459016	-0.0174711	0.00458638	-0.0109067	-0.0146014	0.000430463	0.00553564	0.000336195	-0.00964958	-0.00280142	0.0105588	-0.00307711	-0.00766791	-0.00252606	-0.00275378	7.67235e-05	-0.00269628	-0.00679356	0.000411492	-0.00140813	-0.00117968	-0.00153679	5.01728	3.49953	125.195	1433.85
234	IR1	DIR2	IRM1F2	IR	62.3983	125	17.6	0	2	1171.26	-0.00327699	-0.0235636	-0.00429336	-0.00175878	-0.00977637	-0.00613184	0.0056962	-0.00210114	-0.00906466	0.00254655	0.00734866	-0.00294526	0.0051475	0.00445745	-0.00382411	-0.00122756	-0.000445187	-0.00286065	0.00125684	-0.000324844	-0.000496684	-0.000465748	4.82831	2.8679	118.305	1171.26
235	IR1	DIR2	IRM1F2	IR	60.6227	148	32.3	0	2	1396.95	0.00237922	-0.00614652	0.00499734	0.00763947	-0.0157995	0.00552387	0.00639291	-0.00431818	-0.015072	0.00568658	0.00549649	-0.00441432	-0.00888534	-0.00253609	-0.000435237	-0.00464645	0.00317835	0.000346735	-0.00105138	-0.000670007	0.000234795	-0.000583212	4.99721	3.47507	129.862	1396.95
236	IR1	DIR2	IRM1F2	IR	60.0311	149	31.7	0	2	1389.23	-0.000396421	-0.0194698	0.00669744	-0.00643144	-0.00848632	-0.00383239	0.00661466	0.00651653	-0.00933768	0.000393923	-0.00110282	-0.0024098	-0.0068879	-0.00058309	0.00105056	-0.00189925	-0.000238484	0.00112327	-0.000830514	-0.00233352	0.000912531	0.000828577	5.00395	3.45632	124.865	1389.23	-0.0650791	0.02584
237	IR1	DIR2	IRM1F2	IR	67.7298	160	42.5	0	2	1540.71	0.00843825	0.00457547	0.00259887	-0.0110422	-0.0126569	0.00279015	0.0108511	-0.00130972	-0.00661849	0.012872	0.00627433	0.00420964	-0.00364488	0.00192111	-0.000941594	-0.00354102	-0.00493173	-0.00327317	-0.000937006	-0.00137945	0.000283513	0.000155181	5.07517	3.7495	134.784	1540.71	-0.0342983	0.0200107
238	IR1	DIR2	IRM1F2	IR	52.3574	149	29.1	0	2	1412.42	0.0109965	-0.0109841	-0.00661098	-0.00180532	-0.00813191	0.00267187	0.0069685	-0.00510201	-0.0139903	-0.000850887	0.0022594	0.00467605	-0.000822436	-0.00161719	0.000460481	-0.00282135	-0.000554131	-0.000146716	-0.000891578	-8.71609e-05	-0.000310467	-1.06488e-05	5.00395	3.37074	114.624	1412.42	-0.0103538	-0.0288187
239	IR1	DIR2	IRM1F2	IR	57.9164	170	50.7	0	2	1585.72	-0.0306894	0.0200775	-0.00408776	-0.0134644	-0.00963973	0.00132303	0.00633776	0.00198757	-0.00200991	0.0055123	-0.000331612	0.00105033	0.0103109	0.00881559	0.000257312	-0.00788925	0.00117942	-0.000868449	0.00112896	-0.000543486	-0.00303833	0.000272416	5.1358	3.92593	133.702	1585.72
240	IR1	DIR2	IRM1F2	IR	52.7974	121	16.7	0	2	1136.78	-0.0112778	-0.00839753	-0.0063181	-0.0155353	0.00166252	-0.00314738	0.00410454	-0.0033749	-0.00510269	0.00168272	0.00136804	-0.00457875	0.00430682	0.00586112	0.00204325	-0.00408024	-0.000687659	-0.00129115	-0.00103156	-0.00109032	-0.000921314	0.00146227	4.79579	2.81541	123.933	1136.78
241	IR1	DIR1	IRM1F1	IR	51.5267	128	18.7	0	2	1213.09	0.00595778	-0.014457	-0.000744455	-0.00541499	-0.00344717	0.00562936	0.00585326	0.00329152	-0.00698039	0.00397599	-0.0120049	0.00684036	-0.0026561	-0.00220097	-0.00443576	5.91167e-05	-0.0039557	-0.000646087	0.00172161	-0.0023549	-0.000235828	0.000926536	4.85203	2.92852	116.947	1213.09
242	IR1	DIR1	IRM1F1	IR	44.7933	121	16.4	0	2	1115.19	0.00400816	0.00575941	0.0031827	0.00171083	0.0100617	0.00426674	-0.00232147	-0.00609779	-0.00775873	-0.00438557	-0.00186514	0.000800847	0.00293782	-0.00248915	-0.00840354	-0.00274917	-0.000660597	0.00147461	-0.00129829	0.000193193	-0.00175143	0.00141418	4.79579	2.79728	121.707	1115.19
243	IR1	DIR1	IRM1F1	IR	46.7798	126	17.2	0	2	1157.33	0.00397958	-0.0257607	0.00919741	-0.00560051	0.00529368	0.0051021	0.00597104	-0.0114882	-0.0133972	-0.00484131	0.00107425	0.0028294	0.00776903	-0.00381611	-0.00440249	-0.00213645	0.000989213	0.000925738	-0.00067822	0.000210678	-5.99387e-05	4.78969e-05	4.83628	2.84491	112.847	1157.33
244	IR1	DIR1	IRM1F1	IR	60.3396	140	24.5	0	2	1294.98	0.0102408	0.000953739	-0.00242992	-0.00596491	-0.000873681	0.00465159	0.00308967	-0.000406197	-0.00727707	-0.00212407	0.00157954	0.00515615	-0.000618362	-0.00099099	-0.00403687	-0.00332518	-0.00109265	-0.00167033	0.00194861	-0.00053216	0.0021722	0.000467292	4.94164	3.19867	116.65	1294.98
245	IR1	DIR1	IRM1F1	IR	53.4405	153	29.9	1	2	1369.03	-0.00791415	-0.0217298	0.00190792	-0.0100088	-0.00640495	-0.00576081	0.0101038	-0.00750018	-0.0036632	-0.00343045	0.00360034	-0.00140142	-0.0125663	-0.00657522	-0.000884133	0.000560288	0.00563803	0.00198083	0.000494003	-0.00200286	-0.00151141	0.000958339	5.03044	3.39786	108.653	1369.03	-0.125888	0.146777
246	IR1	DIR1	IRM1F1	IR	45.1184	109	10.7	0	2	961.894	-0.00570217	-0.0165947	-0.0161843	-0.00713674	0.0104295	-0.00754195	0.000909573	0.00127789	-0.01019	-0.00455334	0.0104287	-0.00125932	-0.00914719	0.00372293	0.000760972	-0.00299962	-8.99423e-05	0.000332001	-0.000424495	0.000890509	-0.00192936	0.000645197	4.69135	2.37024	109.114	961.894
247	IR1	DIR1	IRM1F1	IR	51.9294	174	48.9	1	2	1592.68	-0.000542972	-0.0116933	0.0130945	0.00634906	0.00584353	-0.00276493	-0.00107635	0.00208146	-0.003581	-0.000384962	0.00190228	0.00282808	-0.00432478	-0.00963605	0.000590234	-0.00476418	-0.00097482	-0.000799685	-0.00095028	-0.00337155	-0.000403105	-9.29346e-05	5.15906	3.88978	120.145	1592.68	0.020765	0.109354
248	IR1	DIR1	IRM1F1	IR	59.6614	140	24.6	0	2	1300.42	0.0163477	-0.0148862	-0.00190216	0.000578026	0.00334157	-0.00901466	0.0141155	0.00161069	-0.0110674	0.00725588	0.00175005	0.00662714	-0.00554825	-0.00426379	-0.00176596	-0.00601086	-0.00189879	-0.00186963	0.00279633	-0.000119661	-0.00187633	-0.00141815	4.94164	3.20275	117.126	1300.42	0.0108332	-0.0374122
249	IR1	DIR1	IRM1F1	IR	57.0793	140	27.1	0	2	1331.36	-0.000587216	-0.00325838	-0.000623824	0.00297011	0.0038822	-0.00854073	0.00302232	-0.00122991	-0.00966308	-0.00350194	0.0106109	0.00169524	-0.000418332	-0.00182205	0.000817019	-0.00222086	-0.00360591	-0.000401935	-0.000492474	-0.00348363	-0.0032976	0.00110655	4.94164	3.29953	129.03	1331.36
250	IR10	DIR19	IRM10F19	IR	64.9292	137	21.7	0	2	1217.42	-0.0161514	0.00260087	-0.0202103	0.00406673	-0.00259104	-0.00659902	-0.000762973	0.0113909	-0.00393555	0.00502566	0.00788601	0.0030258	-0.00279023	0.00407239	0.0029134	-0.00605445	-0.00133528	-0.00133218	-0.00179744	-0.000879388	-0.00236312	-0.00183241	4.91998	3.07731	110.359	1217.42	-0.160123	0.0621251
251	IR10	DIR19	IRM10F19	IR	63.4981	161	38	0	2	1496.78	-0.00639629	-0.00749053	0.00411434	-0.0063916	-0.000876458	-0.0031399	0.0054259	0.000265134	-0.000402018	0.00297129	-0.00130791	0.0070671	-8.30393e-05	-0.00432315	-0.00130282	-0.00451907	-0.00173732	0.00188591	-0.00139995	-0.00146001	-0.000729726	-0.00141742	5.0814	3.63759	118.25	1496.78	-0.0420167	0.00344465
252	IR10	DIR19	IRM10F19	IR	57.7379	156	34.8	1	2	1488.23	0.00464162	-0.00522623	-0.000869875	0.00437152	0.00220509	9.32765e-05	0.0120611	0.00614037	-0.011327	0.00100066	-0.00544426	0.00748293	-0.00579715	-0.0074265	-0.00188409	-0.00272645	0.0013517	6.17823e-05	-0.00221357	-0.000596176	0.000506258	0.000349616	5.04986	3.54962	119.203	1488.23	-0.00961682	-0.0154793
253	IR10	DIR19	IRM10F19	IR	53.1981	139	24	0	2	1287.06	-0.00390232	-0.0073885	-0.00604085	-0.00535281	-0.00162271	0.00456023	0.0103089	0.0120682	-0.00152546	-0.00120408	-0.00354929	0.00209649	0.00180556	-0.000804691	-0.00323713	1.21143e-05	-0.00326663	-0.00214746	0.000588714	0.00100596	-0.0001002	-0.000204521	4.93447	3.17805	116.79	1287.06	0.0423059	-0.0201881
254	IR10	DIR19	IRM10F19	IR	63.9645	154	32.5	0	2	1457.88	0.00280202	-0.0106794	-0.00725241	-0.012469	0.000186142	0.0101632	-0.00223121	0.0150798	-0.00185445	0.00180714	0.00209365	0.00682085	0.00135094	-0.000390749	-0.00439689	-0.00620064	-0.0049492	-0.000183014	-0.00111634	-0.00181812	-0.000193433	-4.82444e-05	5.03695	3.48124	115.783	1457.88
255	IR10	DIR19	IRM10F19	IR	59.8336	155	37	0	2	1504.47	-0.0111475	-0.00812513	0.000622895	-0.00868836	0.00731945	0.00137243	0.00273805	0.0068123	0.00337985	0.000222161	0.00990483	0.00708601	0.00196845	-0.00293131	-0.00297245	0.00111579	-7.71686e-06	-0.000808453	0.000895337	0.00117272	-0.00139571	0.000334048	5.04343	3.61092	129.244	1504.47	0.104877	0.0643682
256	IR10	DIR19	IRM10F19	IR	43.2626	97	7.6	0	2	918.302	-0.0039045	-0.016435	-0.00811027	-0.00554305	0.00392273	0.00847645	0.0164933	0.0115191	-0.0130453	-0.00297921	0.00338971	-0.00168734	0.0110415	0.00110416	-0.00357193	-0.00490306	-0.00537942	0.00126486	-0.00124375	-0.00102269	-0.000957032	0.000600304	4.57471	2.02815	110.524	918.302
257	IR10	DIR19	IRM10F19	IR	67.4043	140	25	0	2	1330.92	0.00345621	-0.00735796	-0.00998909	-0.00626279	0.00322653	0.00621604	0.00419915	0.0160667	-0.0146985	0.00695399	0.00580463	-0.00196374	-0.00276739	0.00446848	-0.00313746	-0.000609409	-0.00258858	-0.00140888	0.00107162	0.000160403	0.000505089	-0.000355568	4.94164	3.21888	119.031	1330.92	-0.0119936	-0.0384475
258	IR10	DIR19	IRM10F19	IR	57.8818	136	23.4	0	2	1296.66	-0.00338064	-0.0120412	-0.00258704	-0.00365577	0.003998	0.0155138	-0.00196256	0.011662	0.00792372	0.00530898	-0.00666618	0.0139412	0.000725883	0.00546146	-0.00716588	0.000766906	0.000850589	-0.00407948	-0.00112161	0.000388531	0.00065247	-0.000196433	4.91265	3.15274	121.687	1296.66
259	IR10	DIR19	IRM10F19	IR	48.4374	124	16.6	0	2	1142.39	0.0032465	-0.00841745	-0.00596792	-0.00583651	-0.0033596	-0.000225492	0.00408125	0.0071319	-0.00293608	-0.000626821	0.00223955	-0.00223005	-0.000253457	0.000567066	-0.00620173	0.00263891	0.0020078	-0.00167185	0.00117865	0.00194627	-0.00101237	0.00112324	4.82028	2.8094	114.344	1142.39
260	IR10	DIR19	IRM10F19	IR	41.5943	96	7.9	0	2	894.26	-0.00699896	-0.0115946	-0.00723308	-0.00667802	0.00655564	0.00871734	0.0105418	-0.00216435	-0.000251804	-0.00461166	-0.00697728	0.00971995	0.00326976	0.00503669	-0.00578527	0.00435711	0.00510656	-0.00600378	0.0028557	-0.000360787	-0.0010788	2.54882e-05	4.56435	2.06686	118.567	894.26
261	IR10	DIR19	IRM10F19	IR	60.406	177	58.1	0	2	1717.48	-0.00999673	-0.0115528	0.00295854	-0.0132047	0.00834396	-0.00145362	-0.00535851	0.00746445	-0.00789359	0.0058065	0.00553931	0.00914105	-0.00137832	-0.0090982	0.00109226	-0.000447666	0.00183923	-6.52195e-05	-0.0031553	-0.0017615	-0.0019522	-0.000643693	5.17615	4.06217	135.513	1717.48	-0.0310872	0.0809803
262	IR10	DIR19	IRM10F19	IR	64.908	148	29.5	1	2	1389.33	-0.00512633	-0.0094251	-0.00269739	-0.00943634	0.00176308	0.00773168	0.00178299	0.00586904	-0.000372461	-0.00289869	0.000855809	0.0031337	-0.00642706	0.00525621	-0.00350676	-0.00116031	0.000421018	-0.000223789	-0.000269349	-0.00256763	-0.000362878	-0.000358849	4.99721	3.38439	118.605	1389.33
263	IR10	DIR19	IRM10F19	IR	56.2415	136	21.4	0	2	1273.55	0.0135146	-0.00684944	-0.01573	-0.00308391	0.00837641	0.0120066	0.00994691	0.00608421	-0.00673165	0.00502116	0.00501986	0.00718201	-0.0066524	0.00359953	0.0020708	0.00138081	0.00221574	-0.00120614	0.00165512	-0.00091846	0.000459107	-0.000231779	4.91265	3.06339	111.286	1273.55
264	A9	DA12	AM9F12	A	58.4829	194	72.6	1	2	1846.36	0.0139669	-0.00142893	0.0233408	0.000847359	0.0174772	-0.000698143	-0.00396165	0.00655818	-0.00763643	-0.00161808	0.0048087	-0.000278539	-0.00946129	0.0017304	0.00240136	0.00106274	-4.9852e-05	-0.00150647	-0.000363461	-0.00261995	0.000164297	0.000404183	5.26786	4.28496	128.098	1846.36	0.133658	-0.0202277
265	A9	DA12	AM9F12	A	66.8752	183	58.5	0	2	1739.85	0.022767	-0.011031	0.0107522	0.0133665	0.00981274	-0.00543717	-0.00557481	0.00602129	-0.00501998	-0.00358767	0.000155013	0.00152152	0.00387515	0.00542206	0.000805616	-0.000463785	0.0011559	-0.00132594	0.00202176	0.00011591	0.000469054	0.000951882	5.20949	4.06903	123.283	1739.85
266	A9	DA12	AM9F12	A	73.0329	205	76.3	0	2	1938.51	0.0216709	-0.0157469	0.0101467	-0.00209945	0.000653134	0.00142438	0.00400325	-0.00128369	-2.62914e-05	0.00102399	0.00206769	0.00163382	0.00153496	-0.00370189	0.00135267	0.00108609	0.00292174	0.000620817	0.00157512	0.00026647	0.000687195	-0.000826497	5.32301	4.33467	113.827	1938.51	-0.0345981	-0.0312394
267	A9	DA12	AM9F12	A	60.033	159	33.6	0	2	1445.97	0.0241665	-0.0340234	0.0154335	-0.00082937	0.00309065	0.000599469	-0.00277736	-0.00467702	-0.00547764	-0.00755513	-0.000781331	0.00147877	0.00534489	0.000444232	-0.00211856	0.00245967	-0.0028638	-0.000387755	0.00172144	0.00101068	0.000256897	-0.000149087	5.0689	3.51453	108.611	1445.97	0.199635	0.128364
268	A9	DA12	AM9F12	A	58.6637	154	32.9	0	2	1417.63	0.0188679	-0.0271913	0.0138761	0.00138759	0.0105098	0.00499416	-0.000736837	-0.00107431	-0.00476616	-0.00135638	0.00377508	0.00260835	0.000423728	-0.000108669	0.00430419	-0.00338605	-0.00142042	-0.000939096	0.00245599	0.00212488	0.000648171	0.000250409	5.03695	3.49347	117.208	1417.63	-0.0332115	-0.0627085
269	A9	DA12	AM9F12	A	54.0524	152	33.5	0	2	1438.87	0.017034	-0.00288084	0.0143319	0.00455823	0.00645179	0.00139285	-0.0071959	-0.00360704	-0.00585821	0.00100676	0.000961568	0.00373647	-0.0014308	0.00349707	-0.00204985	0.00175182	0.00165273	-0.0047406	0.00227045	0.00145778	0.0016477	0.000770913	5.02388	3.51155	124.189	1438.87
270	A9	DA12	AM9F12	A	60.4468	177	40.7	0	2	1630.18	0.0384351	-0.00444341	-0.00646505	0.00126079	0.00481752	0.0061687	0.00822903	-0.00940383	-0.00463266	-0.00340825	-0.00248317	0.00352821	0.00686623	-0.00113206	-0.00361799	-0.00355114	0.00453711	-0.000156413	0.0004188	0.000363357	-0.000541497	-0.000980153	5.17615	3.70623	94.9291	1630.18	0.0597453	0.0329202
271	A9	DA12	AM9F12	A	67.8624	187	62.2	0	2	1760.32	0.0157685	-0.00433296	0.00558067	-0.00243527	0.00131286	0.000109878	-0.0126942	0.00280047	-0.00285943	-0.00306973	1.93738e-05	0.000810576	0.00491027	0.00104408	0.00137236	0.000515836	-0.00200513	-0.00150569	0.00108783	0.0023433	0.000581959	0.00151118	5.23111	4.13035	122.734	1760.32	-0.0959908	-0.0383414
272	A9	DA12	AM9F12	A	63.7544	174	46.7	0	2	1621.54	0.023537	-0.0080611	0.00384134	0.000369893	0.00649469	0.000285585	-0.0020968	0.00273927	-0.00133445	-0.00719199	0.00174234	-0.00294425	-0.000112601	-0.00165987	0.00376899	-0.000639568	0.00085792	0.00060288	0.000855187	0.00071807	0.00148668	-0.000789655	5.15906	3.84374	114.74	1621.54
273	A9	DA12	AM9F12	A	57.2991	162	35.4	0	2	1499.26	0.0339738	-0.0117081	0.00493818	0.00792834	0.00446631	0.00642584	0.00450845	-0.0126369	-0.0105763	-0.00354354	0.0057891	0.00365824	0.00400532	0.00201535	-0.00235856	0.000520478	0.00238002	0.000139694	0.00109677	0.00092948	0.000976446	-0.00162427	5.0876	3.56671	108.103	1499.26
274	A9	DA12	AM9F12	A	72.1472	198	70.8	0	2	1833.92	0.0163732	-0.00856149	0.00954742	-0.00396626	0.0032745	0.00668008	-0.00166773	-0.0041449	0.000252706	-0.00330771	0.00785585	0.00307921	-0.000733238	-0.00283497	0.00433474	0.00435276	0.00302117	0.000122919	-0.0023235	-0.000966463	0.0004118	0.00126356	5.28827	4.25986	117.4	1833.92	-0.0353334	-0.0249177
275	A9	DA12	AM9F12	A	51.1034	126	18.2	0	2	1134.11	0.021804	-0.0099291	0.0162388	0.0251787	0.0242474	0.00138096	-0.00432811	0.00743713	-0.00473441	-0.00251831	-0.00193601	0.00644431	0.000229634	0.00120673	0.000687917	-0.000361527	0.00294878	0.00208166	0.000894744	-0.00146125	-0.00353228	-0.00138482	4.83628	2.90142	119.407	1134.11
276	A9	DA12	AM9F12	A	70.6551	211	78.4	0	2	2003.36	0.0320468	0.00025984	-0.00164807	-0.00958176	0.00829171	-0.00157077	-0.00549863	-0.00498793	-0.00891395	-0.0103182	0.00602957	0.00155929	0.00286265	-0.00178681	0.00461947	0.0010209	1.22775e-06	-0.00309222	-0.000848876	-0.00258641	-0.000429306	0.000679683	5.35186	4.36182	107.13	2003.36	-0.0898124	-0.0634924
277	A9	DA12	AM9F12	A	67.6728	191	60.4	0	2	1766.03	0.032422	-0.00842704	0.00810335	0.00333599	0.0102462	-0.000151522	-0.00615721	0.00704898	-0.00433326	-0.00183026	0.00270735	-0.00128938	-0.00210582	0.000657481	0.00401334	0.00225409	-9.28396e-05	0.000102177	0.0031623	0.000771278	0.000667358	0.000403676	5.25227	4.10099	111.748	1766.03	-0.0272699	-0.0480489
278	A9	DA11	AM9F11	A	78.0107	187	65.5	0	2	1735.25	-0.00275479	-0.00540253	0.00716933	0.00949894	-0.00707731	-0.00571711	-0.00970848	0.00779174	0.00349215	0.000353322	-0.00606174	0.0064284	-0.00070239	0.00378213	0.0053215	-0.00201077	-0.00615141	-0.000144829	-0.00247081	0.000594451	0.000414146	-0.00237361	5.23111	4.18205	129.245	1735.25
279	A9	DA11	AM9F11	A	68.0209	180	58.2	0	2	1693.95	0.012131	-0.00589724	-0.000445376	0.00132493	-0.0021578	-0.0270011	-0.000378782	0.00236352	0.0138455	-0.00434878	0.000504164	0.0035016	-0.00370326	-0.00134899	-0.000992141	0.00245824	-0.00354959	0.00118304	-0.00106795	-0.000886655	-0.000397245	-0.00112045	5.19296	4.06389	128.978	1693.95
280	A9	DA11	AM9F11	A	70.8945	184	60.5	0	2	1705.42	0.00773964	-0.0131551	0.00217922	0.0150818	-0.0160793	-0.00727528	-0.00663491	0.00250352	0.0048661	0.00126524	0.000547218	-0.000116104	-0.00175899	0.0026001	0.00606798	0.00344186	-0.00235861	0.000670683	5.02916e-05	-0.00229906	0.00158564	-0.00117189	5.21494	4.10264	125.401	1705.42
281	A9	DA11	AM9F11	A	73.0047	207	89.7	0	2	1965.19	0.016808	-0.0169294	0.0173312	0.00436321	-0.00820468	-0.00206346	-0.00401379	0.00302611	0.0047933	-0.00655555	0.00318487	-0.000319287	0.00674564	-0.00475443	-0.00124816	-0.00109181	-0.00120886	-0.0016489	0.00175272	-0.00151174	-0.00143492	-0.00104219	5.33272	4.49647	129.922	1965.19
282	A9	DA11	AM9F11	A	68.0832	186	64.1	0	2	1720.87	0.00540936	-0.00533821	0.003448	-0.00535278	-0.00756437	-0.00406448	-0.00339364	-9.7248e-05	0.000480996	0.00082015	-0.0024355	-0.00169028	0.000336532	0.00440416	0.00165529	0.000311365	-0.00221047	0.00461699	-0.000867353	-6.29066e-05	-0.000103194	-0.000243399	5.22575	4.16044	128.563	1720.87	-0.0994588	0.0287523
283	A9	DA11	AM9F11	A	67.1498	157	35.8	0	2	1415.54	0.0154313	-0.00524826	0.00584506	0.000843687	0.00227912	-0.00740175	-0.00316838	-0.0027857	-0.000659529	-0.00643013	0.00325196	-0.00183572	-0.000492962	0.00415154	-0.0028012	-0.00397409	-0.00187872	8.17293e-05	0.000450749	0.00234526	-0.0019127	-0.000383484	5.05625	3.57795	120.267	1415.54
284	A9	DA11	AM9F11	A	75.3698	176	57	0	2	1628.34	-0.00024146	0.0186647	-0.00280992	0.00210263	-0.00934604	-0.00116858	-0.00210292	0.00745763	0.00100403	0.00722635	0.00502979	-0.00136988	-0.00137248	0.00816841	0.00357993	-0.00160257	-0.000561539	-4.39426e-05	0.00158272	0.00261349	-0.000671985	-0.00185907	5.17048	4.04305	135.259	1628.34
285	A9	DA11	AM9F11	A	76.2114	206	87.2	0	2	1877.64	0.00580515	0.00113821	0.010018	0.00762667	-0.00682622	-0.012771	0.00349164	0.00917514	0.00997541	-0.00345376	0.0014157	0.00418001	0.00239582	0.000450741	0.000283088	0.00216769	0.00282389	0.00129389	0.00051401	0.000755232	-0.00142984	-0.000183488	5.32788	4.4682	128.176	1877.64
286	A9	DA11	AM9F11	A	73.413	194	70.6	0	2	1784.88	0.00697183	-0.0174443	0.00634623	-0.000715018	-0.00602457	-0.00206955	-0.00453149	0.00443791	-0.00160034	-0.00885458	0.00362441	0.00282344	0.00166228	-0.000412086	0.00726946	0.00139139	-0.00106812	0.0024851	-0.000150702	-0.000302466	-0.000639435	-0.000420089	5.26786	4.25703	124.569	1784.88
287	A9	DA11	AM9F11	A	71.6753	176	55.6	0	2	1667.29	0.00500316	0.0207704	-0.000902883	0.0181467	-0.00157132	-0.00367305	-0.00979424	0.000218001	-0.0037779	0.000565746	0.00282157	0.00327197	0.00158352	0.00202795	0.00679777	-0.00483673	0.00079414	0.00226285	0.00262443	0.00263827	0.00283996	-0.000996698	5.17048	4.01818	131.937	1667.29
288	A9	DA11	AM9F11	A	81.5746	190	66	0	2	1774.63	0.0108697	0.0206091	0.00548543	-0.000379341	-0.00490506	-0.0100815	0.00478844	0.000796126	-0.00130667	0.00790843	-0.00652487	-0.00228688	0.00690731	-0.00197216	-0.00227094	-0.00208268	0.00194545	-0.00239742	0.0020344	0.000114483	-0.00371558	-0.00135481	5.24702	4.18965	124.075	1774.63
289	A9	DA11	AM9F11	A	69.8201	180	61.4	0	2	1728.58	0.00870179	0.0292246	-0.0035453	0.00984275	0.000663163	-0.000531672	-0.00795976	-0.000138297	-0.00706624	-0.00575742	-0.00121493	0.00388798	-0.00137549	0.00501814	-0.000368575	-0.000175017	-0.00317322	0.00153792	2.56697e-05	0.00063286	0.000710081	-0.00234802	5.19296	4.11741	136.07	1728.58
290	A9	DA11	AM9F11	A	70.5383	188	59.5	0	2	1735.13	0.0193693	0.00855357	0.00535493	0.0124186	0.00037518	-0.00548937	-0.00559414	0.00329673	0.000756018	-0.00414865	-0.00210041	-0.000702502	0.00178789	-0.00360998	0.00137468	0.00161857	0.00289288	0.00402592	0.000863958	-0.000526106	0.000195659	-0.000769949	5.23644	4.08598	115.516	1735.13
291	A9	DA11	AM9F11	A	79.2454	184	57.5	0	2	1688.28	0.0146422	0.0241411	0.00792835	0.0149952	0.000146262	-0.00476435	0.00552125	0.000995895	-0.00252298	-0.00577849	-0.00520746	0.00197097	0.0067442	0.00843427	-0.00326011	-0.00383024	0.00175786	-0.00225066	0.000510556	0.000330351	0.000961035	-0.00126254	5.21494	4.05178	119.183	1688.28
292	A9	DA11	AM9F11	A	74.159	170	46.5	0	2	1577.22	0.00974378	0.0293869	-0.00723786	0.00730535	-0.000409939	-0.00336235	0.00238571	0.00159773	-0.00481261	0.0018077	0.000376821	0.00202773	0.00121051	0.0143175	-0.0022056	0.000286096	0.00408537	-0.000910064	-0.000649436	0.00054108	-0.000320737	-0.00197041	5.1358	3.83945	122.626	1577.22
293	A9	DA10	AM9F10	A	72.9618	176	48.4	0	2	1621.04	0.00478364	-0.00123379	-0.000854298	-0.000736794	0.00167126	-0.00193741	0.0111429	0.00553151	0.00493952	-0.00381734	0.0107881	0.00116806	0.00357179	0.000546146	0.00234586	-0.000168694	-0.00380227	-0.000250961	0.000119288	-0.000593346	0.00289149	-0.00352514	5.17048	3.8795	114.852	1621.04
294	A9	DA10	AM9F10	A	75.145	177	49.1	0	2	1617.57	0.0135021	-0.00385574	0.00554059	0.00628895	0.00498103	-0.0090669	0.0126488	0.00624353	0.00197767	-0.00244978	0.00141094	0.00901514	-0.00490388	-0.00506712	0.00235908	0.0018245	-0.00319727	-0.0023382	0.00139788	0.0018437	-0.000798246	0.000223755	5.17615	3.89386	114.521	1617.57
295	A9	DA10	AM9F10	A	70.1099	165	43.7	0	2	1554.51	0.0115763	-0.0054492	0.00394168	-0.00192342	0.00150473	0.00468423	0.00243341	0.00769684	-0.00510761	-0.00239067	0.00532406	0.00309786	0.0043352	0.0038332	-0.00411971	0.00182268	-0.00202697	0.00109047	0.00155043	0.000791377	0.000804812	0.000374624	5.10595	3.77735	126.202	1554.51
296	A9	DA10	AM9F10	A	69.9888	163	38.3	0	2	1530.78	0.000205172	-0.00850416	-0.0077313	0.00176559	9.66585e-05	-0.00113272	0.00471679	0.00691745	-0.00176985	-0.00268134	-0.00369059	0.00863855	0.00488827	-0.000942914	0.00205869	0.00267875	-0.000594972	3.04169e-05	0.000160056	0.000653599	0.00020948	-0.000280863	5.09375	3.64545	114.789	1530.78
297	A9	DA10	AM9F10	A	67.5791	175	43.4	0	2	1636.33	0.0216889	-0.0122937	0.000382663	0.00452625	0.00174147	-0.00306928	0.00224761	0.00322747	-0.00416093	-0.00193847	0.00266223	0.012496	0.0111591	0.00148482	-0.000715793	0.00231562	-0.00270237	2.4912e-05	-0.00128815	0.000707555	-0.000122836	-0.000383875	5.16479	3.77046	104.788	1636.33
298	A9	DA10	AM9F10	A	62.318	152	30.5	0	2	1443.42	0.0122697	-0.0145888	-0.00137522	0.00833982	0.0104191	-0.00776279	0.00963697	-0.00186136	0.0031739	-0.00781081	0.00246776	0.00565124	-0.000312266	-0.00135204	-0.00151558	-0.00162981	-0.00339264	0.000406487	0.00239016	-1.83529e-05	0.000314942	-7.80465e-05	5.02388	3.41773	113.067	1443.42
299	A9	DA10	AM9F10	A	70.0861	168	38.3	0	2	1579.04	0.0202377	-0.00429755	-0.0122817	0.00442541	0.0132152	0.00665524	0.00921936	0.0113507	0.00314664	0.000488587	0.00200527	0.00242365	0.00545361	0.00573836	0.00659776	-0.00181806	-0.000666455	0.000114951	0.00208679	0.00245329	0.000210993	-0.000119218	5.12396	3.64545	104.706	1579.04
300	A9	DA10	AM9F10	A	73.175	186	63.7	0	2	1776.93	0.0042237	0.000521745	-0.00312542	-0.00251462	-0.000317992	-0.00374728	0.00475231	0.0155995	-0.00563101	0.00263475	0.00262935	-0.0018244	0.00234108	0.00289033	-0.00484401	0.00591643	0.0013683	0.00316265	-0.000149831	0.000429188	0.00123696	0.000689237	5.22575	4.15418	127.761	1776.93
301	A9	DA10	AM9F10	A	74.2861	180	55.3	0	2	1700.18	0.0117955	-0.0118073	-0.00374103	0.00191946	0.00225636	-0.00878199	0.0171955	0.0111442	2.4506e-05	0.00307128	0.00438923	0.0022975	-0.000421587	0.00247576	0.00403118	0.00134193	-0.00208513	0.000835987	-0.000595	-0.00261886	0.000938378	-0.00111185	5.19296	4.01277	122.551	1700.18
302	A9	DA10	AM9F10	A	65.3795	169	42.6	0	2	1584.38	0.00912695	-0.0081883	-0.0112247	0.00226435	0.00148121	-0.00142022	0.00507273	0.0021054	0.00346767	-0.000685667	0.00366515	0.00700981	0.00250261	8.031e-05	0.00268679	0.00304213	-0.00139821	0.000557346	-0.000782164	0.00221951	0.00219718	0.000568346	5.1299	3.75185	114.377	1584.38
303	A9	DA10	AM9F10	A	68.5151	173	47.2	0	2	1633.61	0.0130741	-0.00940396	-0.00418417	0.00383993	-0.00534524	0.00216307	0.00670291	0.00380949	-0.00801766	0.00204107	0.00587614	-0.00178106	0.00421243	0.000844922	0.00446592	0.00517598	-0.000765486	-0.000307607	-0.000154058	0.00173591	0.00132511	-0.000776102	5.15329	3.85439	118.02	1633.61
304	A9	DA10	AM9F10	A	69.1264	184	57.7	0	2	1751.33	0.0140809	-0.0206838	-0.000839054	-0.00361384	-0.00720464	0.00405071	0.00142866	-0.000274147	0.00182864	-0.00195409	0.00180161	0.0019604	0.00288217	-0.00390927	0.000181504	0.00110246	-0.00208931	0.00387226	-0.000912962	-0.000248769	0.00129757	0.00041475	5.21494	4.05526	119.598	1751.33
305	A9	DA10	AM9F10	A	73.9539	165	37.3	0	2	1560.37	0.0111007	-0.0412134	-0.00315244	-0.013276	0.00704192	-0.00155355	0.0111265	0.00175827	0.00801643	0.00063618	-0.00349294	-0.000619384	0.000670126	0.00499577	0.00697422	0.000919464	0.00207451	-0.000212846	0.00135678	0.000975603	-0.000237935	0.000190984	5.10595	3.61899	107.719	1560.37
306	A9	DA10	AM9F10	A	69.8039	169	44	0	2	1616.01	0.0165401	-0.0247999	0.00373797	0.00181642	-0.00225913	-0.00383948	0.0109059	0.00871626	0.00103155	-0.00173528	-0.00588452	0.00260029	0.000712657	-0.00171737	-0.00146612	0.00337698	0.00213791	-0.000126731	0.000406483	0.00121068	0.000255861	-0.000494263	5.1299	3.78419	118.136	1616.01
307	A9	DA10	AM9F10	A	75.115	198	75.8	0	2	1885.47	0.0180551	-0.00820915	0.0173146	-0.00235174	0.00347494	0.000954382	0.00246853	-0.000907255	0.00407825	-0.00534639	-0.00100427	-0.00103676	-0.00278197	-0.00932004	-0.00356309	-0.00243613	0.00278612	-0.00184395	-0.000183628	0.000620998	-0.000454345	9.51184e-05	5.28827	4.3281	125.691	1885.47
308	A8	DA9	AM8F9	A	66.6172	226	105.8	0	2	2231.18	0.0332391	-4.44264e-05	-0.010853	-0.0052074	-0.00339159	0.00445304	0.00155048	0.0143233	0.00162022	0.00761487	0.00150011	-0.00154962	-5.62924e-05	-0.00148066	0.00636006	-0.0011761	0.00345937	0.000863038	0.00092093	-0.00078813	0.00087861	0.000164564	5.42053	4.66155	117.306	2231.18
309	A8	DA9	AM8F9	A	69.5115	206	67.3	0	2	1908.04	0.0318614	0.0064255	-0.0143009	0.00553975	0.00571334	-0.000515763	-0.0132363	0.00840844	-0.0157877	-0.00212447	-0.00519793	-0.00261875	-0.00649858	-0.000873668	0.00896232	0.000648516	0.00107931	-0.001002	4.41906e-05	-0.00352855	0.00220898	0.000806578	5.32788	4.20916	98.9247	1908.04	-0.0412642	0.014637
310	A8	DA9	AM8F9	A	51.9311	221	107.2	1	2	2042.19	-0.00108102	0.0150236	0.00972316	0.00449874	-0.00824667	0.0154193	-0.00676665	0.0122033	-0.00715365	0.00742962	0.00025807	0.00255982	-0.00997951	-0.00101365	0.00764113	0.000612291	0.00113701	0.000837982	-0.000802442	-0.0015651	-0.000683944	-7.38154e-06	5.39816	4.6747	127.232	2042.19	-0.0738545	0.09454
311	A8	DA8	AM8F8	A	66.1462	206	81.5	0	2	1946.36	0.0175967	0.00577286	0.00184376	0.0141164	-0.00718805	0.00485753	-0.00968037	-0.000748567	0.00344338	0.00537421	-0.00829753	-0.00126918	-0.000810259	-0.00337574	-0.00104618	0.00250226	-0.000979883	-0.0024594	-7.56201e-05	-0.00167692	0.00266603	0.000844656	5.32788	4.4006	119.797	1946.36	0.132464	0.0806594
312	A8	DA8	AM8F8	A	61.0607	185	54.8	0	2	1699.74	0.0156664	0.0136005	0.00694584	0.0171003	0.00597627	0.00780922	0.00219572	-0.00125576	-0.00183215	-0.00197988	-0.00417682	-0.000233505	-0.0012042	-0.000138685	0.00161754	-0.000618941	-0.00138859	-0.000724679	0.000729858	-0.000161336	0.00033332	-0.000594462	5.22036	4.00369	111.729	1699.74	0.0215741	0.0292797
313	A8	DA8	AM8F8	A	61.3379	190	65.5	0	2	1776.89	0.0104428	0.0164004	0.00455081	0.00524633	0.00156728	-0.00656274	-0.00410576	-0.00891191	0.00678286	0.0034943	-0.00785295	0.00307539	0.00268572	-0.00205174	0.000907979	0.00482739	0.000425502	-0.0021329	-0.00115349	-0.00244969	0.00124904	0.0013921	5.24702	4.18205	123.135	1776.89	-0.0459265	-0.099842
314	A8	DA8	AM8F8	A	67.2997	192	67.5	0	2	1759.52	0.0206203	-0.00813628	0.0134581	0.017139	-0.0064117	0.00136988	-9.14808e-05	-0.00332422	0.00584037	0.00390909	-0.00168331	0.00246377	-0.00080431	-0.00795442	0.00239197	0.00158708	0.000210584	-0.00432798	0.000460483	-0.0012756	-0.0010106	0.000679932	5.2575	4.21213	122.915	1759.52
315	A8	DA8	AM8F8	A	57.3996	173	43.6	0	2	1561.36	0.0121725	-0.0020224	-0.00292524	0.00981713	-0.00576577	0.00923318	0.000199155	-0.00439387	0.0100379	0.00315222	-0.00137808	0.00882601	-0.00471795	-0.000116283	0.00534123	0.00552245	-0.0024626	-0.00305994	-0.000679192	-0.0028823	-0.00073889	-0.000346483	5.15329	3.77506	109.018	1561.36	-0.0156111	0.259413
316	A8	DA7	AM8F7	A	71.5918	201	70	0	2	1938.56	0.0194103	-0.00578915	-0.00575711	-0.00511364	0.0042022	0.000210471	-0.00723547	0.00417596	0.00500018	0.00502673	-0.00730504	0.00436933	0.0012065	-0.0041699	0.00343278	-0.000666301	-0.00141898	-0.00152033	0.0017232	0.000528199	0.00072661	-0.000536458	5.3033	4.2485	110.882	1938.56	-0.0792248	0.00491071
317	A8	DA7	AM8F7	A	66.5879	213	84.7	0	2	2062.94	0.0440092	-0.000978892	-0.00441533	-0.00201654	-0.0053165	-0.0013454	-0.00631122	0.00148861	0.00413433	0.00265577	-0.00371729	-0.0024697	-0.00123616	-0.00195941	0.000883946	-0.000982955	0.004517	0.000625847	-0.000483657	0.000467043	0.000971209	0.00109706	5.36129	4.43912	112.464	2062.94
318	A8	DA7	AM8F7	A	61.6598	211	91.1	0	2	1941.78	-0.000317594	-0.0166653	0.0109181	0.00530632	-0.00243243	-0.00637346	-0.0159466	0.00169289	-0.00416443	0.00770663	-0.00766202	0.00243062	0.0063947	-0.00200432	0.00315302	-0.00161787	-0.00435947	-0.00422458	-0.000242404	-0.00259811	0.000538409	-0.000799385	5.35186	4.51196	124.484	1941.78	-0.0627758	-0.0793243
319	A8	DA7	AM8F7	A	61.4845	196	66.6	0	2	1868.22	0.0466966	0.0299836	-0.00668793	0.00530005	0.00366916	0.00153959	0.00824611	0.00291699	-0.00340903	0.000355246	0.0108514	-0.00534272	0.00363337	-0.00234444	0.00490739	-0.00330281	0.00459377	-0.000141306	-0.00105704	0.000144315	0.0015439	-0.000825987	5.27811	4.1987	113.901	1868.22	0.115903	-0.0506838
320	A8	DA7	AM8F7	A	67.948	200	68.5	0	2	1921.48	0.0317036	-0.0237068	0.00391536	-0.00390599	-0.00397257	-0.000694405	-0.00521424	1.36071e-06	-0.00365814	0.00379927	-0.00425365	0.000125486	0.00570877	-0.00423261	0.0018252	-0.000690652	0.0022188	0.003237	0.000926827	-0.000755797	-0.000750381	0.00131614	5.29832	4.22683	110.165	1921.48	-0.0568266	-0.00516344
321	A8	DA7	AM8F7	A	63.8712	200	70	0	2	1888.38	0.0353609	0.00226604	-0.00883914	0.00601294	-0.000271619	0.00455286	-0.00149534	0.00234352	-0.00092211	0.0095424	-0.00883292	0.000180444	-0.00538044	0.00174839	0.00399308	0.00185088	0.00619118	-0.00196323	-0.00177385	0.000492924	0.000349456	0.000523109	5.29832	4.2485	112.577	1888.38
322	A8	DA7	AM8F7	A	55.509	185	55.7	0	2	1742.04	0.0237587	-0.0129461	0.00103254	-0.00226478	0.00671759	0.00407204	-0.00481733	-0.000128608	0.00475153	0.0108685	-0.000223707	-7.23952e-06	0.00345799	-0.00307395	0.00779396	0.00132533	7.97424e-06	-5.31952e-05	-0.00080862	-0.000389625	0.000238801	-0.000785007	5.22036	4.01998	113.564	1742.04
323	A8	DA7	AM8F7	A	65.3017	198	64.8	0	2	1823.12	0.025042	0.0115959	-0.0105936	-0.0118457	0.00339858	-0.00137113	-0.00474983	0.00682255	-0.00126061	0.00779101	-0.00468104	0.00280574	-0.000323307	0.00225262	0.00518715	-0.00183348	0.000882945	-0.00418261	-0.00226353	0.00287176	0.00181318	-0.00128113	5.28827	4.17131	107.451	1823.12
324	A8	DA7	AM8F7	A	70.2212	211	78.2	0	2	1993.53	0.0320889	-0.00719528	-0.0088569	0.000765879	-0.00536522	0.00210892	-0.00149826	0.00357943	-0.00694278	0.00342888	-0.00479608	-0.000220801	-0.00345625	-0.00461512	0.00206119	-0.0014992	0.00138633	0.00124612	6.4181e-05	-5.16261e-05	0.00023161	0.0012226	5.35186	4.35927	106.857	1993.53
325	A7	DA6	AM7F6	A	58.655	162	42	0	2	1492.71	-0.0204172	0.00329543	-0.00181203	-0.0121213	0.00409737	-0.0067788	-0.00380017	-0.00239931	-0.00330465	0.00374887	0.00360582	0.01117	0.000342534	0.00565155	0.000548627	2.42098e-05	-0.000509928	0.00211861	0.00169842	-0.00308502	0.00042756	0.00148082	5.0876	3.73767	128.257	1492.71	-0.0332496	-0.076703
326	A7	DA5	AM7F5	A	61.9302	177	54.6	0	2	1701.02	0.00707185	-0.0182711	0.00348834	-0.00316906	-0.0085822	-0.00409272	0.00238599	4.02822e-05	0.00338514	0.00641817	0.00127835	-0.00720481	0.00233598	-0.00221493	0.00420318	0.00501	0.00199438	-0.00380394	0.00339757	0.000736906	0.000627125	0.000551052	5.17615	4.00003	127.35	1701.02	0.0195336	-0.0523203
327	A7	DA5	AM7F5	A	73.7324	205	88.7	0	2	1988.16	0.00376118	-0.00264944	-0.00771246	-0.0141189	0.000491982	-0.00564853	-0.0077789	0.00709343	0.00562124	0.00548701	-0.00176141	0.00284153	-0.00362406	0.0021527	0.0076062	0.00465573	0.000980008	-0.00208242	0.00149355	0.00198467	0.00142726	0.000122743	5.32301	4.48526	132.326	1988.16
328	A7	DA5	AM7F5	A	72.7069	185	59.4	0	2	1778.69	0.0151924	-0.00246227	-0.00579649	0.000149499	-0.00435324	-0.00168873	-0.00647159	0.00266939	-0.00344465	0.00941787	-0.00290527	-0.0013271	-0.00144234	0.00196413	0.000424105	0.000194781	0.00519263	-0.00484947	0.00166679	-0.00028174	-0.000289267	0.00250478	5.22036	4.08429	121.107	1778.69
329	A7	DA5	AM7F5	A	66.4505	150	31.6	0	2	1423.38	0.0152815	-0.0290702	0.00778369	0.00108271	-0.00637334	-0.0083474	0.000548403	-0.00348263	-0.00372648	-0.000603445	0.00484963	-0.00586568	0.000685046	0.000771838	0.000728065	0.0022259	-0.00107064	-0.000918891	-0.000363523	-0.000641982	0.000744657	-0.000226953	5.01064	3.45316	121.963	1423.38
330	A7	DA5	AM7F5	A	67.0969	170	43.4	0	2	1627.37	0.0203994	-0.0168708	-0.0060615	-0.0104798	-0.00326175	-0.00339455	-0.00573821	-0.00476571	-0.0050636	8.54575e-05	-0.00141552	-0.0041814	-0.00487686	-0.000722801	-0.00016839	0.00479373	0.00667162	-0.00376622	0.00040934	0.00274789	0.000864848	7.13524e-05	5.1358	3.77046	114.451	1627.37
331	A7	DA5	AM7F5	A	66.9388	194	67.3	0	2	1834.26	0.0165536	0.00865604	0.00201491	-0.00411622	-0.00587832	-0.00370365	0.00563376	-0.00605175	0.000524917	0.00790697	0.006883	0.00291588	-0.00363925	0.00215489	-0.000113625	0.00020945	0.00210995	-0.00273611	0.00401966	0.00169206	-0.000225856	0.00038863	5.26786	4.20916	118.747	1834.26	-0.077512	0.0352304
332	A7	DA5	AM7F5	A	69.0512	165	39.8	0	2	1536.52	0.0122777	-0.000407815	0.00371993	0.00101498	-0.00192283	0.00502836	-0.00137755	0.00459436	-0.00297848	0.00267709	-0.00198112	-0.00539783	0.00330279	0.00100898	-8.57893e-05	0.00137053	0.00332631	-0.0016757	0.000118236	0.000942692	-0.00229818	0.00128244	5.10595	3.68387	114.939	1536.52
333	A7	DA5	AM7F5	A	70.2294	176	46.4	0	2	1668.58	0.016824	-0.0115951	-0.00154198	-0.00391547	-0.00596263	-0.0027247	-0.00198679	-0.00577678	0.0016298	-0.00236893	-0.00624433	0.00555484	-0.00394229	-0.00382177	0.00308972	7.99321e-05	-9.35141e-05	-0.000168516	0.00294599	0.000305919	-0.00204405	0.000770057	5.17048	3.8373	110.106	1668.58	-0.0127472	-0.0235805
334	A7	DA5	AM7F5	A	70.6013	201	75.1	0	2	1876.38	0.0326251	0.00468577	-0.000469081	0.00590372	0.00216858	-0.00539959	0.00109644	0.00874023	0.000983937	0.00428719	0.0042373	-0.000254531	-0.00346802	-0.00185092	0.000681947	0.00275027	0.000947537	-0.00194837	0.00279691	0.000788007	-0.0018919	8.33917e-05	5.3033	4.31882	118.96	1876.38
335	A7	DA5	AM7F5	A	65.9542	167	42.6	0	2	1586.84	0.0178536	-0.0183717	0.0030937	-0.0023292	-0.00101367	-0.00244227	0.00284925	0.00566899	-0.00321036	0.00523385	-0.00558532	-0.00397767	0.00342814	0.00137312	0.000635918	-0.00126113	0.00209471	-0.00358674	0.000818768	0.000261454	-0.000459102	0.00163372	5.11799	3.75185	118.596	1586.84	-0.0339654	-0.0606096
336	A7	DA4	AM7F4	A	69.9264	216	94.3	0	2	2034.26	0.00453761	0.0212264	-0.00184806	0.00104283	-0.00340478	0.000449701	0.00805546	0.00202664	0.000829831	0.00643088	-0.00130312	-0.00316414	0.00549129	-0.00448803	-0.00132007	0.00432204	0.00375574	-0.000750226	0.000929727	-0.00129055	-0.000812261	0.000664648	5.37528	4.54648	119.993	2034.26	-0.00135912	0.086367
337	A7	DA4	AM7F4	A	66.9265	205	83.9	0	2	1902.1	0.00591466	0.0179978	0.00339753	0.00391243	0.00408752	-0.000364775	0.00164505	0.000205745	-0.000262145	0.00178287	0.00680982	-0.00483368	-0.0031855	-0.00325916	0.000368214	-0.00347643	-0.00446358	0.000824804	-0.00014196	-0.00209999	-0.000465522	1.03059e-05	5.32301	4.42963	125.165	1902.1	0.0798618	0.127516
338	A7	DA4	AM7F4	A	60.0989	185	62.6	0	2	1724.73	-0.00693514	-0.00266965	0.0144168	-0.000745504	-0.00189019	0.00118051	0.00211831	0.00143869	0.00131553	0.00228336	0.000510026	-0.0011064	-0.00102968	-0.0019419	-0.000462307	0.000491383	-0.0015727	0.00230052	0.0030291	-0.00423764	-0.00287659	-0.00307428	5.22036	4.13677	127.632	1724.73	-0.12343	-0.0307765
339	A7	DA4	AM7F4	A	70.9791	207	79	0	2	1927.52	0.0158651	-0.00518459	-0.000231149	0.00597289	-0.00232203	-0.00475144	0.0143545	0.00399222	-6.27963e-05	0.0050363	-0.000401092	-0.00385073	0.00214803	0.00173284	0.00297948	0.00172863	-0.00255016	-0.000887684	0.00156861	-0.00201004	0.00136037	6.56073e-05	5.33272	4.36945	114.424	1927.52	0.0681478	0.105099
340	A7	DA4	AM7F4	A	68.1727	211	89.9	0	2	1988.64	0.00823148	0.00398148	0.000504421	-0.00235009	4.22986e-05	0.00723334	-0.00320478	0.00833608	-0.000225689	0.0095414	-0.00433579	-0.0025454	0.00392028	5.32877e-05	0.00216265	0.00361331	-0.000574379	0.00434689	0.00127551	-0.00346091	0.00100155	-0.00107418	5.35186	4.4987	122.844	1988.64	-0.00756739	0.0791815
341	A7	DA4	AM7F4	A	67.7932	210	86.6	0	2	1988.15	0.0074565	0.0027028	-0.00723731	0.000714065	0.00162192	0.00961539	-0.000271091	-0.0036254	-0.00255725	0.0150009	-0.00554639	0.00746362	0.00207759	-0.00616065	0.00532108	0.000968532	-0.00038311	0.000143305	0.000387588	-0.001334	-0.00298157	-0.000664938	5.34711	4.4613	120.058	1988.15	0.0176161	0.0855357
342	A7	DA4	AM7F4	A	59.4129	150	30.4	0	2	1388.22	0.00142251	-0.0100372	-0.0103375	0.00220083	0.00741296	-0.00742942	-0.00318658	0.00118618	-0.00343803	0.00977537	-0.00627975	0.0051267	-0.00404701	0.00648745	0.00354067	-0.00108173	-0.00312864	0.00129008	0.000223295	0.00179963	0.003108	0.000911542	5.01064	3.41444	117.332	1388.22
343	A7	DA4	AM7F4	A	68.2358	208	86.1	0	2	1994.94	0.025352	0.00688289	-0.00210309	-0.00887733	-0.000243956	0.00281308	-0.00884689	0.00461565	-0.00745702	-0.000904777	0.000238526	-0.00238942	0.00392972	-0.00359845	-0.000951037	0.0034469	-0.00299126	0.00295441	-0.000628038	-0.004365	-0.000494877	0.00296105	5.33754	4.45551	122.892	1994.94	0.0661232	0.0977694
344	A6	DA3	AM6F3	A	66.6507	205	85.2	0	2	1941.1	0.0148622	0.0231814	0.00508905	0.0104964	0.00545038	0.00446303	-0.0133052	0.00986906	0.000507023	-0.00462464	-0.00465896	-0.00417527	-0.00139312	-0.00192015	0.000499959	0.00634876	-0.000465616	-0.00387074	0.00232227	-0.00120832	0.00121569	0.00351879	5.32301	4.445	127.104	1941.1	0.0565339	-0.0217745
345	A6	DA3	AM6F3	A	54.2889	157	40.7	0	2	1474.73	-0.00967897	0.00462928	0.013825	0.00494671	0.00602759	0.00111955	-0.00899542	-0.00371185	0.00196519	0.0113114	0.00344203	-0.000978056	0.00310209	-0.00358272	0.00027605	-0.00237213	-4.74894e-05	-0.000278562	0.000712416	-0.00257975	-0.00265636	0.00019427	5.05625	3.70623	136.729	1474.73	-0.0417424	-0.0745211
346	A6	DA3	AM6F3	A	69.5675	210	99.1	0	2	2021.53	-0.0072905	0.00909661	0.00535767	-0.00804983	-0.000802788	-0.0058298	-0.00807439	-0.00553106	0.00861983	0.0061527	0.00949112	0.000878492	-0.00330455	0.00413334	-0.000232141	0.00428836	0.00336406	-0.00090023	2.72012e-05	0.000841301	-0.00028919	-8.36823e-07	5.34711	4.59613	137.388	2021.53	-0.0500628	0.00402943
347	A6	DA2	AM6F2	A	68.9336	213	97.8	0	2	2051.54	0.00647854	-0.00865285	0.00114176	0.00607636	-0.0109058	0.00923366	0.00481387	0.00397772	0.00406601	0.0185156	0.00466254	-0.00331183	0.0084674	-0.00129909	0.00314768	-0.000172238	-0.00264788	1.45612e-05	0.00193294	0.00055297	-0.0016852	0.00103389	5.36129	4.58292	129.858	2051.54
348	A6	DA2	AM6F2	A	65.2497	211	88.3	0	2	2005.99	0.00656405	0.0299682	-0.00878911	-0.000828128	-0.00369743	0.000846646	-0.00653857	-0.00092172	0.00216288	-0.00021808	0.00462621	-2.10545e-05	0.0075602	-0.00238952	0.000993788	0.000378637	0.00258867	-0.000624569	-0.00044668	0.00106691	-3.38955e-05	0.00152991	5.35186	4.48074	120.658	2005.99	-0.0454351	-0.0455615
349	A6	DA2	AM6F2	A	62.9974	210	88.3	0	2	1990.98	0.00983659	0.00351177	-0.00506017	-0.00395552	-0.00515574	-0.0125697	0.00423496	0.00858209	0.00419142	0.0113678	-0.0041613	-0.000762888	0.00369403	0.00501227	-0.00303368	0.00108807	0.00343214	-0.00285673	-0.00184711	-0.00143149	0.000783414	0.000303524	5.34711	4.48074	122.415	1990.98	0.00129066	-0.0669591
350	A6	DA2	AM6F2	A	68.5458	184	61.5	0	2	1730.77	0.00463913	0.0107802	0.00441804	0.00124644	-0.00628281	0.00589926	-0.00593166	0.00696466	-0.0132376	0.00276718	0.00544597	-0.0034052	0.00180674	0.00364552	0.000189768	0.00152649	0.000917952	-2.41555e-05	-0.00087108	-0.00233229	0.000674219	-4.45712e-06	5.21494	4.11904	127.474	1730.77
351	A6	DA2	AM6F2	A	51.8631	199	75.8	0	2	1827.09	-0.00643764	0.0023197	-0.00475879	-0.00464172	-0.0182312	-0.0046923	0.000684005	-0.00518075	-0.00117765	0.0130636	0.00923859	0.00352213	0.00129116	-0.000271915	0.00297538	-0.000193083	0.000177154	-0.00101509	-0.00181188	0.00146262	3.16948e-05	0.000860827	5.2933	4.3281	123.779	1827.09
352	A6	DA2	AM6F2	A	63.0028	197	73	0	2	1823.74	0.00748026	0.0264807	-0.00877512	0.0100527	0.00346262	0.00119708	0.00204863	0.000638322	-0.00489746	0.00309017	-0.00218673	0.00294187	0.00273283	-0.00383223	0.00269728	0.00148395	0.000266516	-0.0041968	0.000838116	1.54291e-05	-0.00240718	0.000706505	5.2832	4.29046	122.928	1823.74	-0.105799	-0.0815835
353	A6	DA2	AM6F2	A	62.7342	202	83.8	0	2	1918.14	0.00354124	-0.0126502	0.0070622	-0.00119687	-0.00402825	-0.00288899	-0.00102084	0.00179214	-0.00450847	0.0156863	0.00376175	-0.000526752	0.00627802	-0.00447365	-0.00209222	-0.00119009	0.00157407	0.000613802	-0.00115097	0.00283987	-0.00020929	-0.000966116	5.30827	4.42843	130.752	1918.14	-0.119598	-0.00788161
354	A6	DA2	AM6F2	A	61.5836	205	86.7	0	2	1937.52	0.00381988	0.0104462	0.00303353	-0.00859487	-0.0154018	-0.00390277	-0.00783714	0.00308335	-0.00916646	0.00675121	-0.00135594	-0.00352051	0.000879143	-0.00231428	0.00105284	0.00251775	0.00376611	-0.00355457	-0.0017291	0.0019228	-0.00224106	-0.000805558	5.32301	4.46245	129.342	1937.52	-0.00323415	-0.0329826
355	A6	DA2	AM6F2	A	54.4153	182	60.6	0	2	1712.72	0.00204385	0.00180676	-0.00491231	0.00186646	-0.0124136	0.000815831	-0.00634491	0.00286831	-3.95516e-05	0.00626314	0.00283274	0.00782568	0.00341892	-0.00427575	0.00397312	-0.00234026	0.00160475	-0.00627686	-0.000199749	0.00347552	-0.00292517	0.000667678	5.20401	4.10429	129.856	1712.72	-0.0483705	-0.0882081
356	A6	DA2	AM6F2	A	54.1002	196	71.2	0	2	1840.92	0.0043958	0.00300974	-0.00581903	0.000594324	-0.00705481	0.00553767	-1.27839e-05	0.0033093	-0.000239515	0.0137899	0.00633526	-0.00391494	0.00493277	0.00126131	0.00299273	-0.00525925	0.00163509	-0.000449728	0.000706225	0.00267336	-0.00143713	-0.000869803	5.27811	4.26549	121.768	1840.92	-0.118757	-0.083455
357	A6	DA1	AM6F1	A	68.0882	172	51.5	0	2	1636.63	0.00871898	0.0050683	0.00252044	0.00969918	0.00356432	0.000761111	-0.000194855	0.000817428	-0.00632194	0.00519796	-0.00199682	-0.00133685	0.00442031	0.0014954	0.000338635	-0.00147093	8.51399e-05	-0.00107956	0.000786558	0.000573348	-0.0027339	-0.00132606	5.14749	3.94158	131.063	1636.63	-0.193467	-0.106733
358	A6	DA1	AM6F1	A	69.3281	191	76.1	0	2	1747.75	0.000105868	0.00248364	0.0163848	0.00695548	-0.00475216	-0.00706339	0.00564737	0.00918837	0.0014591	0.00148514	0.00351332	-0.00332507	-0.00396434	-0.00159645	0.00212712	-0.00103394	-0.000237641	0.00256196	-0.000629578	0.000119534	-0.00173633	-0.000791648	5.25227	4.33205	140.795	1747.75
359	A6	DA1	AM6F1	A	71.8828	194	72.9	0	2	1797.16	0.0138447	0.00358336	0.00374143	-0.0031939	-0.00378104	-0.00414111	-0.00139714	0.0039501	0.00334344	-0.00278721	-0.000501181	-0.00191252	0.00123511	0.000759234	-0.00559959	-0.000685122	0.00413841	0.000161151	0.00284331	-0.000992303	-0.00159247	-0.000356376	5.26786	4.28909	128.628	1797.16	-0.0940122	-0.0965173
360	A6	DA1	AM6F1	A	71.2232	214	99.1	0	2	2015.52	0.0185663	-0.000820546	0.00228511	-0.00671097	-0.00635237	-0.00128569	0.00591304	0.00338176	0.00957152	0.00736817	0.00389779	-0.00162598	-0.00333675	-0.00498423	-0.00247346	0.000459656	0.00138015	-0.000938332	0.00211993	-0.000997088	-0.00139034	0.00065865	5.36598	4.59613	129.722	2015.52	-0.0101514	-0.0758883
361	A6	DA1	AM6F1	A	59.7912	202	94.6	0	2	1897.83	-0.00947212	0.0217683	0.0118816	-0.000621429	-0.00290295	-0.00574965	0.0013488	0.00910845	0.00638138	0.00704979	-0.000825698	-0.00466664	-0.000114154	0.00108304	-0.000368567	5.61879e-05	3.33336e-05	0.00531041	-0.00238516	0.0014978	-0.00208422	-0.00170136	5.30827	4.54966	147.603	1897.83	-0.0834945	-0.0606753
362	A6	DA1	AM6F1	A	52.3282	210	110	1	2	1990.78	-0.00931559	0.00744072	0.0226624	0.00842141	-0.010227	-0.00137913	-0.00795311	0.00036999	-0.00523688	0.00210744	0.00752843	0.00378279	-0.00538167	-5.2961e-05	0.000388306	-0.00159462	0.00101831	-0.00127044	-0.000353039	0.000827681	-0.00077663	0.000795244	5.34711	4.70048	152.499	1990.78	-0.0224379	-0.0146239
363	A6	DA1	AM6F1	A	73.7415	194	82.8	0	2	1852.79	0.00890026	0.00686629	0.0120198	-0.00450819	0.000203118	7.8813e-05	-0.00730804	0.00352534	-0.0009155	0.0126958	-0.00244091	-0.00804403	-0.000742016	0.00395174	-0.00131146	-0.00134985	0.00253402	0.00392525	-0.00107359	0.00190381	-0.00134582	-0.000395182	5.26786	4.41643	146.096	1852.79	-0.10802	0.0091963
364	A6	DA1	AM6F1	A	74.2342	212	92.5	0	2	1986.26	0.0228229	0.00465102	0.00834707	-0.00458051	-0.0102979	-0.00327218	-0.00550379	0.0158737	-0.00168251	-0.00374266	-0.00722032	-0.00437621	-0.00333305	0.002118	-0.00530165	-0.0043421	0.00190023	-0.00350807	0.000162367	0.000202193	-0.00163477	-0.00197826	5.35659	4.52721	124.592	1986.26	-0.0812966	0.0853873
365	A6	DA1	AM6F1	A	69.0088	175	48.5	0	2	1563.89	-0.00682568	0.021213	0.00258764	0.00783481	-0.00925325	0.00337298	-0.00520863	0.0107348	-0.00705186	-0.00209499	0.00505955	-0.00582255	-0.00411196	-0.00179344	-0.00179057	0.00264464	0.00416561	-0.00457005	0.00187805	0.00096855	-0.000239801	-0.000266939	5.16479	3.88156	117.102	1563.89
366	A5	DA15	AM5F15	A	66.0881	188	61.6	0	2	1785.9	0.00982954	0.00725044	-0.0107979	-0.00657846	-0.00783454	-0.00618421	-0.00574988	0.00110412	0.000920113	0.000689033	-0.00752493	0.00233354	-0.0088939	0.00709408	0.00338751	0.00190081	-0.00558761	0.00607953	-0.000263551	-0.00140606	0.00136003	0.00205405	5.23644	4.12066	119.593	1785.9
367	A5	DA15	AM5F15	A	63.6985	195	66.5	0	2	1852.19	0.011479	-0.010908	0.00164789	-0.0021812	-0.0066867	0.0010793	0.00496057	0.00660854	0.00391927	-0.00311367	0.000648877	8.06098e-05	6.21879e-06	0.000744526	0.0032009	0.0016892	-0.00277595	0.0012264	-0.00158901	-0.000362759	-0.00137466	0.00189106	5.273	4.1972	115.514	1852.19	-0.108681	-0.0620912
368	A5	DA15	AM5F15	A	68.8374	194	73.2	1	2	1847.16	-0.000760871	-0.0155651	0.0235195	-0.000634646	-0.0111011	0.00140078	0.000975461	0.00934589	-0.00546089	-0.000418307	-0.00709343	-0.000397975	-0.00355046	-0.000435119	0.00120446	-0.00355956	0.000351538	0.0040185	0.000237135	-0.00281298	0.000484539	-0.000268568	5.26786	4.2932	129.157	1847.16	-0.0255708	0.00473584
369	A5	DA15	AM5F15	A	72.6149	191	60.6	0	2	1775.93	0.0220498	-0.00978428	-0.0105122	0.00145743	-0.00991365	-0.00290969	-0.000912041	0.00388463	4.04102e-05	-0.0111207	-0.00247444	0.00235784	-0.0088019	0.00502798	0.00595388	-0.000529526	-0.000300912	0.00331628	0.00098599	0.00186473	0.000314816	0.00180383	5.25227	4.10429	112.118	1775.93
370	A5	DA15	AM5F15	A	68.8584	193	72.9	1	2	1802.05	0.0012786	-0.00590194	0.0113249	0.00914892	-0.0153541	-0.00667089	-0.00928683	0.00397741	-0.0110379	-0.00494514	-0.0039622	0.00164121	-0.00251532	-0.000102415	0.000262056	-0.00222132	0.00212873	0.00531847	-0.00097301	-0.00135962	0.000687758	0.00110704	5.26269	4.28909	130.666	1802.05	-0.13183	-0.140584
371	A5	DA15	AM5F15	A	75.1531	197	78.4	0	2	1894.71	0.00648082	-0.0155031	0.00531696	0.00117403	-0.0121037	-0.00869291	-0.00468055	0.00151819	0.00297848	0.00213285	-0.0037114	0.00173282	-0.00203757	-0.00204031	0.00157923	-0.00342492	-0.00185232	0.00292511	-0.00174196	0.00135038	-0.00067598	0.000840036	5.2832	4.36182	132.021	1894.71
372	A5	DA15	AM5F15	A	70.5899	211	88.9	0	2	2033.85	0.0274772	0.00164372	-0.00378282	0.00114115	-0.0034176	-0.0104473	-0.00321593	0.000391549	-0.000922926	0.00104524	-0.0021587	0.00670178	-0.00149524	-0.00431566	-0.000923404	-0.000951913	-0.00167972	0.000989603	0.00125395	0.00204146	0.00173063	0.00256995	5.35186	4.48751	121.478	2033.85
373	A5	DA15	AM5F15	A	73.3677	190	64	0	2	1787.12	0.00180858	-0.0210165	-0.00119233	-0.000414306	-0.0199416	0.00206787	0.00190609	0.00973911	0.00724522	-0.000456841	-0.00956846	-0.00270256	-0.00113373	0.00631006	-0.00019792	-0.00270689	0.00304796	0.00207914	-0.000195468	0.00373861	0.000727386	0.00189583	5.24702	4.15888	120.315	1787.12
374	A5	DA15	AM5F15	A	78.4453	194	69	0	2	1877.62	0.0250705	-0.00922862	0.000352087	-0.000873856	-0.0155761	-0.00539155	0.0029041	0.00130546	0.00154663	-0.00693348	-0.00252129	-0.0061814	-0.0025965	0.00141235	-0.00270451	-0.00168661	0.000321603	0.00155447	0.00280191	-1.73795e-05	-0.00260191	0.00314106	5.26786	4.23411	121.746	1877.62
375	A5	DA15	AM5F15	A	64.2275	192	75.8	0	2	1788.79	-0.00863301	0.0148007	0.0135887	0.00897889	0.000495075	-0.0128606	0.00220577	0.00222716	0.00290388	0.00928358	-0.00243092	0.00399781	-0.00698162	-0.000732731	-0.00140536	-0.00435228	0.001678	0.00241822	-0.000951042	0.00437278	0.000626838	0.00503331	5.2575	4.3281	138.029	1788.79
376	A5	DA14	AM5F14	A	70.9234	195	62.6	0	2	1783.93	0.0372459	-0.0188369	0.0124082	0.0182091	0.0067809	-0.00346689	0.00509237	0.00560209	-0.00396907	0.001841	0.00735427	-0.00490722	0.00372423	-0.0018262	0.00781854	-0.00738532	-0.00314829	-0.000571711	-0.000817786	0.000638745	-0.000643754	0.00189351	5.273	4.13677	108.739	1783.93	0.0340133	0.11414
377	A5	DA14	AM5F14	A	74.5493	213	98.3	0	2	1932.11	-0.009978	0.00439802	0.0388049	0.00540025	0.00835554	-0.00425567	0.00822995	0.0136485	0.00251966	0.00520265	0.00160865	-0.00449212	-0.00216337	0.00100837	0.000595443	-0.00686148	-0.000103929	0.000375431	-0.000331568	8.58981e-05	0.0001713	-9.52476e-05	5.36129	4.58802	130.521	1932.11	0.00147588	-0.0307766
378	A4	DA12	AM4F12	A	70.5966	155	45	0	2	1466.28	-0.000931553	-0.00441659	0.0156993	-0.00628648	0.00276489	-0.00291201	-0.0165754	0.00645525	0.00552656	0.00469578	0.00873134	0.00174298	-0.00572355	0.000541598	-0.00291004	-0.00217555	-0.00478812	-0.000589198	-0.00153471	-0.000840441	-0.00164314	0.000878093	5.04343	3.80666	157.188	1466.28	0.0277672	0.0785988
379	A4	DA12	AM4F12	A	75.7029	188	68.2	0	2	1817.84	0.0191751	0.00823787	0.00292236	0.00476943	-0.00898057	-0.000428436	-0.0163861	0.00393268	-0.00766104	0.0051169	-0.00143517	-0.00539637	0.00121171	0.00177324	0.00290598	-0.00591528	-0.00483339	0.00157189	0.000982386	-0.00117717	0.00110917	0.000723889	5.23644	4.22244	132.407	1817.84
380	A4	DA11	AM4F11	A	46.2346	187	66.1	1	2	1742.97	-0.0137932	0.0168317	0.00586949	0.00543609	-0.00221139	-0.0121704	-0.0101509	-0.00330516	0.00638682	0.00334556	0.00059977	0.0103721	0.00813943	-0.00460503	0.000154031	0.00525054	-0.00124149	-0.000709821	-0.00144526	-0.000809575	0.000934934	-0.000811797	5.23111	4.19117	130.429	1742.97	-0.0437691	-0.0869565
381	A4	DA10	AM4F10	A	74.1583	161	42.2	0	2	1543.11	-0.000947094	-0.00988237	-0.00181594	-0.00103336	-0.0110876	0.00130156	-0.00628226	-0.0038449	-0.00968028	-0.000711759	0.00248258	-0.000915525	-0.00548194	0.00147632	0.00222275	-0.000397543	-0.000341833	0.00122088	-0.000473752	-0.000949924	-0.00013429	-0.00122689	5.0814	3.74242	131.319	1543.11
382	A4	DA10	AM4F10	A	70.5171	187	69.2	0	2	1805	0.00442142	0.00478946	0.00299951	0.00226708	0.00169728	-0.00245446	-0.00959175	0.000857527	-0.00551888	0.00627265	-3.27179e-05	0.000937362	0.00432245	0.00367813	0.00439636	0.00288442	-0.00341935	-0.00130997	-0.000267111	-0.000341723	-0.00225974	0.000552504	5.23111	4.237	136.546	1805
383	A4	DA10	AM4F10	A	75.1216	169	43.3	0	2	1605.91	0.0102541	-0.00552337	-0.00872926	0.00164889	-0.00986705	0.00355709	-0.00162634	0.00238879	-0.00355937	-0.000327032	-0.00355617	0.000876023	0.00141607	0.00228084	-7.2073e-05	-0.00169479	-0.00133534	-0.00151502	0.000835704	0.000159284	-0.000866799	0.0012239	5.1299	3.76815	116.256	1605.91	-0.0376379	-0.0162478
384	A4	DA10	AM4F10	A	68.58	167	45.2	0	2	1532.26	-0.00557255	-0.0173166	0.0126833	0.00489525	-0.00213239	-0.00766414	0.00797845	0.00769443	-0.0012313	-0.00266826	0.00931896	0.00237684	0.00231782	0.00219207	0.00131895	0.000910474	-0.00374676	0.00103927	-0.00284028	0.000181501	-0.00179002	-0.000129806	5.11799	3.8111	125.834	1532.26
385	A4	DA10	AM4F10	A	76.7202	215	98.8	0	2	2028.41	0.00813851	0.0119911	0.00068395	-0.000745075	-0.000584739	-0.00954492	0.00167816	0.0038575	0.00720583	0.00215418	-0.00665334	0.00383059	0.00162714	0.00261646	0.000571624	0.000127943	-0.00337887	-0.000545032	0.00138955	-0.00150704	-0.00133096	0.000314992	5.37064	4.5931	127.507	2028.41
386	A4	DA10	AM4F10	A	68.44	163	40.2	0	2	1512.31	0.0115668	-0.0224674	0.01067	0.0016364	-0.00513495	-0.0058987	0.00287981	-0.00656148	0.00379828	0.00583166	0.00209411	0.0015378	-7.84916e-05	0.0047073	0.00189018	-0.00264239	-0.00120031	0.00036113	-0.00126267	0.00191098	0.000100172	-0.000552604	5.09375	3.69387	120.483	1512.31
387	A4	DA10	AM4F10	A	73.1568	190	70.2	0	2	1774.62	0.0195389	-0.012876	0.0183646	-0.00105846	-0.00367489	-0.00686703	-0.00507471	0.00719243	-0.00123281	-0.00278032	0.00291553	-0.000975766	2.29778e-06	0.0062486	0.00217783	0.00540805	-0.00174139	-0.00562739	-0.00153231	-0.000563569	-0.00185146	-0.000321936	5.24702	4.25135	131.971	1774.62	-0.0291632	-0.049119
388	A3	DA9	AM3F9	A	72.696	199	73.1	0	2	1906.44	0.0295379	-0.0261707	0.00205947	0.00438426	-0.00436986	0.00883583	-0.00438122	0.0093517	0.00664985	0.00520513	0.00209719	0.0009893	-0.00163039	-0.00535618	0.000561577	-0.00182029	-0.000175391	0.00359085	-8.18498e-06	0.000342645	-0.000413807	-0.00078745	5.2933	4.29183	119.37	1906.44
389	A3	DA9	AM3F9	A	73.299	195	62.1	0	2	1847.78	0.0438949	-0.000453933	-0.0078036	-0.00338733	0.00897554	-0.00470707	-0.00559586	-0.00131438	0.00203134	-0.00251943	-0.00105962	0.00715658	0.0026877	0.00257687	0.000734058	-0.00183809	0.00441753	0.00129623	-0.00219945	-0.00277462	-0.000327115	-1.39625e-05	5.273	4.12875	107.871	1847.78
390	A3	DA9	AM3F9	A	64.3045	198	75.1	0	2	1876.26	0.0232082	-0.00838519	0.00491262	0.00064947	-0.00584934	0.00580572	0.00671573	0.00404539	0.00301406	0.000912097	0.012124	0.00378664	-0.0015259	-0.00356336	0.00288792	-0.00184848	0.000539979	0.00128898	-0.000859281	-0.00210959	-0.0013569	-0.0027581	5.28827	4.31882	124.53	1876.26	0.0906637	-0.0951709
391	A3	DA9	AM3F9	A	70.1469	204	75.9	0	2	1928.52	0.0362511	0.00165875	-0.000775385	0.00680324	0.00650842	-0.00400523	-0.00389192	0.000953834	-0.00262755	0.00545386	-0.00201954	0.0103569	-0.00433653	-0.00471029	0.00253337	0.000878545	0.00264093	0.00155735	0.000294257	-0.00105516	-0.00012049	0.000516226	5.31812	4.32942	114.928	1928.52
392	A3	DA9	AM3F9	A	69.7541	180	52.5	0	2	1734.37	0.0410037	-0.00372704	-0.00257167	0.0102808	0.00717709	-1.14153e-05	0.00242123	0.00161151	-0.00334275	0.0067535	-0.00629008	0.0061394	0.000818954	-0.00369184	-0.00227702	0.000664722	-0.00166768	0.00224655	0.000715357	-0.000234652	-0.00112045	-0.00173231	5.19296	3.96081	116.346	1734.37
393	A3	DA9	AM3F9	A	66.8825	174	47.9	0	2	1659.81	0.0267688	0.00248161	-0.00649167	0.0117486	-0.00333349	0.00417035	-0.00225579	-0.00425077	0.00199077	0.00749941	-0.00926199	0.00596262	-0.00266944	-2.78836e-05	0.00218082	0.00108001	-5.12547e-05	-0.00050648	0.000494513	-0.0018246	0.00064792	-0.00206716	5.15906	3.86912	117.688	1659.81
394	A3	DA9	AM3F9	A	63.843	198	68.1	0	2	1917.69	0.0218022	-0.0114637	-0.00393852	-0.00941519	0.00439155	0.00187809	-0.00205995	0.000917526	-0.007243	0.00302809	-0.0181008	0.00323064	-0.00520452	-0.00251354	-0.00024132	-0.000223873	0.00606485	0.00561387	-0.00034344	-0.000113099	0.00106819	0.0001869	5.28827	4.22098	112.923	1917.69
395	A3	DA9	AM3F9	A	68.5961	190	54.8	0	2	1763.79	0.0262798	-0.00904042	-0.00635051	-0.000484692	0.00379503	0.00444209	0.00908896	0.00399802	0.00622631	0.000171155	-0.00110575	0.00192044	0.00731275	-0.00400965	0.00092073	-0.00280457	0.00045818	0.00198619	0.00114045	0.00048586	0.000564036	-0.00120987	5.24702	4.00369	103.02	1763.79
396	A3	DA9	AM3F9	A	68.3792	187	61.6	0	2	1772.71	0.0303967	0.00512882	0.00328401	0.00820679	-0.00305891	-0.00166054	0.00322764	-0.00265845	-0.00520652	0.00577533	-0.00487021	-0.000483678	-0.00351359	-0.00268189	-3.04322e-05	-0.0016807	0.000408598	0.00206482	0.00110494	0.000596031	-0.000314026	-0.000577825	5.23111	4.12066	121.55	1772.71	0.0371501	0.0186397
397	A3	DA9	AM3F9	A	61.92	177	46.9	0	2	1661.04	0.0323418	-0.00475075	-0.00785818	0.0084623	0.000344244	0.00497635	0.00999755	-0.00216094	0.00228081	0.00774698	-0.00279172	0.0050338	0.00208943	-0.0038166	-0.0014618	-0.00463689	-0.00170521	0.000566967	0.000792085	-0.000398214	4.87628e-06	0.000365349	5.17615	3.84802	109.39	1661.04	-0.0468377	0.0655361
398	A3	DA9	AM3F9	A	64.2992	189	57.8	0	2	1755.43	0.0257663	0.00242332	-0.0113587	0.00213531	-0.000498487	0.01806	-0.000597244	-0.000498618	0.00402303	0.00703253	0.00293765	0.00478239	-0.00259649	0.00355835	0.000563029	0.00130137	-0.000276602	0.0051427	0.000367487	-0.000983229	0.000886714	-0.000663646	5.24175	4.05699	110.419	1755.43	-0.0372971	-0.135176
399	A3	DA9	AM3F9	A	59.207	181	49.7	0	2	1692.72	0.0281903	0.0240889	-0.0221051	0.0073044	0.00477392	0.0108022	0.00313769	0.0030079	0.0013179	0.00473127	0.00650626	-0.00140926	0.0057474	0.000459054	0.00167102	0.00700635	8.55969e-05	-0.000429521	0.00240486	-0.000985743	0.00053983	-0.00022979	5.1985	3.906	108.3	1692.72
400	A3	DA9	AM3F9	A	71.833	195	70.8	0	2	1888.26	0.0263309	0.0118654	-0.00375314	0.0116649	-0.00340441	-0.000850193	0.00236945	-0.00484071	-0.00657135	0.00285833	-0.001005	-0.00122828	-0.00247519	0.000834608	0.00374418	0.00110478	0.000425679	0.00244325	-0.000329108	0.000115117	0.000436949	0.000807792	5.273	4.25986	122.983	1888.26
401	A3	DA9	AM3F9	A	71.6165	197	68	0	2	1875.03	0.032666	-0.00678043	-0.00403752	0.0082908	-0.00597233	0.00899295	0.00599286	0.00241668	0.0066042	0.00588827	0.00155409	0.00285765	-0.00342997	-0.0069538	0.00489503	-0.00164947	0.000504463	0.00149678	0.00124227	0.000285147	-0.000555207	3.40418e-05	5.2832	4.21951	114.508	1875.03
402	A3	DA9	AM3F9	A	62.1512	200	72.9	0	2	1927.33	0.0378885	0.00493496	-0.0112363	0.00193344	-0.0108102	0.000200539	-0.00303198	0.00591842	0.0046592	-0.000973213	-0.00829394	-9.60238e-06	0.00134152	-0.00278932	-0.000995513	0.0037268	0.0012664	0.00322717	0.000703994	-0.00116439	0.00141634	-0.000160755	5.29832	4.28909	117.241	1927.33
403	A3	DA8	AM3F8	A	66.7122	178	53.4	0	2	1651.77	0.00947167	-0.00269491	-0.00266975	0.00218025	-0.0033344	-0.00394272	-0.0121965	-0.00199578	-0.000659263	0.0039591	0.00423894	0.00243119	-0.00301433	-0.000578089	0.00148242	0.00241677	0.000612628	0.000800094	0.000756232	0.000721524	0.00176011	-0.000492368	5.18178	3.97781	122.434	1651.77
404	A3	DA8	AM3F8	A	68.249	195	74.5	0	2	1835.11	0.00709457	-0.00762736	0.00642126	0.00399197	-0.0141817	0.00478129	-0.00315526	-0.00665279	0.00344812	0.00985738	8.07398e-06	-0.00302323	0.000720012	0.000452944	0.00168374	0.00177997	-0.00116672	0.00181183	0.000536694	0.000115995	0.00134897	0.000579823	5.273	4.3108	129.41	1835.11
405	A3	DA8	AM3F8	A	75.4452	181	59.2	0	2	1694.25	0.0130045	-0.00856286	0.0162937	0.00481332	-0.00178507	0.000866991	-0.00802195	-0.000360169	0.000372117	0.00491803	0.00559838	0.00503907	0.00238285	0.00162458	-0.00265164	0.00103511	-0.00112342	0.000129521	-0.00108582	0.00137532	0.00171826	-0.00036437	5.1985	4.08092	129.001	1694.25
406	A3	DA8	AM3F8	A	67.1406	186	62.2	0	2	1793.22	0.0209276	-0.0132236	-0.0016313	0.000812152	-0.00676415	-0.0125348	-0.00891491	-0.00249239	-0.00325192	0.00349184	-0.000609045	0.00516353	-0.00189669	-0.00232352	-0.00401564	0.000312173	0.00123645	-0.00036465	0.00177737	0.000650253	-0.00041248	0.000982571	5.22575	4.13035	124.753	1793.22
407	A3	DA8	AM3F8	A	71.2286	177	56	0	2	1705.7	0.0145095	-0.00825241	0.00731148	0.000946679	-0.00196399	-0.00418925	-0.00492372	-0.00644244	0.000934289	-0.00116274	0.00354724	0.00426529	-0.00290522	0.00598959	-3.02348e-05	-0.00119471	-0.00199093	0.000364789	-0.00108348	-0.000379858	0.000876725	-0.000361501	5.17615	4.02535	130.615	1705.7
408	A3	DA8	AM3F8	A	69.6061	198	80.7	0	2	1906.82	0.0217933	-0.00895234	0.00959145	0.00557235	-0.0118577	-0.00491062	-0.0102501	1.60946e-05	3.96141e-05	0.000607838	0.00129043	0.001315	0.00162104	0.00385078	-0.00250375	0.00409092	0.00219626	0.000107052	0.00137338	-0.000749134	0.000236649	0.00253804	5.28827	4.39074	133.816	1906.82
409	A3	DA8	AM3F8	A	70.7146	178	49.1	0	2	1681.67	0.0178817	-0.00294236	0.00113694	0.00801618	-0.00796151	0.000579632	0.00519151	3.07749e-05	-0.00810517	-0.00236126	-0.00736362	-0.00890129	0.00388577	-0.0023311	-0.00277999	-0.00309234	0.00118563	0.00185801	0.00130133	0.00166344	0.000791086	0.000658308	5.18178	3.89386	112.575	1681.67	-0.0286503	0.00556619
410	A3	DA8	AM3F8	A	55.9963	179	55.3	0	2	1691.83	0.0106005	-0.000772467	0.00668087	0.00483383	-0.00549319	-0.00620906	0.00182945	-0.00179518	-0.00659757	0.0100089	-0.00122655	-0.00657056	-0.00292642	-6.26517e-05	0.00234913	0.00171584	-0.00102946	-0.000433597	-0.000836621	0.000220145	0.000537544	-0.000301843	5.18739	4.01277	124.647	1691.83	-0.000576939	-0.0123181
411	A3	DA8	AM3F8	A	59.7041	173	47.2	0	2	1610.74	0.00143806	0.00355172	-0.00458322	0.00524268	-0.00563583	-0.00710001	0.00745203	0.00126418	-0.002775	0.00896449	-0.00163856	-0.00104002	0.0027559	-0.00207483	0.00127947	0.00124637	-0.00322112	-0.00326546	0.000330308	0.000614565	-0.000938059	-0.00044983	5.15329	3.85439	118.02	1610.74
412	A3	DA7	AM3F7	A	73.5631	218	94.8	0	2	2106.37	0.0387582	0.00438744	-0.00243017	0.00865331	0.00196671	-0.00388432	-0.00378817	0.00587609	0.00640915	0.00962948	0.000822144	0.00300689	0.00210429	-0.00146393	-0.000945428	-0.00198647	0.00448714	-0.0001456	0.000555584	-0.00208627	0.00183306	-8.13222e-07	5.3845	4.55177	117.293	2106.37	0.00511336	0.018675
413	A3	DA7	AM3F7	A	66.4618	174	50.7	0	2	1618.76	0.011015	-0.00678724	0.0101316	0.00248556	0.00121302	0.0011627	-0.000622938	0.00390591	0.00508463	0.00653579	0.00268316	-0.00158473	-0.00272071	0.000465916	0.00534088	0.00337562	0.000483309	0.00178009	0.000308832	-0.00129037	-0.00135397	0.000603885	5.15906	3.92593	124.567	1618.76
414	A3	DA7	AM3F7	A	67.6028	209	86.2	0	2	1966.08	0.00182007	-0.00676447	0.0145477	-0.000490502	-0.0061229	0.00650562	-0.0133583	0.000390246	-0.00670106	0.00699643	-0.00701419	0.00290959	0.00366628	-0.00359032	0.00521367	-0.00857556	0.00360557	-5.05084e-05	0.00137065	-0.00137851	0.000734922	-0.00223912	5.34233	4.45667	121.252	1966.08	-0.0396737	-0.021449
415	A3	DA7	AM3F7	A	79.9082	221	98.3	0	2	2121.43	0.0272574	-0.0169839	0.00166189	-0.00841315	0.00256251	-0.00325049	-0.0094012	0.002518	-0.00309331	0.000821008	0.00229768	0.00503296	0.00475347	-0.0045691	-0.00157773	-0.00260824	0.000581703	-0.000142875	0.000460946	0.00180168	0.00161117	0.000299114	5.39816	4.58802	116.669	2121.43	0.0213131	0.0878528
416	A3	DA7	AM3F7	A	77.3995	210	84.2	0	2	1895.96	0.0311052	-0.00797957	0.00975432	0.00857852	0.00487057	0.0023231	0.00125873	0.010032	0.00433709	0.00778262	-0.00600371	-0.000889748	0.00455337	-0.0011858	-0.0032723	-0.00121311	-0.00325089	0.00318263	-0.000681708	0.00148939	0.00205845	0.000960882	5.34711	4.43319	116.731	1895.96	0.0240221	0.0426198
417	A3	DA7	AM3F7	A	77.3704	250	149.3	0	2	2302.44	0.00458908	-0.00395039	0.0161038	0.00462128	0.00234797	-0.00333255	0.00150077	0.00296347	-0.00828852	0.00995006	-0.00319819	0.00340217	0.00670385	-0.00238787	0.00485083	-0.00207925	0.00311012	0.00483404	0.00176454	-0.00189215	0.00248803	-0.000333575	5.52146	5.00596	121.763	2302.44	-0.0288256	0.032607
418	A3	DA7	AM3F7	A	76.3112	206	78.3	0	2	1928.01	0.0281406	0.00332747	-0.00749455	0.00193604	0.00244537	-0.00724968	-0.000344889	-0.000865822	-0.0036244	0.0101336	0.00256967	0.00117135	0.000210208	-0.00527574	0.00319991	-0.00162698	0.00280831	-0.000863946	-0.000910205	0.000738073	0.00215244	-0.000175647	5.32788	4.36055	115.094	1928.01	-0.0114326	-0.0284705
419	A3	DA7	AM3F7	A	72.9771	234	123.7	0	2	2213.23	0.0226455	0.000798405	-0.00469288	0.00442064	0.00208317	-0.00739943	-0.00194767	-0.000400625	0.0104859	0.00691541	0.000669377	-0.00156699	0.00549887	0.00171368	0.00425086	-0.0074223	0.001712	0.00130212	-0.00106205	0.00107716	0.00221179	0.000699385	5.45532	4.81786	123.377	2213.23	-0.0397377	-0.0323143
420	A3	DA7	AM3F7	A	79.3364	204	75.4	0	2	1931.35	0.0319799	0.00578289	-0.00358522	0.0152417	0.000966466	0.00978774	0.00428332	0.00769223	0.000964758	0.00665438	-0.00250296	0.00686356	0.00167247	0.00880297	0.000251677	-0.00574321	0.00123008	0.00103292	0.00309799	0.00232428	0.000100076	4.40562e-05	5.31812	4.32281	114.171	1931.35
421	A3	DA7	AM3F7	A	75.448	208	94.1	0	2	2014.32	0.00559406	0.00785246	0.0154129	0.000420891	0.00301592	-0.00494272	0.0037476	0.002418	0.011861	0.00382629	-0.00178321	0.000683699	0.00305179	0.00183279	0.00292961	-0.00148181	-0.00178718	0.00212927	0.00240244	-0.00211406	-0.000339968	-0.00170214	5.33754	4.54436	134.311	2014.32
422	A2	DA6	AM2F6	A	77.7981	191	69.1	0	2	1776.15	0.0228302	0.00468071	0.00696065	0.00450073	-0.00732774	-0.00118695	-0.00458243	-0.00575212	0.00441792	0.00308735	0.00373394	-0.0101183	0.0068261	-0.0047295	0.0066708	-0.000333228	-0.00178464	0.00117187	0.000645246	-0.000306126	-0.00196133	0.00250492	5.25227	4.23555	127.844	1776.15
423	A2	DA6	AM2F6	A	59.08	162	39.9	0	2	1560.12	0.0101579	-0.0150695	-0.00595029	-0.0149645	-0.00235265	-0.00144415	-0.0213375	-0.003458	-0.00106855	-0.0047747	-0.000305731	0.00961537	-0.00477931	-0.00221485	0.00222721	0.000575815	-0.00384159	0.00213638	-0.000881852	-0.00019113	-0.000569943	0.000135658	5.0876	3.68638	121.845	1560.12
424	A2	DA5	AM2F5	A	67.9596	176	44.7	0	2	1656.48	0.0172608	-0.00452483	-0.0151613	-0.00524337	0.00800061	-0.00512505	-0.00401897	0.00273739	-0.000121657	0.00454383	0.00022012	0.00570433	0.00153407	0.00360201	0.00251195	-0.00293823	0.000322433	0.000971481	0.00145714	-0.000306239	-0.00138628	0.000478275	5.17048	3.79997	106.072	1656.48	0.074249	0.0871859
425	A2	DA5	AM2F5	A	65.8279	177	55	0	2	1716.24	0.0190664	-0.00308854	-0.00288751	-0.00383303	0.000744393	-0.00882143	-0.00790062	-0.00067202	0.00573756	0.00314917	0.00500719	0.0051645	0.00116559	0.003673	0.00231974	3.67479e-06	0.00415695	0.00387366	0.00337563	0.000213121	0.000164123	-0.000697754	5.17615	4.00733	128.283	1716.24
426	A2	DA5	AM2F5	A	73.4587	194	70.8	0	2	1901.68	-0.00370067	-0.0173626	0.00236562	-0.0419315	-0.0128273	0.0105052	-0.00520046	0.0116458	0.00735902	-0.0137821	0.00225857	-0.00713221	0.00196893	0.00457396	-0.00286564	0.00792981	0.00047874	0.00272081	-0.0032252	0.00211209	0.00126953	-0.000967806	5.26786	4.25986	124.922	1901.68	0.0632678	-0.00480945
427	A2	DA5	AM2F5	A	70.621	186	54.9	0	2	1753.9	0.0117616	-0.0142136	-0.00920643	0.00424031	0.00200165	-0.00889842	-0.000357957	0.00609426	-0.00212695	0.00606763	-0.00377589	0.00523763	0.00351454	0.002035	0.00478622	0.00239415	0.000539477	0.00360063	-0.000236915	-0.000673607	0.000934033	6.95852e-05	5.22575	4.00551	110.111	1753.9
428	A2	DA5	AM2F5	A	70.1138	185	57.8	0	2	1805.97	0.0344119	-0.00844731	0.000580406	-0.00150977	-0.00116482	-0.00801541	0.000823655	0.00591537	0.0110926	-0.00688586	-0.00433173	0.00352557	-0.00169052	0.000752848	0.00129579	-0.00119087	0.0013514	0.00169255	-0.000844286	-0.00116515	-0.00015073	-0.000104306	5.22036	4.05699	117.845	1805.97
429	A2	DA5	AM2F5	A	73.5767	185	59.2	0	2	1765.16	0.0208982	-0.00305348	4.08115e-05	-0.0114543	0.00371599	-0.00606126	-0.00212035	-0.00671342	0.00587508	0.00411898	0.00292564	-0.00237841	0.00461112	0.00318777	0.00332606	-0.0031412	-0.00177781	0.00332202	0.00103039	0.00031738	0.000324639	-0.00055393	5.22036	4.08092	120.7	1765.16
430	A2	DA5	AM2F5	A	64.5219	174	46	0	2	1674.32	0.0285386	-0.0216942	-0.000232248	-0.0150797	-0.000773763	0.000792635	-0.00436727	0.000446157	-0.00413669	-0.000663868	-0.00828823	-0.00139104	0.0029639	0.00349003	0.00127614	-0.00275508	0.00167675	0.00266484	0.00223789	-0.00148907	-0.000141511	-4.55562e-05	5.15906	3.82864	113.02	1674.32	-0.0300535	-0.0785104
431	A2	DA5	AM2F5	A	72.1959	194	65.4	0	2	1833.9	0.0308983	-0.0198046	0.00343143	-0.0124098	-0.0043014	-0.00194002	0.00153118	-0.00972396	-0.00768252	0.00423102	0.00501559	0.00575417	0.00398827	-0.00413522	0.00389717	-0.000571846	0.00275989	-0.00248007	-0.000481082	0.000304358	-0.00365239	-0.000522341	5.26786	4.18052	115.394	1833.9	-0.00351533	0.0190115
432	A2	DA5	AM2F5	A	72.4882	195	68.4	0	2	1875.9	0.0199335	0.0125861	0.000816886	-0.00573377	0.00199179	3.47501e-05	-0.00203217	-0.00959632	-0.00426616	0.0100084	0.00115401	0.00141395	0.000184699	-0.00460338	0.00219937	-9.90221e-05	0.00427204	0.00192981	-0.000886763	0.00189571	-0.000352249	0.00186178	5.273	4.22537	118.814	1875.9
433	A2	DA5	AM2F5	A	67.3244	194	60.6	0	2	1813.97	0.0163456	-0.00423152	-0.00252315	0.0012908	-0.00129225	0.000304168	0.00392775	0.00661412	0.00494079	-0.00256694	-0.00435056	0.00330718	-0.000211	-0.00245088	0.0011175	-0.000346945	0.00265399	0.00188469	0.00146201	0.000225989	7.50367e-05	-0.00224118	5.26786	4.10429	106.925	1813.97	0.0719718	0.0946449
434	A2	DA5	AM2F5	A	63.2225	176	45	0	2	1650.19	0.0240373	-0.0215413	-0.00115066	-0.0130165	-0.0126204	0.00198453	-0.00128093	-0.00357964	-0.00323566	0.00728368	-0.0074882	0.000858673	-0.00528516	-0.000133711	-0.00428461	0.00309227	0.00382146	0.00266585	-0.00258511	0.00159455	0.00369792	-0.000810633	5.17048	3.80666	106.784	1650.19
435	A2	DA5	AM2F5	A	66.296	186	52.6	0	2	1754.58	0.0143156	-0.0243347	0.00117468	-0.00285584	0.00823508	-0.00426627	0.00817315	0.00178045	0.00315462	0.00072224	-0.00102459	0.000228518	-0.000597597	-0.00162038	0.00565971	0.000819729	0.00228024	0.00185173	0.00182101	0.000644995	0.00142318	-0.00120758	5.22575	3.96272	105.498	1754.58	-0.0155066	0.0236493
436	A2	DA5	AM2F5	A	73.7863	198	69.3	0	2	1897.96	0.0266802	-0.00621525	0.000957683	-0.0122071	0.00189877	-0.00511347	0.00233166	0.00416979	0.00146203	0.000535425	-0.000771351	0.00291932	-0.00145906	0.00421077	0.0044557	-0.00252768	-7.12158e-05	0.00102491	-0.000940771	-0.000154982	-0.000353696	-0.000639663	5.28827	4.23844	114.913	1897.96	0.0453039	0.0612655
437	A2	DA5	AM2F5	A	67.9608	174	44.3	0	2	1625.41	0.0138159	-0.0084197	-0.00619733	0.00203714	0.000576888	-0.0056444	-0.00304745	-0.000787241	-0.0058923	0.00311579	-0.00329175	0.00277843	-0.00175132	0.00551609	0.00291032	0.000814075	0.000320819	0.00239207	-0.00149194	0.00109346	0.0006712	0.00134821	5.15906	3.79098	108.843	1625.41	0.00320226	-0.0696512
438	A2	DA5	AM2F5	A	68.9043	170	41.1	0	2	1589.5	0.0141804	-0.0113896	-0.00703779	-0.000690096	0.0050527	0.00657442	0.000785187	-0.00487139	-0.00214288	0.00612215	0.00608123	-0.000338707	-0.00376074	-0.001383	0.011276	-0.00347079	0.000419648	-0.000656407	-0.000258065	0.000576819	-0.00150597	0.000255801	5.1358	3.71601	108.386	1589.5
439	A2	DA4	AM2F4	A	68.9046	189	52.5	0	2	1737.26	0.0234876	0.00634097	-0.00760919	-0.00311957	0.00262795	0.00727903	0.00556012	-0.00988676	-0.00142526	-0.00428952	0.00195001	0.0010718	-0.000535624	-0.000854501	0.000107931	0.000665079	0.00375955	0.00293968	-0.000839103	-0.000636999	0.000589551	0.00104483	5.24175	3.96081	100.294	1737.26
440	A1	DA3	AM1F3	A	67.3131	184	69.8	0	2	1744.94	-0.00739106	-0.0070438	0.011331	-0.0127357	-0.000488952	0.00378709	-0.00443416	-0.00296513	-0.000768024	0.00952133	0.00541934	-0.00571928	-0.000256211	-0.00443502	0.00371637	0.00202807	-0.00215905	-0.00364728	-0.000982911	-0.00153413	-0.000380969	0.00145547	5.21494	4.24563	144.64	1744.94	-0.120889	0.0289955
441	A1	DA3	AM1F3	A	71.1126	156	45.2	0	2	1463.14	-0.00661999	-0.00727926	0.0134336	-0.0102925	0.0093554	0.0117082	-0.0202812	0.00713439	-0.00254323	0.00803159	0.0114738	0.00134557	-0.00301948	0.0107742	-0.00567206	-0.000603967	-0.00518558	-0.00418302	0.000497545	0.00274104	0.00491314	0.00412308	5.04986	3.8111	154.827	1463.14
442	A1	DA3	AM1F3	A	69.1522	195	89.2	1	2	1862.22	-0.0272972	0.00191198	0.0199934	-0.00546185	-0.00858655	-0.00318151	-0.00703611	0.00713951	-0.00213083	0.00770063	-0.000705522	-0.00452297	0.00157805	0.00440656	-0.000265762	-0.00623532	0.00105249	-0.00351547	0.000933521	-0.00147231	-0.000487503	-0.000257992	5.273	4.49088	154.945	1862.22
443	A1	DA3	AM1F3	A	76.8547	176	60.2	0	2	1697.03	0.00824339	0.00874812	0.0153629	0.00555838	-0.0109333	0.00524799	-0.00378192	0.00243596	0.00204865	0.000228889	-0.00216256	0.000539646	0.00525242	0.00842653	2.42131e-05	0.003149	-0.00191116	-0.00146707	-0.00174101	0.00332034	0.000687441	0.00225242	5.17048	4.09767	142.853	1697.03
444	A1	DA3	AM1F3	A	71.2736	184	60.5	0	2	1728.71	0.00213483	0.0133064	0.00773241	0.000149175	0.0108934	0.00487851	-0.0022129	0.00383468	-0.0040909	0.00570657	-0.00517413	0.00557075	0.00297215	0.00616297	-0.00066291	-0.000846596	-0.00136658	-0.00257529	-0.00317128	0.00224238	-0.00265454	0.00102738	5.21494	4.10264	125.401	1728.71
445	A1	DA3	AM1F3	A	57.8047	191	74.3	0	2	1781.67	-0.00372246	0.00300918	0.0214374	0.0026396	0.000604092	0.0012459	-0.0250452	0.00527295	-0.0116377	0.00298894	0.0033645	0.0117428	0.00417588	-0.00251948	-2.61242e-05	-0.00472874	-8.80594e-05	-0.000686723	-0.00254003	-0.000409526	-0.00153064	0.00307383	5.25227	4.30811	137.465	1781.67	0.0393048	0.0985544
446	A1	DA3	AM1F3	A	68.3881	197	66.2	0	2	1851.6	0.0264756	-0.0261351	0.00646711	-0.00419165	-0.00607314	-0.00621295	0.014017	-0.000661914	-0.00118967	0.00106216	0.000328396	0.00191943	-0.00113881	-0.00158037	0.00571497	0.00243434	0.00225363	-7.13678e-05	-0.000869955	0.0016483	0.000717331	0.00118546	5.2832	4.19268	111.477	1851.6	-0.0110067	0.0297205
447	A1	DA2	AM1F2	A	68.6554	192	69.6	0	2	1836.78	0.0293799	-0.00109009	-0.00723863	-0.00364768	-0.00247011	-0.00513437	-0.00577535	-0.00928388	-0.00554104	0.00600309	0.00902141	0.00329383	0.00765185	0.00286563	0.00129311	0.000942821	-0.00449232	0.00272352	0.000783394	-0.000471624	-0.00115503	0.00151341	5.2575	4.24276	126.739	1836.78
448	A1	DA2	AM1F2	A	65.6051	191	68.4	0	2	1880.19	0.0148185	-0.00950916	0.00349088	-0.00108892	-0.0159912	0.0171599	-0.00479109	0.0211361	0.00675858	-0.00367933	-0.00456096	-0.0078728	0.00456652	0.0015791	0.00135834	-0.00606596	0.000743947	0.00134093	-0.00145737	-0.00065998	-3.912e-05	0.000858082	5.25227	4.22537	126.549	1880.19	-0.0479523	-0.10339
449	A1	DA2	AM1F2	A	67.6418	191	67.9	0	2	1859.69	0.00784932	-0.00259337	-0.00421968	-0.0088942	-0.00522959	0.0014523	-0.0106932	0.000617245	-0.00334399	8.89417e-05	0.00199142	0.010057	0.00349862	-0.00552645	-0.00222726	0.00251783	0.000971646	0.00237373	-0.000772523	-0.000868653	-0.00139527	-0.00131319	5.25227	4.21804	125.624	1859.69
450	A1	DA2	AM1F2	A	64.5442	189	60.9	0	2	1782.46	0.00678309	0.0120686	-0.0125013	-0.00779134	-0.00127134	0.00535489	-0.00363622	-0.00179591	0.00231065	2.5891e-05	-0.000222018	-0.0016297	0.00816635	-8.6339e-05	0.00135492	0.00523258	0.00307263	-4.26013e-05	-0.000454092	-0.000373045	-0.000864344	-0.000727775	5.24175	4.10923	116.341	1782.46
451	A1	DA2	AM1F2	A	70.3586	185	64.4	0	2	1784.03	0.00467378	-0.0132078	0.00113449	-0.0100339	-0.00530502	-0.00171672	-0.00968748	0.00343086	0.00739028	-0.00169057	0.0093985	0.00683455	0.0032486	0.00169496	0.00379048	0.000925308	-0.0010711	-0.000870396	0.000440149	-0.000461118	0.000244472	-0.000344633	5.22036	4.16511	131.302	1784.03
452	A1	DA2	AM1F2	A	58.3228	174	48.4	0	2	1626.77	0.00517025	-0.00167294	-0.00929836	0.00192557	0.00345814	0.00217259	-0.00422484	-0.00260698	-0.00881863	0.00857272	0.00794966	0.00662988	0.00837139	-0.00240697	0.00320885	0.00130573	-0.00148917	-0.00240816	-0.00102205	0.000560863	-0.00213083	0.000300414	5.15906	3.8795	118.916	1626.77	-0.00882779	-0.1095
453	A1	DA2	AM1F2	A	58.178	198	76.8	0	2	1883.9	-0.00845971	-0.0120631	-0.00171507	-0.00379975	-0.0100863	0.00228377	-0.0143429	0.00661366	-0.00456898	0.00276121	0.00244774	-0.00024029	0.00437703	-0.00234241	0.00231495	-0.000277094	0.000438772	-0.00144497	0.000151281	0.00019022	0.000212289	0.0013636	5.28827	4.3412	127.349	1883.9	0.0101853	0.11739
454	A1	DA2	AM1F2	A	69.0415	191	62.3	0	2	1813.99	0.0163609	-0.000888783	-0.0082867	0.00266082	0.0032559	0.00730309	-0.0103502	-0.00216205	-0.00629112	0.00362871	0.00619431	0.00769447	0.00191442	0.00124938	0.00329975	0.00542602	0.00129785	-0.000280229	-0.000593594	0.000279133	0.00178117	-0.000222194	5.25227	4.13196	115.263	1813.99
455	A1	DA2	AM1F2	A	60.1572	172	45.6	0	2	1628.74	0.0171132	-0.00810925	-0.00744565	0.00389412	-0.00443963	0.00635498	-0.00766736	0.00696788	-0.00514552	-0.00194114	-0.00491803	-0.00136981	0.00587102	0.00286689	0.00163461	0.000285488	-0.000166385	0.00175624	-0.0035535	0.000476394	0.000375389	-0.00100839	5.14749	3.81991	116.048	1628.74
456	A1	DA2	AM1F2	A	54.4083	190	70.4	0	2	1816.26	0.00170677	-0.00198596	-0.00124365	-0.0102165	0.000731258	-0.00362058	-0.00627805	0.00384908	-0.00188996	0.00492216	0.00512684	0.00389795	0.00375344	-0.00207981	-0.00264704	0.00548638	0.00036379	0.00396328	-0.00203123	-0.00129071	-0.00049555	0.00161739	5.24702	4.25419	132.347	1816.26	-0.037051	-0.0350783
457	A1	DA2	AM1F2	A	60.3657	197	40	0	2	1842.28	0.00939621	-0.00452065	-0.00447322	-0.0101935	0.00343206	2.85408e-06	-0.00251423	0.00182538	0.00480256	-0.00531853	0.00525739	0.00377591	0.00374058	0.00261241	-0.00234901	1.2244e-05	2.85383e-05	0.00172444	-0.000203079	0.000881326	-0.000137212	0.0012699	5.2832	3.68888	67.3576	1842.28	0.135363	-0.0323608
458	A1	DA1	AM1F1	A	62.9971	186	62.3	0	2	1752.73	0.00359942	-0.00248521	0.00488832	4.78545e-05	-0.00381057	0.0187323	-0.00327915	0.00219772	0.00173474	0.00829125	-0.000684827	0.00168445	0.0150194	0.00159389	-0.00257977	-0.00172439	0.00427863	-0.00066304	-0.000444868	0.00288591	-0.000888162	0.000221444	5.22575	4.13196	124.953	1752.73	-0.0221095	-0.0272535
459	A1	DA1	AM1F1	A	54.7556	176	56.2	1	2	1603.66	-0.00302824	0.0117537	0.0282427	0.0248583	0.0049972	0.00680413	-0.000620914	0.0096421	-0.00547585	-0.00470191	0.00222885	0.00848258	0.00318127	-0.0048509	-0.00389102	-0.000512676	0.000345256	0.00268817	-0.00235929	-0.00112811	0.000279455	0.00172642	5.17048	4.02892	133.361	1603.66	0.0321246	0.0876103
460	A1	DA1	AM1F1	A	63.4199	197	79.9	0	2	1913.65	0.0156648	-0.0135179	0.00719011	0.0104921	-0.00427743	0.00458374	-0.00969914	0.00927703	-0.00572883	-0.001357	0.00750683	0.000511945	0.00719097	0.00394034	0.00547338	0.00725191	0.000323117	0.00273706	-0.00333703	-0.00344889	-0.00143162	0.00122761	5.2832	4.38078	134.547	1913.65	0.124811	-0.00667089
461	A1	DA1	AM1F1	A	52.4557	186	72	1	2	1786.25	-0.0145217	0.000627032	0.0345335	-0.000576571	-0.00266941	0.00729375	-0.00455061	-0.0027601	-0.0053383	-0.00105455	0.000183353	0.000280276	0.00256831	-0.00118487	-0.000168181	-0.00122223	0.00378957	-0.0021316	-0.00248545	-0.00123221	-0.0006433	0.000151928	5.22575	4.27667	144.408	1786.25	0.0987982	-0.055944
462	A1	DA1	AM1F1	A	69.042	210	98.4	0	2	1957.65	0.00122796	-0.000187987	0.00943875	0.00282731	0.00144661	0.0110801	-0.00608419	0.00190126	0.00884674	0.0102297	0.00519106	0.00487643	0.00662879	-0.00277154	-0.00186213	0.00342067	-0.000471805	0.00246955	-0.00031352	0.00113151	-0.000927216	-0.000400544	5.34711	4.58904	136.417	1957.65
463	A1	DA1	AM1F1	A	71.1693	195	87	1	2	1851.15	-0.00309952	0.00921319	0.0280964	0.00726841	0.00419698	0.00934482	-0.00294493	0.00166204	-0.00493754	0.0011729	-0.00129596	0.000694017	-0.00148499	-0.00276094	-0.000406383	-0.00215645	0.0037855	0.00161482	0.000793861	-0.00253063	0.000433548	0.000641839	5.273	4.46591	151.123	1851.15	-0.075659	0.0474018
464	A1	DA1	AM1F1	A	59.6498	167	47.4	0	2	1565.94	0.00681927	-0.025147	0.0160668	0.000894014	-0.00545754	0.00169146	0.00171715	-0.00341329	0.00128714	0.00562702	0.000399281	-0.000855289	0.000513799	0.00845485	0.000352916	0.00383865	0.000229828	0.00487839	-0.00231571	0.00199927	-0.00063981	0.000273382	5.11799	3.85862	131.959	1565.94
465	A1	DA1	AM1F1	A	69.1727	189	72.6	0	2	1793.65	0.000596452	-0.00729639	0.0190524	-0.00192563	0.00464993	0.00349006	-0.00474557	-0.0013377	0.00518803	0.00612092	-0.00300367	0.0062978	0.00115619	0.00617897	-0.00322484	0.00501611	0.0032844	0.00277448	0.00129748	-0.00295587	-0.00214133	-0.00168109	5.24175	4.28496	138.692	1793.65	-0.0341111	-0.0232681
466	A1	DA1	AM1F1	A	55.2838	195	88.1	1	2	1834.49	-0.0146794	0.00378691	0.0404611	0.00338677	-0.00393639	0.00896496	-0.00281305	0.00302658	-0.0046252	0.00467749	0.0039002	0.00155932	5.58179e-05	0.00209303	-0.00441311	-0.00214798	0.00261789	-0.000829591	-0.00370559	0.000346527	-0.000209099	-0.000445171	5.273	4.47847	153.034	1834.49	0.0839196	0.0522377
467	A1	DA1	AM1F1	A	54.9844	192	81.5	1	2	1778.07	-0.0158552	0.0135281	0.0303139	0.00677335	0.000464208	0.00320485	-0.0121848	0.00200106	-0.00363908	0.0048988	0.00124258	0.00249159	-0.000404268	0.00339559	-0.00452276	0.000992599	0.0037339	-0.00243146	-0.00133926	-5.07209e-05	2.82284e-05	0.000489443	5.2575	4.4006	148.409	1778.07	-0.0215336	0.0191414
468	A1	DA1	AM1F1	A	69.4871	163	44.6	0	2	1524.6	0.0147717	-0.0174755	0.0113826	-0.00167571	-0.0138878	0.00684172	-0.00688593	-0.000413819	0.00106452	-0.00761427	0.00595464	-0.00254568	-0.000716599	0.0049264	0.00355051	0.00153748	0.0043993	-0.000123378	-0.00371253	-0.00124139	-0.000842691	-0.00250225	5.09375	3.79773	133.67	1524.6
469	A1	DA1	AM1F1	A	60.5329	186	66.1	0	2	1738.89	0.0116638	0.00293886	0.0102953	0.00221087	-0.00301663	0.00892171	0.00129012	0.00201109	0.00156387	0.00537494	0.00459128	-0.000340004	-0.00107319	-0.000408381	0.00159639	0.000828535	-0.00161126	0.00167857	-0.00203108	-0.00282328	-0.00206737	-0.0012098	5.22575	4.19117	132.575	1738.89	-0.0222638	0.0976066
470	A10	DA15	AM10F15	A	66.5585	179	56.8	0	2	1678.17	0.00237526	-0.00775612	0.00670566	0.0256842	-0.0137686	-0.00140075	0.00367634	0.00394711	0.0100235	0.0123627	-0.00159702	0.00604011	-9.92847e-05	-0.00213529	-0.001437	-0.000546416	-0.00265246	0.00161213	0.000830795	-0.00101341	-0.00292468	0.00227	5.18739	4.03954	128.028	1678.17	0.186167	0.158434
471	A10	DA15	AM10F15	A	62.8303	187	63.6	0	2	1774.74	0.0281762	0.00264331	0.00807465	0.012918	-0.0048292	-0.00596831	0.00525097	-0.00589835	0.0137944	0.000340546	0.00122449	-0.00118433	-0.000284924	-0.00122187	0.00204489	-0.00154925	0.00374927	0.00156966	0.00019962	-0.00117462	-0.00152215	-0.000280749	5.23111	4.15261	125.496	1774.74
472	A10	DA15	AM10F15	A	68.1303	179	57.6	0	2	1699.04	0.0172861	-0.00395361	0.012295	0.0172304	-0.00747235	0.00311533	-0.00181108	0.00203571	0.00486191	-0.00141595	0.00510951	0.00102176	0.000774608	0.00145693	-0.00188987	0.00198577	-0.000540386	0.00146828	0.0015618	-0.001934	-0.00169859	0.00126665	5.18739	4.05352	129.831	1699.04	0.0108293	0.0182322
473	A10	DA15	AM10F15	A	67.3031	192	69.8	0	2	1809.54	0.0210211	0.0156005	0.00902161	0.0130011	-0.00500779	0.00614445	0.00240468	-0.00260652	0.00409405	0.00130878	-0.000998229	-0.000539154	0.00331347	0.000411275	-0.00407321	-0.000519872	0.00155087	-0.000690342	-0.00112245	0.000665033	-0.000859604	0.000787756	5.2575	4.24563	127.103	1809.54	0.0388396	-0.00992055
474	A10	DA15	AM10F15	A	59.4949	186	53.6	0	2	1762.11	0.0208647	-0.00810457	0.00258269	0.00977059	-0.00189112	0.00257408	0.00398748	-0.00443547	0.00952759	-0.0132003	-0.000420498	0.00609045	0.0143199	-0.00601907	0.000230744	0.00116584	0.00153838	-0.00106363	-0.0013044	-0.0015185	-0.00206017	0.00153513	5.22575	3.98155	107.504	1762.11	0.053488	0.0754034
475	A10	DA15	AM10F15	A	57.2404	170	49.8	0	2	1655.08	0.0113194	-0.00789003	0.00753194	0.01414	-0.00448158	-0.00440755	0.00234554	-0.00661028	0.00549567	0.00732748	0.00173749	-0.001492	9.9266e-05	0.00452666	-0.000105576	-0.00228108	-0.00282887	0.00243626	0.00150381	-0.00209973	0.00115428	0.00109618	5.1358	3.90801	131.329	1655.08	-0.0336482	0.0257128
476	A10	DA15	AM10F15	A	60.4426	207	92.4	0	2	1978.68	0.0247115	0.01919	0.00865421	0.023289	-0.00969266	-0.00429013	0.00494238	0.000525177	0.00476673	0.00314297	-0.00384061	0.00781409	-0.00589187	0.00168501	-0.00544533	-0.00174753	0.0013552	0.00102493	0.00155077	8.01968e-05	-0.00126135	0.00193502	5.33272	4.52613	133.833	1978.68	0.0578721	0.0692851
477	A10	DA15	AM10F15	A	48.0398	169	44	0	2	1551.06	0.0221945	-0.00635144	0.00962811	0.0203131	0.00215262	0.00685577	0.00193509	-0.00790827	0.002109	-0.00109001	-0.00677666	0.00682984	-0.00502353	0.00230398	0.00473453	0.00248882	0.000208405	-0.00152448	-0.00310398	0.00166779	0.000109858	0.00203453	5.1299	3.78419	118.136	1551.06
478	A10	DA15	AM10F15	A	61.6132	195	72.4	0	2	1820.59	0.0230533	-0.00878424	0.0207504	0.0115699	-0.00358597	0.00165961	-0.012558	-0.00837292	0.00138413	-0.0069984	0.000279051	0.00579427	-0.0058429	0.000828544	0.000163457	0.00117843	0.00238492	0.0031587	-0.000876491	-0.00215365	-0.001482	0.00218304	5.273	4.28221	125.762	1820.59	0.00605437	0.0307052
479	A10	DA15	AM10F15	A	50.7596	214	100.6	1	2	1966.78	-0.0120336	0.00557024	0.0369945	0.00778353	-0.0104435	0.00255539	0.000166757	-0.00143436	0.00247653	0.00570532	0.00408472	-0.00571566	0.000567944	-0.00194064	-0.00323613	-0.0012476	0.000200119	0.00410826	0.000599306	-0.00353757	-0.000509048	0.000251873	5.36598	4.61115	131.685	1966.78	0.0497361	0.0904325
480	A10	DA15	AM10F15	A	54.3793	172	53.9	1	2	1603.08	-0.00512542	-0.00094186	0.015984	0.0119611	-0.0146986	-0.00594885	0.00291049	0.000118753	0.00538256	0.00245946	-0.00519725	0.00424818	-0.00285586	0.000367384	-0.000172991	-0.00370812	0.00263531	0.00101704	0.00188323	-0.000946478	0.000746964	-0.000513167	5.14749	3.98713	137.171	1603.08	-0.00482851	0.081059
481	A10	DA15	AM10F15	A	58.6674	172	52.2	0	2	1643.14	0.030542	0.00525655	0.00685566	0.0197403	-0.00405221	-0.00785115	-0.00178594	-0.0040918	0.00452104	-0.00116447	-0.000152735	0.0126208	-0.00114241	0.00452956	-0.000323212	0.00179679	0.002962	0.0011054	-0.00237723	-0.00220835	-2.42525e-05	0.000672216	5.14749	3.95508	132.845	1643.14	0.0595334	0.139886
482	A10	DA15	AM10F15	A	58.1086	186	64.7	0	2	1788.43	0.0295152	0.0123396	0.00556231	0.0178244	-0.000523711	0.00768718	-0.000893907	0.00242384	0.00533212	0.00256013	-0.00410281	0.00369577	-0.00369825	0.000872517	-0.000199138	-0.000834094	0.00253915	-0.00144535	-0.000504582	-0.000281901	-0.000332763	0.000396582	5.22575	4.16976	129.767	1788.43	0.027839	0.118069
483	A10	DA15	AM10F15	A	63.9349	185	56.6	0	2	1766.89	0.0359294	-0.00767876	0.00968217	0.00988313	0.00168989	-0.000836242	0.00551103	0.0002548	0.0133591	-0.00565344	0.000910687	0.000335312	0.000159344	-0.000466815	0.00210186	0.00258756	0.00406506	-0.00406455	-0.000842886	0.000384741	0.000796429	0.00104653	5.22036	4.03601	115.399	1766.89	0.0875601	0.102028
484	A10	DA15	AM10F15	A	54.1393	186	64.3	0	2	1777.83	0.0259577	0.00661225	0.00683941	0.0119953	-0.00171322	-0.0049152	-0.00967255	0.0081536	-0.0132863	-0.00756146	-0.00233694	0.00275126	-0.0104624	-0.00400099	0.000160436	0.00477292	-0.00129989	0.00305759	-0.00149949	-0.000739641	-0.0022014	-0.0010454	5.22575	4.16356	128.965	1777.83
485	A10	DA14	AM10F14	A	55.7977	176	31.7	1	2	1689.09	0.00963647	0.00796664	0.0194073	0.0123689	0.00491718	-0.00134446	9.8205e-05	-0.00330714	-8.2252e-07	-0.000540738	0.0108485	0.00431805	0.000670522	0.00426732	0.00343504	-0.00161184	0.00323409	0.00014286	0.00287071	-0.00178681	0.00179273	-0.00194994	5.17048	3.45632	75.2232	1689.09	-0.0511319	0.0737977
486	A10	DA14	AM10F14	A	60.638	160	37.3	0	2	1525.65	0.0399731	-0.00453416	0.0153026	0.0160048	0.0117693	0.00903904	0.0193381	-0.0012202	-0.000836355	-0.0022833	-0.00676315	-0.00349716	-0.00258091	-0.00118571	-0.00254243	0.00343663	0.0042562	-0.00147415	0.000167046	-0.000150515	-0.00223517	0.00149692	5.07517	3.61899	118.293	1525.65
487	A10	DA14	AM10F14	A	44.3122	161	43	1	2	1485.42	0.00793606	0.00874444	0.0305866	0.0231879	-0.000573925	0.00565901	0.00733645	0.00308113	0.0163986	-0.00542325	0.00275359	0.00368468	0.00460462	0.003062	-0.00392385	0.000985184	0.00412992	-0.0012689	0.00247111	-0.00138045	-0.000987743	-0.001073	5.0814	3.7612	133.809	1485.42	0.048973	0.0193796

## Sheet: Traits
ID	Reflectance	Length	Weight	rw1	rw2	rw3	rw4	rw5	rw6
1	66.0058	153	37.9	-0.00067245	-0.0145504	0.0156339	0.00426419	-0.0140421	-0.00253818
2	62.5707	150	29.5	0.0275939	-0.013602	-0.0146766	-0.00735755	-0.0201854	0.00406712
3	41.1806	129	21.6	0.0140767	0.00552091	0.0117016	0.0231639	0.0024123	0.00786707
4	57.3757	146	27.3	0.0132352	-0.00742879	-0.00362707	0.0121373	-0.0165995	-0.000505272
5	57.1673	134	19.8	0.0119428	-0.0216323	-0.00187619	0.00539751	-0.00364296	0.0181843
6	44.6508	170	49	-0.00287274	0.0026133	0.0120114	-0.0021678	-0.0102274	0.00665864
7	60.6768	194	64.6	0.00147741	0.00616659	-0.0166774	-0.00537755	0.000348565	-0.00126865
8	62.2484	161	37.2	0.0180008	0.0129769	-0.00790007	0.00611233	-0.00710729	-0.000483738
9	46.2291	161	34.2	0.00622861	-0.0128787	-0.0135126	-0.000503579	-0.00429978	-0.000688274
10	57.901	190	64.6	0.00859334	0.00805882	-0.00950382	0.0040668	-0.0116003	0.00226132
11	42.7843	189	60.9	-0.00536135	0.00379812	0.0131239	-0.00498373	0.00664779	-0.00367721
12	56.7345	169	42.6	0.01023	0.00692204	-0.0101068	0.00619441	-0.00548557	-0.01211
13	49.9816	149	27.5	0.0110148	0.0109646	-0.0205888	-0.00170666	-0.00728835	0.0017634
14	43.1475	176	62.1	-0.0248308	-0.00655404	0.034366	0.00813704	-0.0102448	-0.0059894
15	60.7332	166	40.3	0.0201795	0.00312062	-0.0147602	0.00800749	-0.00880671	0.00783853
16	55.1176	191	64.9	-0.0078027	0.00153727	-0.0139519	0.000701026	-0.0147975	-0.00425328
17	57.0092	197	69.5	0.00678148	0.014241	-0.0200032	0.00278361	-0.0185511	0.000395708
18	58.3055	186	60.7	-0.00462208	0.00461823	-0.0141268	-1.09387e-05	-0.0103718	-0.00216951
19	67.8691	175	47.5	0.0173494	0.023696	-0.0222315	0.0107281	-0.00124945	0.000603604
20	36.0076	172	51.5	-0.0105939	0.0036047	0.0126024	0.0147241	-0.0235311	-0.00267041
21	66.3542	176	47.1	0.0118688	0.0237196	-0.0205706	0.0114429	-0.0134536	0.000957462
22	58.4011	171	44.7	0.00738488	0.00278009	-0.0182783	0.00953983	-0.0215341	-2.85849e-05
23	57.3718	181	54.8	0.00353007	-0.00200945	-0.00845406	0.000563881	-0.0138605	-0.00166232
24	48.7805	162	35.9	0.0208897	0.000865485	-0.0157653	0.00329019	-0.00242428	0.00600905
25	61.2308	149	35.4	-0.0273594	-0.0183809	0.00314993	0.00756167	-0.0196339	-0.0129758
26	64.7043	206	89.4	-0.0221565	-0.00469575	0.0200802	0.0101978	-0.0108632	-0.00648006
27	69.568	178	51	0.00167403	-0.00792938	-0.0148765	-0.00642206	-0.00531927	-0.00737524
28	67.3497	175	44.9	0.0158143	-0.00474998	-0.00956192	0.00283908	-0.0155962	-0.0030332
29	70.2258	182	53.7	0.0128991	-0.0063819	-0.00700695	-0.00214713	-0.00109096	-0.00288881
30	48.1043	159	37.2	-0.0177041	0.00526622	0.00894013	0.00396613	-0.00356708	-0.00156733
31	58.9726	158	35.4	-0.0211706	0.0137448	-0.0105795	0.0125095	-0.0131928	-0.0163541
32	72.8306	172	47	0.0187001	-0.00704686	0.00394308	0.000926271	0.00723088	-0.0103196
33	56.5763	150	38.6	-0.0234983	0.0110071	-0.000203513	0.003207	0.00222953	-0.00978727
34	54.992	145	35.3	-0.0105238	0.00353795	0.0251643	0.00758175	0.00410464	-0.00131394
35	59.4708	168	52.9	-0.0191891	0.00375859	0.0162396	-0.00451992	0.000490984	-0.00497497
36	54.3484	161	39.6	0.00224596	-0.00493391	-0.0179526	-0.00383681	-0.00821628	0.000373866
37	63.8255	178	54.5	0.00602441	-0.0085829	-0.0133312	-0.00237701	-0.00676706	-0.00526447
38	59.0368	170	44.7	0.00155206	-0.00462124	-0.00777813	0.00223259	-0.011401	-0.00212973
39	54.167	152	58.7	0.0076769	-0.00193665	-0.0178932	-0.00611456	-0.0110307	0.0041603
40	61.6502	145	29.2	0.00317292	0.0160717	-0.00889009	0.00687803	-0.00984279	-0.0136588
41	45.5831	181	64.2	-0.0238393	0.00354314	0.0187095	0.00514303	-0.0170104	-0.00108063
42	54.7808	169	47.7	0.0021395	0.00837685	-0.0152254	0.00449325	-0.0179788	-0.0030165
43	51.2715	173	45.3	0.00842097	0.011583	-0.0189107	0.000597471	-0.015444	-0.00600366
44	44.3761	139	23.4	0.00051575	-0.00319586	-0.0180585	0.00704508	-0.0111027	0.000467528
45	46.4184	140	23.9	0.00688048	0.000690244	-0.0182115	0.0143854	0.00422152	-0.00248111
46	49.3563	169	42.6	0.00130281	0.00827396	-0.0212809	0.0052864	-0.0184716	-0.00897268
47	47.9803	179	57.6	-0.00420738	0.00159035	0.00036577	0.00532456	-0.0111965	-0.000153352
48	63.9224	186	56.3	-0.0102336	0.00127586	-0.000788384	-0.00165261	-0.00131362	0.00319114
49	56.0239	170	47.8	-0.0173055	0.0174855	-0.0161816	-0.00442788	-0.0149868	0.00101134
50	42.1279	146	33.3	-0.0269311	0.0015236	0.00727545	0.008765	0.00148657	3.48021e-05
51	46.0556	147	35.1	-0.0338559	-0.00146572	0.016299	0.00437801	0.00161879	0.00276211
52	47.4608	157	33.9	-0.00969147	-0.00426171	-0.00867164	0.00247694	-0.00977317	-0.0187886
53	48.6239	140	27.5	-0.0158737	0.0185847	0.00193493	0.00586117	0.00506469	-0.0104337
54	46.7201	137	23.7	-0.000791026	-0.0250218	-0.00572146	-0.000287934	-0.0109816	-0.00266689
55	45.2385	156	39.3	-0.0249042	-0.00568849	0.011713	0.0095504	-0.00841724	-0.00227806
56	50.8777	163	45.8	-0.0250158	0.0136166	0.0104397	0.0144978	-0.012317	-0.00388966
57	60.4446	147	30.1	-0.00783282	-0.00378872	-0.0101343	0.0127084	-0.00784616	-0.00592735
58	50.2133	141	27.9	-0.00653145	0.000842431	-0.0130818	0.00322947	-0.0137568	-0.00364593
59	67.2489	162	42.6	0.00922591	-0.00337981	-0.00572309	0.00927129	-0.0188965	0.00628432
60	65.7588	171	45.8	0.00885436	-0.00263223	-0.0116866	0.00830401	-0.0123826	-0.00617378
61	64.0834	162	42.3	0.00313999	0.00641761	-0.0122707	0.00784471	-0.0125444	-0.00884674
62	67.0671	150	31	0.00522513	0.00445235	-0.00571858	0.00390119	-0.0142847	0.00238564
63	62.0469	180	60.5	-0.0131242	-0.00696076	-0.000610571	0.00696286	-0.0142036	-0.00386801
64	61.4778	147	31.9	0.00445086	-0.00728637	0.00559621	0.0173668	-0.0177129	-0.000457783
65	61.0621	136	43.8	-0.00751153	0.0237637	0.00175139	-0.00389364	0.0141429	-0.00314596
66	56.6172	152	34.5	-0.00925563	-0.0128375	-0.00416662	-0.00623359	-0.000673341	-0.00269352
67	60.0812	144	27.7	-0.00148511	0.00530042	0.00351895	-0.0093632	0.000867753	-0.00669701
68	55.5121	169	44.3	-0.00541611	0.00456785	-0.0061406	-0.0114539	-0.00818458	0.00394746
69	55.3007	131	17.4	-0.00239848	-0.0119107	-0.0102502	-0.0014015	0.00187741	-0.000787443
70	46.748	146	27.4	-0.011579	-0.00207213	-0.0093211	0.00192442	0.00205953	0.000196139
71	59.8146	132	21.3	-0.00967659	-0.016565	-0.00839595	-0.00965259	-0.00284631	-0.00235575
72	61.9747	173	51.4	-0.00435678	0.00238518	0.00715523	0.00350951	0.00730274	-0.00236803
73	58.2271	162	45.9	-0.0244547	-7.99725e-05	0.00567476	-0.00138177	-0.00945254	-0.00951753
74	62.8035	150	28.4	0.012829	-0.000902412	-0.00252815	0.00647385	-0.000114127	0.00286248
75	65.8822	150	29	-0.0018314	0.00879303	-0.0132957	-0.00183469	-0.00263487	-0.00538988
76	61.4208	152	29	0.00936352	-0.00767356	-0.00742644	0.00511928	-0.00416365	0.00115516
77	55.3686	180	58.1	-0.00808992	0.00402551	-0.000791823	-0.0065869	-0.00407273	-0.00822659
78	61.2145	171	44.1	0.000423741	0.00286904	-0.00325407	-0.00481516	0.000402738	-0.0022754
79	61.8623	181	54	-0.0102477	0.00380512	0.00171161	-0.00569833	-0.00150895	-0.00402507
80	53.7331	158	31.6	0.0173158	0.00538189	-0.0163811	-0.0171896	0.00242136	0.00416953
81	61.8748	153	31.3	0.0206175	0.0203849	-0.011842	-0.0049718	-0.00347351	0.00437103
82	54.0005	158	40.9	-0.0192366	-0.00407653	0.00595628	-0.00237366	-0.00540536	-0.00114974
83	50.2828	124	17.5	0.00221264	-0.00669773	-0.0140427	-0.00526138	-0.000653472	0.00314442
84	53.0071	150	30.5	-0.00408494	-0.00932456	-0.0110312	-0.000137586	-0.00237538	0.00233116
85	56.1839	140	27.318	-0.00432484	-0.00759816	-0.00263756	0.00179379	-0.00709153	8.49342e-05
86	48.067	142	24.9	0.000997456	0.00355195	0.00122789	0.000645207	0.00189358	0.0111844
87	36.2748	111	12.1	-0.00371064	-0.0138219	-0.00423911	0.00117198	0.0115142	0.00287071
88	43.2075	124	15.3	-0.000695564	-0.0119557	-0.0150495	-0.00186701	-0.00358321	-0.0104725
89	55.2011	140	24.8	-0.00170437	-0.00126911	-0.0119459	-0.00779298	0.00443163	0.00718226
90	55.0211	113	12.6	-0.00419284	0.0084246	-0.0155791	0.00674892	-0.000321243	-0.00842558
91	50.5874	141	26	-0.00449475	0.00570702	-0.00803593	-0.00516954	0.00306189	0.00342117
92	50.7601	130	18.3	0.00755911	0.00177532	-0.024832	-0.00469175	0.00250162	0.00384371
93	49.1021	102	9.2	-0.00330349	0.0029972	-0.0279328	-0.00267651	0.00589173	-0.000234814
94	60.3815	170	39.9	0.0234942	0.00568674	-0.00819285	-0.000928966	0.00705785	0.00716298
95	51.5621	144	27.5	0.00483991	0.00133365	0.000885	0.000231326	0.00362152	-0.00493975
96	58.228	150	34.4	-0.0040442	0.00183682	-0.00337148	-0.00577936	-0.00216899	-0.0129135
97	55.0852	142	26.8	-0.0132645	0.00451466	-0.00188711	0.00332036	0.012276	-0.00731006
98	54.08	142	28.1	-0.00963659	0.00263936	-0.014496	-0.00916644	0.000411995	-0.00101201
99	47.5116	117	15.1	-0.0102595	-0.00268786	-0.00920102	-0.00149309	0.00233894	0.00429107
100	54.6846	149	33.3	-0.0133982	0.00527907	0.00889826	0.00370284	0.00448415	-0.00990038
101	58.0396	144	29.4	-0.00251941	-0.00288989	-0.0014729	0.00585497	0.000808709	-0.00396652
102	63.6602	145	27.7	0.0145621	-0.0069182	-0.00331088	-0.00383111	-0.0124944	0.0021865
103	59.2608	185	68	0.00142936	0.00616571	0.0142048	0.00380082	-0.00779775	-0.000608418
104	60.3599	165	37.9	0.0137129	0.00301871	-0.0118651	-0.00482117	-1.1882e-05	0.00411016
105	54.2623	150	30.9	-0.0132393	0.000377517	0.00105352	-0.0164739	0.00759082	0.00975304
106	57.4487	179	59.7	-0.0100574	0.0113774	0.0171656	-0.00151099	0.00514037	0.0115061
107	68.2634	176	51.6	-0.000185905	0.00186367	0.00674502	-0.00703464	-0.00177995	0.00034135
108	59.1609	150	30.8	-0.00417231	0.00851404	-0.00464307	-0.00587592	0.0141019	-0.000762413
109	66.6926	200	83.3	-0.0283128	0.00767083	0.00336592	-0.0092507	-0.00530349	-0.00721347
110	63.7722	161	39.6	-0.00428062	0.000887054	0.00728755	0.000817982	0.0050277	-0.000460817
111	60.3778	132	25.2	-0.00453343	-0.00185167	0.0137197	0.00701957	-0.017214	0.00360344
112	64.5249	176	59.9	-0.0101484	0.00785924	0.0102817	0.00105623	0.0044107	-0.00323241
113	58.8715	130	21.6	0.005584	0.00452386	0.0053172	0.00306048	0.00316534	0.0102483
114	54.6817	127	20.8	0.00174308	-0.0218046	0.00487222	0.00178206	0.00220326	0.000678521
115	61.3801	133	21.1	0.0188603	0.0114528	-0.00559097	0.00123083	0.00535277	0.00247505
116	65.7736	177	57	-0.0112904	0.00553151	0.00965299	0.00311389	0.00743998	-0.00347142
117	60.9675	175	54.9	-0.00918521	0.010172	0.0036749	0.00709796	0.00399313	-0.000237105
118	55.1856	129	19.4	0.00512396	-0.000657618	0.00738587	0.00141026	0.000260253	0.0058438
119	61.1024	170	47.3	-0.0166794	0.00344449	0.0114057	-0.00924266	-0.00175007	0.00178539
120	63.0737	139	42.7	-0.0234204	0.000815266	0.000540122	-0.00773128	0.00276156	0.00894484
121	58.4393	171	49.3	-0.00965405	0.00456961	-0.000835123	-0.00720073	-0.00237291	-0.00678787
122	60.8619	137	25.2	0.0135932	-0.0198017	0.00286893	-0.000324883	-0.000794937	-0.00172517
123	53.962	171	46.1	0.00358782	0.0141988	-0.000662854	0.0041608	-0.00102881	0.0158214
124	57.342	162	39.8	-0.00538417	0.00332407	0.00288531	-0.00345065	0.00205682	0.000912726
125	53.2812	171	46.6	-0.001688	-0.00343065	0.00606682	-0.000373963	-0.00385441	0.00299332
126	59.1364	186	60.1	0.00574681	0.00858858	0.006737	-0.00186328	0.00599192	0.00844502
127	69.2863	158	36.9	0.0108015	-0.00218806	0.000890301	-0.00141373	0.0025278	0.00577759
128	68.6907	155	38.3	-0.0172641	-0.00807351	0.0037239	0.00446423	0.00509018	-0.000931817
129	61.6248	132	22.1	-0.00796434	-0.00218587	0.00467583	-0.00847708	-0.00143613	0.00982593
130	76.7893	181	57.1	0.00625239	-0.00681625	-0.00191392	-0.013744	0.00457732	0.00893858
131	67.3537	159	41.5	0.00168719	-0.00618132	0.0217197	0.00748082	0.00690916	0.00571462
132	65.6364	143	29.9	0.00207103	-0.00338216	-0.00426685	-0.01348	0.00657577	0.00692137
133	65.8585	133	23.2	0.0052725	-0.0183103	0.0080465	-0.000503045	0.0090542	0.000688176
134	70.5935	170	54.2	-0.0076144	-0.0043083	0.0156586	-0.0023825	-0.00250852	-0.00150632
135	58.9305	153	31.4	0.00341901	-0.00716721	-0.0090116	-0.0063129	-0.00156939	0.00707702
136	71.4079	150	35.6	0.00866843	-0.012906	0.0101739	0.00218551	-0.00801763	0.00525669
137	66.6874	140	34.7	0.00841659	-0.00903792	0.00486169	-0.00255198	0.00417174	0.00124978
138	64.6681	167	45.2	0.00811208	-0.00136799	-0.00516078	-0.0054179	0.00144546	0.00135826
139	56.5405	142	26.2	0.00806869	-0.00051378	-0.00959121	0.00272833	0.00488818	0.0124418
140	54.3357	112	12.4	-0.0121273	-0.0150712	-0.00259762	-0.00255647	0.0130893	-0.00134608
141	45.2675	119	14	0.00556299	-0.0198448	0.000710957	0.00529406	0.0157159	0.00755583
142	58.0743	175	52.8	-0.0144684	0.00196591	0.00127748	-0.00189219	0.000933547	0.00455449
143	62.9229	195	71.5	-0.00764333	0.00346231	-0.000842752	0.00370552	0.00414699	0.00311155
144	46.0372	120	15.4	-0.00180475	-0.00203966	-0.00973809	0.00548818	-0.00075328	0.00248095
145	54.5724	153	31.5	0.00633321	-0.00231283	-0.0116969	-0.00555332	0.000307785	-0.00777751
146	57.2164	152	33.8	0.00180854	0.00323302	-0.0041899	-0.00258061	0.00419923	0.000179137
147	62.9368	165	44	-0.0144517	-0.00131793	0.00624845	-0.00126275	0.000688207	0.0142688
148	54.448	162	42.4	-0.0154781	0.000665149	-0.00181124	-0.0119627	0.00242397	0.00725822
149	50.987	136	20.6	0.00172142	-0.00763148	-0.0134929	-0.00308808	0.00769799	-0.00179481
150	44.6482	115	13.1	0.00891238	-0.0071741	-0.0107905	0.00892757	0.009532	0.00404621
151	63.0328	174	48.5	5.31847e-05	0.00645317	-0.00563591	-0.0119074	-0.00113108	-0.00223813
152	52.4523	130	18	0.00305442	-0.0141951	-0.0157123	0.00046419	0.0103258	-0.00133178
153	49.968	124	17.6	-0.0135748	-0.0175609	-0.0134173	-0.00548263	-0.00678015	0.00975674
154	50.5796	126	17.6	-0.0136705	-0.0144096	-0.0194433	-0.00691799	-0.0121746	0.00491628
155	49.5637	124	15.3	0.00942927	-0.0337439	-0.00268095	-0.00605893	0.00537601	0.00242075
156	60.6673	141	25.1	-0.0060231	-0.00407233	-0.0047826	-0.00927043	0.00138582	0.00618704
157	45.971	133	18.9	0.00968933	-0.00619429	-0.0154128	0.00199681	0.00420356	-0.00304977
158	51.6285	119	15	0.0102995	-0.00988742	-0.0139198	0.00206697	-0.00334101	-0.00646157
159	61.364	140	23.8	-0.00774286	-0.014722	-0.0133018	-0.00971904	-0.00806759	-0.000231112
160	65.9644	130	17.9	0.00794957	-0.00662022	-0.00940259	-0.0116997	-0.00192685	0.00394342
161	56.8929	116	13.8	0.000670607	-0.0382198	-0.00442253	-0.00715481	-0.00844278	-0.00150927
162	54.8201	124	16.2	0.000196849	0.00392539	-0.00839175	-0.00593651	0.00753924	0.000280136
163	63.2167	167	39.1	0.0206118	-0.0133499	-0.0058887	-0.0111474	-0.00773006	0.00190556
164	63.7407	170	45.8	0.00171962	0.000551428	-0.00353237	-0.0122277	-0.00232859	-0.00125673
165	61.1332	150	30	0.000419805	-0.00935417	-0.0127135	-0.00358597	0.00250943	-0.000978637
166	54.0102	150	34.7	-0.00977709	-0.00564856	0.00819059	-0.00562342	-0.0118184	-0.00576558
167	56.6716	174	54.4	-0.006749	0.00541793	0.0142209	0.00197752	-0.00209723	-0.00423899
168	65.1609	181	57.4	0.0121707	0.00726129	0.00366471	0.000412001	-0.00503148	0.00120415
169	34.4212	97	8.9	-0.0119267	-0.0215255	0.00476482	0.00733559	0.00562291	0.000462109
170	66.2184	170	46.7	0.00914905	0.0084089	-0.00431245	-0.00889778	0.0107672	-0.000121367
171	60.7813	155	32.9	0.0103406	0.0172815	-0.00812922	-0.000448492	0.00716365	-0.0032453
172	63.7021	180	55.9	0.016541	-0.00534506	0.00695243	-0.0131011	0.00773123	0.00186453
173	60.6118	170	53.4	0.00261452	0.00345703	0.00976574	-0.00466061	-0.00617973	0.00149902
174	60.2725	184	62.3	-0.0132874	0.00557512	0.00336571	-0.00830418	0.00290119	-0.00548075
175	62.3698	156	36.1	-0.00400228	0.00632665	-0.00198028	-0.0055271	-0.000417288	0.00281174
176	66.2392	177	59.7	-0.0187862	-0.00706794	0.0172457	-0.0163521	0.00848326	-0.00863259
177	69.1347	179	61.9	-0.0220717	-0.00410131	0.0077813	-0.0154725	0.0138115	-0.0119481
178	50.3678	123	18.4	-0.019237	0.00212478	-0.00634639	-0.0183505	0.00901417	-0.00594217
179	69.6844	186	66.3	0.00440584	0.0304243	-0.0016478	-0.0192064	0.00591882	0.00186593
180	60.4713	182	64.2	-0.0209849	0.00484598	0.00443637	-0.0178372	0.000772865	-0.0109727
181	64.5891	157	37.6	0.00745659	-0.00315954	-0.000818059	-0.0144173	-0.000532919	-0.00555321
182	65.9448	173	53.9	-0.000584381	0.0127857	-0.00474554	-0.0142588	-0.000559182	0.000627384
183	61.8642	155	41.7	-0.0132729	0.00432813	0.0167981	-0.00717419	0.00163322	-0.00813043
184	58.8726	174	54.5	-0.0120885	0.0159553	0.00161652	-0.0145243	0.00465537	-0.00207844
185	62.9767	162	38.3	0.00489953	0.0132681	-0.00955055	-0.000865078	0.0017634	-1.53533e-05
186	63.4804	186	67.4	-0.0100529	0.00943872	0.00564898	-0.0138689	0.00938248	-0.000361936
187	68.7356	174	46.5	-0.00143372	-0.0189424	-0.0135922	-0.0208548	-0.0081921	0.00170817
188	49.7403	130	20.8	-0.00489493	-0.021073	-0.00318302	-0.00892319	-0.00480175	0.00322145
189	56.8117	174	46.4	-0.00750063	-0.00771656	-0.000505404	-0.010167	-0.00753127	0.00570528
190	59.184	185	60	-0.000170793	-0.00261978	-0.014381	-0.0134314	-0.00824771	-0.00256067
191	61.0227	170	49.3	-0.0127336	-0.00312128	-0.00523231	-0.00547293	0.000142857	-0.00335909
192	65.3126	165	44.4	-0.0087227	-0.0137711	-0.00887207	-0.0158871	-0.00511316	-0.00044076
193	48.6992	135	22.7	0.0065207	-0.0109558	-0.0101623	-0.000111231	0.00504715	0.00829164
194	62.6793	170	53.4	-0.0082821	0.00678995	0.0140904	-0.000303812	-0.00414101	-0.00816497
195	61.2057	158	35.4	0.00026714	-0.00391117	-0.00547581	-0.000464018	-0.0164518	0.00673754
196	54.361	149	29.7	-0.00746381	0.000294179	0.00709196	-0.0105205	0.00759763	0.0102916
197	56.213	155	33.1	-0.0204134	-0.00607418	-0.0035697	-0.0138117	-0.000570194	0.0126224
198	47.0968	118	13.8	-0.0046973	0.0119565	-0.0119244	-0.00169905	0.00539296	0.00997297
199	62.8156	147	26.9	-0.000534188	-0.00864622	-0.00608725	-0.0100727	-0.00178102	0.0101549
200	62.4397	140	24.3	-0.00274083	-0.00463125	-0.0110732	-0.014667	-0.000189553	0.00854647
201	61.0235	152	30.3	-0.00967065	0.0035534	-0.00215252	-0.010213	0.000561449	0.00964415
202	55.9636	134	20.5	0.0010265	-0.00536671	-0.0133151	-0.0201763	-0.00234104	0.00706706
203	55.1481	125	15.6	-0.00701	-0.00090491	-0.0145915	-0.00978247	0.0113683	0.00275216
204	58.6993	182	51.8	0.0165156	0.0167264	-0.0199065	-0.00845593	-0.00942579	-0.00241428
205	51.5668	139	22.8	0.00761196	-0.0100824	-0.0176994	-0.0184355	0.005816	-0.00589307
206	66.6254	166	42.6	-0.0077635	-0.00604968	-0.0072639	-0.0126657	-0.00480357	0.000536556
207	64.7149	166	43.2	0.00611701	0.0100859	-0.0184088	-0.00508664	-0.0129939	0.00362595
208	62.4257	168	43.7	0.00510694	0.0183585	-0.0188172	-0.00108642	0.00384416	0.00154182
209	60.67	149	28.1	0.00429903	-0.00601455	-0.0193969	-0.0118672	0.000914804	0.00471464
210	52.4301	122	17.1	-0.00094897	-0.0059438	-0.00536778	-0.0119074	0.00601954	-0.000348044
211	57.3546	139	22	0.0108025	-0.000143219	-0.0228579	-0.0118793	0.00303352	-0.00688138
212	55.1059	123	18.8	-0.0152184	-0.00713218	-0.0141817	-0.0107389	-0.00348885	-0.00897237
213	55.1059	133	20.5	0.0187731	-0.00507128	-0.0186072	-0.00291856	0.0109521	0.000317532
214	62.2185	141	23.8	0.00484084	-0.00260164	-0.0226435	-0.0104616	0.0125119	0.00427616
215	51.2465	121	14.9	-0.0054336	-0.00427602	-0.0113767	-0.00541555	0.0111015	-0.000240836
216	64.1133	179	55.9	-0.00815191	-0.00214995	-0.00970519	-0.0116128	-0.00435587	-0.00490213
217	53.9977	119	14.8	0.00726321	-0.00825097	-0.00948783	-0.0116538	-0.00254119	0.00711228
218	66.1565	160	37.6	-0.00392932	-0.00268662	-0.0041068	-0.00840529	-0.000587887	-0.0122676
219	44.1365	111	13.2	-0.0158832	0.00582914	-0.0112217	-0.00485757	-0.00021914	-0.0022814
220	45.2071	120	16	-0.000752479	-0.0245162	-0.000222852	-0.00276982	-0.00157551	-0.00764565
221	57.503	164	44.2	-0.0185737	-0.00847197	0.00466202	-0.0131374	-0.00918995	-0.000513658
222	50.5598	135	26.1	-0.00918967	0.00471667	0.00615585	-0.00324181	-0.00352972	-0.0034332
223	56.257	161	40.3	-0.0135248	-0.00995469	0.0030984	-0.00609289	-0.0036325	-0.00743835
224	57.264	162	40.3	-0.0064438	-0.00894593	0.00125813	-0.00473108	-0.00394987	-0.00760813
225	55.7849	142	25.7	0.0115039	0.00293164	-0.000203191	-0.00397006	-0.00148444	-0.00175031
226	48.8981	135	19.4	0.00956687	-0.0152363	-0.00629563	-0.0117118	0.00417866	0.00026191
227	53.0669	147	26.9	0.012582	-0.00851882	-0.0137376	-0.00450066	-0.00349976	0.00118861
228	59.8264	142	25.3	0.00272042	-0.00764197	-0.0074351	0.000648821	-0.000314025	-0.00179709
229	45.111	96	7.5	-0.00422705	-0.00432232	-0.014647	0.00777191	0.0103016	-0.0019311
230	56.1033	120	19	-0.00974502	-0.000373821	0.00586481	-0.00287301	-0.0153504	-0.00723911
231	63.1693	145	31.9	-0.0147806	0.00960025	0.0036026	-0.00981892	-0.0096841	0.0020643
232	32.5276	82	4.9	-0.0182575	-0.0105255	-0.0149766	0.00746981	-0.0016927	-0.00919014
233	65.3287	151	33.1	0.00459016	-0.0174711	0.00458638	-0.0109067	-0.0146014	0.000430463
234	62.3983	125	17.6	-0.00327699	-0.0235636	-0.00429336	-0.00175878	-0.00977637	-0.00613184
235	60.6227	148	32.3	0.00237922	-0.00614652	0.00499734	0.00763947	-0.0157995	0.00552387
236	60.0311	149	31.7	-0.000396421	-0.0194698	0.00669744	-0.00643144	-0.00848632	-0.00383239
237	67.7298	160	42.5	0.00843825	0.00457547	0.00259887	-0.0110422	-0.0126569	0.00279015
238	52.3574	149	29.1	0.0109965	-0.0109841	-0.00661098	-0.00180532	-0.00813191	0.00267187
239	57.9164	170	50.7	-0.0306894	0.0200775	-0.00408776	-0.0134644	-0.00963973	0.00132303
240	52.7974	121	16.7	-0.0112778	-0.00839753	-0.0063181	-0.0155353	0.00166252	-0.00314738
241	51.5267	128	18.7	0.00595778	-0.014457	-0.000744455	-0.00541499	-0.00344717	0.00562936
242	44.7933	121	16.4	0.00400816	0.00575941	0.0031827	0.00171083	0.0100617	0.00426674
243	46.7798	126	17.2	0.00397958	-0.0257607	0.00919741	-0.00560051	0.00529368	0.0051021
244	60.3396	140	24.5	0.0102408	0.000953739	-0.00242992	-0.00596491	-0.000873681	0.00465159
245	53.4405	153	29.9	-0.00791415	-0.0217298	0.00190792	-0.0100088	-0.00640495	-0.00576081
246	45.1184	109	10.7	-0.00570217	-0.0165947	-0.0161843	-0.00713674	0.0104295	-0.00754195
247	51.9294	174	48.9	-0.000542972	-0.0116933	0.0130945	0.00634906	0.00584353	-0.00276493
248	59.6614	140	24.6	0.0163477	-0.0148862	-0.00190216	0.000578026	0.00334157	-0.00901466
249	57.0793	140	27.1	-0.000587216	-0.00325838	-0.000623824	0.00297011	0.0038822	-0.00854073
250	64.9292	137	21.7	-0.0161514	0.00260087	-0.0202103	0.00406673	-0.00259104	-0.00659902
251	63.4981	161	38	-0.00639629	-0.00749053	0.00411434	-0.0063916	-0.000876458	-0.0031399
252	57.7379	156	34.8	0.00464162	-0.00522623	-0.000869875	0.00437152	0.00220509	9.32765e-05
253	53.1981	139	24	-0.00390232	-0.0073885	-0.00604085	-0.00535281	-0.00162271	0.00456023
254	63.9645	154	32.5	0.00280202	-0.0106794	-0.00725241	-0.012469	0.000186142	0.0101632
255	59.8336	155	37	-0.0111475	-0.00812513	0.000622895	-0.00868836	0.00731945	0.00137243
256	43.2626	97	7.6	-0.0039045	-0.016435	-0.00811027	-0.00554305	0.00392273	0.00847645
257	67.4043	140	25	0.00345621	-0.00735796	-0.00998909	-0.00626279	0.00322653	0.00621604
258	57.8818	136	23.4	-0.00338064	-0.0120412	-0.00258704	-0.00365577	0.003998	0.0155138
259	48.4374	124	16.6	0.0032465	-0.00841745	-0.00596792	-0.00583651	-0.0033596	-0.000225492
260	41.5943	96	7.9	-0.00699896	-0.0115946	-0.00723308	-0.00667802	0.00655564	0.00871734
261	60.406	177	58.1	-0.00999673	-0.0115528	0.00295854	-0.0132047	0.00834396	-0.00145362
262	64.908	148	29.5	-0.00512633	-0.0094251	-0.00269739	-0.00943634	0.00176308	0.00773168
263	56.2415	136	21.4	0.0135146	-0.00684944	-0.01573	-0.00308391	0.00837641	0.0120066
264	58.4829	194	72.6	0.0139669	-0.00142893	0.0233408	0.000847359	0.0174772	-0.000698143
265	66.8752	183	58.5	0.022767	-0.011031	0.0107522	0.0133665	0.00981274	-0.00543717
266	73.0329	205	76.3	0.0216709	-0.0157469	0.0101467	-0.00209945	0.000653134	0.00142438
267	60.033	159	33.6	0.0241665	-0.0340234	0.0154335	-0.00082937	0.00309065	0.000599469
268	58.6637	154	32.9	0.0188679	-0.0271913	0.0138761	0.00138759	0.0105098	0.00499416
269	54.0524	152	33.5	0.017034	-0.00288084	0.0143319	0.00455823	0.00645179	0.00139285
270	60.4468	177	40.7	0.0384351	-0.00444341	-0.00646505	0.00126079	0.00481752	0.0061687
271	67.8624	187	62.2	0.0157685	-0.00433296	0.00558067	-0.00243527	0.00131286	0.000109878
272	63.7544	174	46.7	0.023537	-0.0080611	0.00384134	0.000369893	0.00649469	0.000285585
273	57.2991	162	35.4	0.0339738	-0.0117081	0.00493818	0.00792834	0.00446631	0.00642584
274	72.1472	198	70.8	0.0163732	-0.00856149	0.00954742	-0.00396626	0.0032745	0.00668008
275	51.1034	126	18.2	0.021804	-0.0099291	0.0162388	0.0251787	0.0242474	0.00138096
276	70.6551	211	78.4	0.0320468	0.00025984	-0.00164807	-0.00958176	0.00829171	-0.00157077
277	67.6728	191	60.4	0.032422	-0.00842704	0.00810335	0.00333599	0.0102462	-0.000151522
278	78.0107	187	65.5	-0.00275479	-0.00540253	0.00716933	0.00949894	-0.00707731	-0.00571711
279	68.0209	180	58.2	0.012131	-0.00589724	-0.000445376	0.00132493	-0.0021578	-0.0270011
280	70.8945	184	60.5	0.00773964	-0.0131551	0.00217922	0.0150818	-0.0160793	-0.00727528
281	73.0047	207	89.7	0.016808	-0.0169294	0.0173312	0.00436321	-0.00820468	-0.00206346
282	68.0832	186	64.1	0.00540936	-0.00533821	0.003448	-0.00535278	-0.00756437	-0.00406448
283	67.1498	157	35.8	0.0154313	-0.00524826	0.00584506	0.000843687	0.00227912	-0.00740175
284	75.3698	176	57	-0.00024146	0.0186647	-0.00280992	0.00210263	-0.00934604	-0.00116858
285	76.2114	206	87.2	0.00580515	0.00113821	0.010018	0.00762667	-0.00682622	-0.012771
286	73.413	194	70.6	0.00697183	-0.0174443	0.00634623	-0.000715018	-0.00602457	-0.00206955
287	71.6753	176	55.6	0.00500316	0.0207704	-0.000902883	0.0181467	-0.00157132	-0.00367305
288	81.5746	190	66	0.0108697	0.0206091	0.00548543	-0.000379341	-0.00490506	-0.0100815
289	69.8201	180	61.4	0.00870179	0.0292246	-0.0035453	0.00984275	0.000663163	-0.000531672
290	70.5383	188	59.5	0.0193693	0.00855357	0.00535493	0.0124186	0.00037518	-0.00548937
291	79.2454	184	57.5	0.0146422	0.0241411	0.00792835	0.0149952	0.000146262	-0.00476435
292	74.159	170	46.5	0.00974378	0.0293869	-0.00723786	0.00730535	-0.000409939	-0.00336235
293	72.9618	176	48.4	0.00478364	-0.00123379	-0.000854298	-0.000736794	0.00167126	-0.00193741
294	75.145	177	49.1	0.0135021	-0.00385574	0.00554059	0.00628895	0.00498103	-0.0090669
295	70.1099	165	43.7	0.0115763	-0.0054492	0.00394168	-0.00192342	0.00150473	0.00468423
296	69.9888	163	38.3	0.000205172	-0.00850416	-0.0077313	0.00176559	9.66585e-05	-0.00113272
297	67.5791	175	43.4	0.0216889	-0.0122937	0.000382663	0.00452625	0.00174147	-0.00306928
298	62.318	152	30.5	0.0122697	-0.0145888	-0.00137522	0.00833982	0.0104191	-0.00776279
299	70.0861	168	38.3	0.0202377	-0.00429755	-0.0122817	0.00442541	0.0132152	0.00665524
300	73.175	186	63.7	0.0042237	0.000521745	-0.00312542	-0.00251462	-0.000317992	-0.00374728
301	74.2861	180	55.3	0.0117955	-0.0118073	-0.00374103	0.00191946	0.00225636	-0.00878199
302	65.3795	169	42.6	0.00912695	-0.0081883	-0.0112247	0.00226435	0.00148121	-0.00142022
303	68.5151	173	47.2	0.0130741	-0.00940396	-0.00418417	0.00383993	-0.00534524	0.00216307
304	69.1264	184	57.7	0.0140809	-0.0206838	-0.000839054	-0.00361384	-0.00720464	0.00405071
305	73.9539	165	37.3	0.0111007	-0.0412134	-0.00315244	-0.013276	0.00704192	-0.00155355
306	69.8039	169	44	0.0165401	-0.0247999	0.00373797	0.00181642	-0.00225913	-0.00383948
307	75.115	198	75.8	0.0180551	-0.00820915	0.0173146	-0.00235174	0.00347494	0.000954382
308	66.6172	226	105.8	0.0332391	-4.44264e-05	-0.010853	-0.0052074	-0.00339159	0.00445304
309	69.5115	206	67.3	0.0318614	0.0064255	-0.0143009	0.00553975	0.00571334	-0.000515763
310	51.9311	221	107.2	-0.00108102	0.0150236	0.00972316	0.00449874	-0.00824667	0.0154193
311	66.1462	206	81.5	0.0175967	0.00577286	0.00184376	0.0141164	-0.00718805	0.00485753
312	61.0607	185	54.8	0.0156664	0.0136005	0.00694584	0.0171003	0.00597627	0.00780922
313	61.3379	190	65.5	0.0104428	0.0164004	0.00455081	0.00524633	0.00156728	-0.00656274
314	67.2997	192	67.5	0.0206203	-0.00813628	0.0134581	0.017139	-0.0064117	0.00136988
315	57.3996	173	43.6	0.0121725	-0.0020224	-0.00292524	0.00981713	-0.00576577	0.00923318
316	71.5918	201	70	0.0194103	-0.00578915	-0.00575711	-0.00511364	0.0042022	0.000210471
317	66.5879	213	84.7	0.0440092	-0.000978892	-0.00441533	-0.00201654	-0.0053165	-0.0013454
318	61.6598	211	91.1	-0.000317594	-0.0166653	0.0109181	0.00530632	-0.00243243	-0.00637346
319	61.4845	196	66.6	0.0466966	0.0299836	-0.00668793	0.00530005	0.00366916	0.00153959
320	67.948	200	68.5	0.0317036	-0.0237068	0.00391536	-0.00390599	-0.00397257	-0.000694405
321	63.8712	200	70	0.0353609	0.00226604	-0.00883914	0.00601294	-0.000271619	0.00455286
322	55.509	185	55.7	0.0237587	-0.0129461	0.00103254	-0.00226478	0.00671759	0.00407204
323	65.3017	198	64.8	0.025042	0.0115959	-0.0105936	-0.0118457	0.00339858	-0.00137113
324	70.2212	211	78.2	0.0320889	-0.00719528	-0.0088569	0.000765879	-0.00536522	0.00210892
325	58.655	162	42	-0.0204172	0.00329543	-0.00181203	-0.0121213	0.00409737	-0.0067788
326	61.9302	177	54.6	0.00707185	-0.0182711	0.00348834	-0.00316906	-0.0085822	-0.00409272
327	73.7324	205	88.7	0.00376118	-0.00264944	-0.00771246	-0.0141189	0.000491982	-0.00564853
328	72.7069	185	59.4	0.0151924	-0.00246227	-0.00579649	0.000149499	-0.00435324	-0.00168873
329	66.4505	150	31.6	0.0152815	-0.0290702	0.00778369	0.00108271	-0.00637334	-0.0083474
330	67.0969	170	43.4	0.0203994	-0.0168708	-0.0060615	-0.0104798	-0.00326175	-0.00339455
331	66.9388	194	67.3	0.0165536	0.00865604	0.00201491	-0.00411622	-0.00587832	-0.00370365
332	69.0512	165	39.8	0.0122777	-0.000407815	0.00371993	0.00101498	-0.00192283	0.00502836
333	70.2294	176	46.4	0.016824	-0.0115951	-0.00154198	-0.00391547	-0.00596263	-0.0027247
334	70.6013	201	75.1	0.0326251	0.00468577	-0.000469081	0.00590372	0.00216858	-0.00539959
335	65.9542	167	42.6	0.0178536	-0.0183717	0.0030937	-0.0023292	-0.00101367	-0.00244227
336	69.9264	216	94.3	0.00453761	0.0212264	-0.00184806	0.00104283	-0.00340478	0.000449701
337	66.9265	205	83.9	0.00591466	0.0179978	0.00339753	0.00391243	0.00408752	-0.000364775
338	60.0989	185	62.6	-0.00693514	-0.00266965	0.0144168	-0.000745504	-0.00189019	0.00118051
339	70.9791	207	79	0.0158651	-0.00518459	-0.000231149	0.00597289	-0.00232203	-0.00475144
340	68.1727	211	89.9	0.00823148	0.00398148	0.000504421	-0.00235009	4.22986e-05	0.00723334
341	67.7932	210	86.6	0.0074565	0.0027028	-0.00723731	0.000714065	0.00162192	0.00961539
342	59.4129	150	30.4	0.00142251	-0.0100372	-0.0103375	0.00220083	0.00741296	-0.00742942
343	68.2358	208	86.1	0.025352	0.00688289	-0.00210309	-0.00887733	-0.000243956	0.00281308
344	66.6507	205	85.2	0.0148622	0.0231814	0.00508905	0.0104964	0.00545038	0.00446303
345	54.2889	157	40.7	-0.00967897	0.00462928	0.013825	0.00494671	0.00602759	0.00111955
346	69.5675	210	99.1	-0.0072905	0.00909661	0.00535767	-0.00804983	-0.000802788	-0.0058298
347	68.9336	213	97.8	0.00647854	-0.00865285	0.00114176	0.00607636	-0.0109058	0.00923366
348	65.2497	211	88.3	0.00656405	0.0299682	-0.00878911	-0.000828128	-0.00369743	0.000846646
349	62.9974	210	88.3	0.00983659	0.00351177	-0.00506017	-0.00395552	-0.00515574	-0.0125697
350	68.5458	184	61.5	0.00463913	0.0107802	0.00441804	0.00124644	-0.00628281	0.00589926
351	51.8631	199	75.8	-0.00643764	0.0023197	-0.00475879	-0.00464172	-0.0182312	-0.0046923
352	63.0028	197	73	0.00748026	0.0264807	-0.00877512	0.0100527	0.00346262	0.00119708
353	62.7342	202	83.8	0.00354124	-0.0126502	0.0070622	-0.00119687	-0.00402825	-0.00288899
354	61.5836	205	86.7	0.00381988	0.0104462	0.00303353	-0.00859487	-0.0154018	-0.00390277
355	54.4153	182	60.6	0.00204385	0.00180676	-0.00491231	0.00186646	-0.0124136	0.000815831
356	54.1002	196	71.2	0.0043958	0.00300974	-0.00581903	0.000594324	-0.00705481	0.00553767
357	68.0882	172	51.5	0.00871898	0.0050683	0.00252044	0.00969918	0.00356432	0.000761111
358	69.3281	191	76.1	0.000105868	0.00248364	0.0163848	0.00695548	-0.00475216	-0.00706339
359	71.8828	194	72.9	0.0138447	0.00358336	0.00374143	-0.0031939	-0.00378104	-0.00414111
360	71.2232	214	99.1	0.0185663	-0.000820546	0.00228511	-0.00671097	-0.00635237	-0.00128569
361	59.7912	202	94.6	-0.00947212	0.0217683	0.0118816	-0.000621429	-0.00290295	-0.00574965
362	52.3282	210	110	-0.00931559	0.00744072	0.0226624	0.00842141	-0.010227	-0.00137913
363	73.7415	194	82.8	0.00890026	0.00686629	0.0120198	-0.00450819	0.000203118	7.8813e-05
364	74.2342	212	92.5	0.0228229	0.00465102	0.00834707	-0.00458051	-0.0102979	-0.00327218
365	69.0088	175	48.5	-0.00682568	0.021213	0.00258764	0.00783481	-0.00925325	0.00337298
366	66.0881	188	61.6	0.00982954	0.00725044	-0.0107979	-0.00657846	-0.00783454	-0.00618421
367	63.6985	195	66.5	0.011479	-0.010908	0.00164789	-0.0021812	-0.0066867	0.0010793
368	68.8374	194	73.2	-0.000760871	-0.0155651	0.0235195	-0.000634646	-0.0111011	0.00140078
369	72.6149	191	60.6	0.0220498	-0.00978428	-0.0105122	0.00145743	-0.00991365	-0.00290969
370	68.8584	193	72.9	0.0012786	-0.00590194	0.0113249	0.00914892	-0.0153541	-0.00667089
371	75.1531	197	78.4	0.00648082	-0.0155031	0.00531696	0.00117403	-0.0121037	-0.00869291
372	70.5899	211	88.9	0.0274772	0.00164372	-0.00378282	0.00114115	-0.0034176	-0.0104473
373	73.3677	190	64	0.00180858	-0.0210165	-0.00119233	-0.000414306	-0.0199416	0.00206787
374	78.4453	194	69	0.0250705	-0.00922862	0.000352087	-0.000873856	-0.0155761	-0.00539155
375	64.2275	192	75.8	-0.00863301	0.0148007	0.0135887	0.00897889	0.000495075	-0.0128606
376	70.9234	195	62.6	0.0372459	-0.0188369	0.0124082	0.0182091	0.0067809	-0.00346689
377	74.5493	213	98.3	-0.009978	0.00439802	0.0388049	0.00540025	0.00835554	-0.00425567
378	70.5966	155	45	-0.000931553	-0.00441659	0.0156993	-0.00628648	0.00276489	-0.00291201
379	75.7029	188	68.2	0.0191751	0.00823787	0.00292236	0.00476943	-0.00898057	-0.000428436
380	46.2346	187	66.1	-0.0137932	0.0168317	0.00586949	0.00543609	-0.00221139	-0.0121704
381	74.1583	161	42.2	-0.000947094	-0.00988237	-0.00181594	-0.00103336	-0.0110876	0.00130156
382	70.5171	187	69.2	0.00442142	0.00478946	0.00299951	0.00226708	0.00169728	-0.00245446
383	75.1216	169	43.3	0.0102541	-0.00552337	-0.00872926	0.00164889	-0.00986705	0.00355709
384	68.58	167	45.2	-0.00557255	-0.0173166	0.0126833	0.00489525	-0.00213239	-0.00766414
385	76.7202	215	98.8	0.00813851	0.0119911	0.00068395	-0.000745075	-0.000584739	-0.00954492
386	68.44	163	40.2	0.0115668	-0.0224674	0.01067	0.0016364	-0.00513495	-0.0058987
387	73.1568	190	70.2	0.0195389	-0.012876	0.0183646	-0.00105846	-0.00367489	-0.00686703
388	72.696	199	73.1	0.0295379	-0.0261707	0.00205947	0.00438426	-0.00436986	0.00883583
389	73.299	195	62.1	0.0438949	-0.000453933	-0.0078036	-0.00338733	0.00897554	-0.00470707
390	64.3045	198	75.1	0.0232082	-0.00838519	0.00491262	0.00064947	-0.00584934	0.00580572
391	70.1469	204	75.9	0.0362511	0.00165875	-0.000775385	0.00680324	0.00650842	-0.00400523
392	69.7541	180	52.5	0.0410037	-0.00372704	-0.00257167	0.0102808	0.00717709	-1.14153e-05
393	66.8825	174	47.9	0.0267688	0.00248161	-0.00649167	0.0117486	-0.00333349	0.00417035
394	63.843	198	68.1	0.0218022	-0.0114637	-0.00393852	-0.00941519	0.00439155	0.00187809
395	68.5961	190	54.8	0.0262798	-0.00904042	-0.00635051	-0.000484692	0.00379503	0.00444209
396	68.3792	187	61.6	0.0303967	0.00512882	0.00328401	0.00820679	-0.00305891	-0.00166054
397	61.92	177	46.9	0.0323418	-0.00475075	-0.00785818	0.0084623	0.000344244	0.00497635
398	64.2992	189	57.8	0.0257663	0.00242332	-0.0113587	0.00213531	-0.000498487	0.01806
399	59.207	181	49.7	0.0281903	0.0240889	-0.0221051	0.0073044	0.00477392	0.0108022
400	71.833	195	70.8	0.0263309	0.0118654	-0.00375314	0.0116649	-0.00340441	-0.000850193
401	71.6165	197	68	0.032666	-0.00678043	-0.00403752	0.0082908	-0.00597233	0.00899295
402	62.1512	200	72.9	0.0378885	0.00493496	-0.0112363	0.00193344	-0.0108102	0.000200539
403	66.7122	178	53.4	0.00947167	-0.00269491	-0.00266975	0.00218025	-0.0033344	-0.00394272
404	68.249	195	74.5	0.00709457	-0.00762736	0.00642126	0.00399197	-0.0141817	0.00478129
405	75.4452	181	59.2	0.0130045	-0.00856286	0.0162937	0.00481332	-0.00178507	0.000866991
406	67.1406	186	62.2	0.0209276	-0.0132236	-0.0016313	0.000812152	-0.00676415	-0.0125348
407	71.2286	177	56	0.0145095	-0.00825241	0.00731148	0.000946679	-0.00196399	-0.00418925
408	69.6061	198	80.7	0.0217933	-0.00895234	0.00959145	0.00557235	-0.0118577	-0.00491062
409	70.7146	178	49.1	0.0178817	-0.00294236	0.00113694	0.00801618	-0.00796151	0.000579632
410	55.9963	179	55.3	0.0106005	-0.000772467	0.00668087	0.00483383	-0.00549319	-0.00620906
411	59.7041	173	47.2	0.00143806	0.00355172	-0.00458322	0.00524268	-0.00563583	-0.00710001
412	73.5631	218	94.8	0.0387582	0.00438744	-0.00243017	0.00865331	0.00196671	-0.00388432
413	66.4618	174	50.7	0.011015	-0.00678724	0.0101316	0.00248556	0.00121302	0.0011627
414	67.6028	209	86.2	0.00182007	-0.00676447	0.0145477	-0.000490502	-0.0061229	0.00650562
415	79.9082	221	98.3	0.0272574	-0.0169839	0.00166189	-0.00841315	0.00256251	-0.00325049
416	77.3995	210	84.2	0.0311052	-0.00797957	0.00975432	0.00857852	0.00487057	0.0023231
417	77.3704	250	149.3	0.00458908	-0.00395039	0.0161038	0.00462128	0.00234797	-0.00333255
418	76.3112	206	78.3	0.0281406	0.00332747	-0.00749455	0.00193604	0.00244537	-0.00724968
419	72.9771	234	123.7	0.0226455	0.000798405	-0.00469288	0.00442064	0.00208317	-0.00739943
420	79.3364	204	75.4	0.0319799	0.00578289	-0.00358522	0.0152417	0.000966466	0.00978774
421	75.448	208	94.1	0.00559406	0.00785246	0.0154129	0.000420891	0.00301592	-0.00494272
422	77.7981	191	69.1	0.0228302	0.00468071	0.00696065	0.00450073	-0.00732774	-0.00118695
423	59.08	162	39.9	0.0101579	-0.0150695	-0.00595029	-0.0149645	-0.00235265	-0.00144415
424	67.9596	176	44.7	0.0172608	-0.00452483	-0.0151613	-0.00524337	0.00800061	-0.00512505
425	65.8279	177	55	0.0190664	-0.00308854	-0.00288751	-0.00383303	0.000744393	-0.00882143
426	73.4587	194	70.8	-0.00370067	-0.0173626	0.00236562	-0.0419315	-0.0128273	0.0105052
427	70.621	186	54.9	0.0117616	-0.0142136	-0.00920643	0.00424031	0.00200165	-0.00889842
428	70.1138	185	57.8	0.0344119	-0.00844731	0.000580406	-0.00150977	-0.00116482	-0.00801541
429	73.5767	185	59.2	0.0208982	-0.00305348	4.08115e-05	-0.0114543	0.00371599	-0.00606126
430	64.5219	174	46	0.0285386	-0.0216942	-0.000232248	-0.0150797	-0.000773763	0.000792635
431	72.1959	194	65.4	0.0308983	-0.0198046	0.00343143	-0.0124098	-0.0043014	-0.00194002
432	72.4882	195	68.4	0.0199335	0.0125861	0.000816886	-0.00573377	0.00199179	3.47501e-05
433	67.3244	194	60.6	0.0163456	-0.00423152	-0.00252315	0.0012908	-0.00129225	0.000304168
434	63.2225	176	45	0.0240373	-0.0215413	-0.00115066	-0.0130165	-0.0126204	0.00198453
435	66.296	186	52.6	0.0143156	-0.0243347	0.00117468	-0.00285584	0.00823508	-0.00426627
436	73.7863	198	69.3	0.0266802	-0.00621525	0.000957683	-0.0122071	0.00189877	-0.00511347
437	67.9608	174	44.3	0.0138159	-0.0084197	-0.00619733	0.00203714	0.000576888	-0.0056444
438	68.9043	170	41.1	0.0141804	-0.0113896	-0.00703779	-0.000690096	0.0050527	0.00657442
439	68.9046	189	52.5	0.0234876	0.00634097	-0.00760919	-0.00311957	0.00262795	0.00727903
440	67.3131	184	69.8	-0.00739106	-0.0070438	0.011331	-0.0127357	-0.000488952	0.00378709
441	71.1126	156	45.2	-0.00661999	-0.00727926	0.0134336	-0.0102925	0.0093554	0.0117082
442	69.1522	195	89.2	-0.0272972	0.00191198	0.0199934	-0.00546185	-0.00858655	-0.00318151
443	76.8547	176	60.2	0.00824339	0.00874812	0.0153629	0.00555838	-0.0109333	0.00524799
444	71.2736	184	60.5	0.00213483	0.0133064	0.00773241	0.000149175	0.0108934	0.00487851
445	57.8047	191	74.3	-0.00372246	0.00300918	0.0214374	0.0026396	0.000604092	0.0012459
446	68.3881	197	66.2	0.0264756	-0.0261351	0.00646711	-0.00419165	-0.00607314	-0.00621295
447	68.6554	192	69.6	0.0293799	-0.00109009	-0.00723863	-0.00364768	-0.00247011	-0.00513437
448	65.6051	191	68.4	0.0148185	-0.00950916	0.00349088	-0.00108892	-0.0159912	0.0171599
449	67.6418	191	67.9	0.00784932	-0.00259337	-0.00421968	-0.0088942	-0.00522959	0.0014523
450	64.5442	189	60.9	0.00678309	0.0120686	-0.0125013	-0.00779134	-0.00127134	0.00535489
451	70.3586	185	64.4	0.00467378	-0.0132078	0.00113449	-0.0100339	-0.00530502	-0.00171672
452	58.3228	174	48.4	0.00517025	-0.00167294	-0.00929836	0.00192557	0.00345814	0.00217259
453	58.178	198	76.8	-0.00845971	-0.0120631	-0.00171507	-0.00379975	-0.0100863	0.00228377
454	69.0415	191	62.3	0.0163609	-0.000888783	-0.0082867	0.00266082	0.0032559	0.00730309
455	60.1572	172	45.6	0.0171132	-0.00810925	-0.00744565	0.00389412	-0.00443963	0.00635498
456	54.4083	190	70.4	0.00170677	-0.00198596	-0.00124365	-0.0102165	0.000731258	-0.00362058
457	60.3657	197	40	0.00939621	-0.00452065	-0.00447322	-0.0101935	0.00343206	2.85408e-06
458	62.9971	186	62.3	0.00359942	-0.00248521	0.00488832	4.78545e-05	-0.00381057	0.0187323
459	54.7556	176	56.2	-0.00302824	0.0117537	0.0282427	0.0248583	0.0049972	0.00680413
460	63.4199	197	79.9	0.0156648	-0.0135179	0.00719011	0.0104921	-0.00427743	0.00458374
461	52.4557	186	72	-0.0145217	0.000627032	0.0345335	-0.000576571	-0.00266941	0.00729375
462	69.042	210	98.4	0.00122796	-0.000187987	0.00943875	0.00282731	0.00144661	0.0110801
463	71.1693	195	87	-0.00309952	0.00921319	0.0280964	0.00726841	0.00419698	0.00934482
464	59.6498	167	47.4	0.00681927	-0.025147	0.0160668	0.000894014	-0.00545754	0.00169146
465	69.1727	189	72.6	0.000596452	-0.00729639	0.0190524	-0.00192563	0.00464993	0.00349006
466	55.2838	195	88.1	-0.0146794	0.00378691	0.0404611	0.00338677	-0.00393639	0.00896496
467	54.9844	192	81.5	-0.0158552	0.0135281	0.0303139	0.00677335	0.000464208	0.00320485
468	69.4871	163	44.6	0.0147717	-0.0174755	0.0113826	-0.00167571	-0.0138878	0.00684172
469	60.5329	186	66.1	0.0116638	0.00293886	0.0102953	0.00221087	-0.00301663	0.00892171
470	66.5585	179	56.8	0.00237526	-0.00775612	0.00670566	0.0256842	-0.0137686	-0.00140075
471	62.8303	187	63.6	0.0281762	0.00264331	0.00807465	0.012918	-0.0048292	-0.00596831
472	68.1303	179	57.6	0.0172861	-0.00395361	0.012295	0.0172304	-0.00747235	0.00311533
473	67.3031	192	69.8	0.0210211	0.0156005	0.00902161	0.0130011	-0.00500779	0.00614445
474	59.4949	186	53.6	0.0208647	-0.00810457	0.00258269	0.00977059	-0.00189112	0.00257408
475	57.2404	170	49.8	0.0113194	-0.00789003	0.00753194	0.01414	-0.00448158	-0.00440755
476	60.4426	207	92.4	0.0247115	0.01919	0.00865421	0.023289	-0.00969266	-0.00429013
477	48.0398	169	44	0.0221945	-0.00635144	0.00962811	0.0203131	0.00215262	0.00685577
478	61.6132	195	72.4	0.0230533	-0.00878424	0.0207504	0.0115699	-0.00358597	0.00165961
479	50.7596	214	100.6	-0.0120336	0.00557024	0.0369945	0.00778353	-0.0104435	0.00255539
480	54.3793	172	53.9	-0.00512542	-0.00094186	0.015984	0.0119611	-0.0146986	-0.00594885
481	58.6674	172	52.2	0.030542	0.00525655	0.00685566	0.0197403	-0.00405221	-0.00785115
482	58.1086	186	64.7	0.0295152	0.0123396	0.00556231	0.0178244	-0.000523711	0.00768718
483	63.9349	185	56.6	0.0359294	-0.00767876	0.00968217	0.00988313	0.00168989	-0.000836242
484	54.1393	186	64.3	0.0259577	0.00661225	0.00683941	0.0119953	-0.00171322	-0.0049152
485	55.7977	176	31.7	0.00963647	0.00796664	0.0194073	0.0123689	0.00491718	-0.00134446
486	60.638	160	37.3	0.0399731	-0.00453416	0.0153026	0.0160048	0.0117693	0.00903904
487	44.3122	161	43	0.00793606	0.00874444	0.0305866	0.0231879	-0.000573925	0.00565901

## Sheet: Covars
ID	mature	time
1	1	2
2	0	2
3	0	2
4	0	2
5	0	2
6	1	2
7	0	2
8	0	2
9	0	2
10	0	2
11	1	2
12	0	2
13	0	2
14	1	2
15	0	2
16	0	2
17	0	2
18	0	2
19	0	2
20	1	2
21	0	2
22	0	2
23	0	2
24	0	2
25	0	2
26	1	2
27	0	2
28	0	2
29	0	2
30	1	2
31	1	2
32	0	2
33	1	2
34	1	2
35	0	2
36	0	2
37	0	2
38	0	2
39	0	2
40	0	2
41	1	2
42	0	2
43	0	2
44	0	2
45	0	2
46	0	2
47	1	2
48	1	2
49	1	2
50	1	2
51	1	2
52	0	2
53	1	2
54	0	2
55	1	2
56	1	2
57	0	2
58	0	2
59	0	2
60	0	2
61	0	2
62	0	2
63	1	2
64	0	2
65	0	2
66	1	2
67	0	2
68	0	2
69	0	2
70	0	2
71	0	2
72	0	2
73	1	2
74	0	2
75	0	2
76	0	2
77	0	2
78	0	2
79	1	2
80	0	2
81	0	2
82	1	2
83	0	2
84	0	2
85	0	2
86	0	2
87	0	2
88	0	2
89	1	2
90	0	2
91	0	2
92	0	2
93	0	2
94	0	2
95	0	2
96	0	2
97	1	2
98	0	2
99	0	2
100	1	2
101	0	2
102	0	2
103	0	2
104	0	2
105	0	2
106	0	2
107	1	2
108	1	2
109	0	2
110	0	2
111	0	2
112	0	2
113	0	2
114	0	2
115	0	2
116	1	2
117	1	2
118	0	2
119	0	2
120	0	2
121	0	2
122	0	2
123	0	2
124	0	2
125	1	2
126	0	2
127	0	2
128	0	2
129	0	2
130	0	2
131	0	2
132	0	2
133	0	2
134	0	2
135	0	2
136	0	2
137	0	2
138	0	2
139	0	2
140	0	2
141	0	2
142	0	2
143	0	2
144	0	2
145	0	2
146	0	2
147	1	2
148	1	2
149	0	2
150	0	2
151	0	2
152	0	2
153	0	2
154	0	2
155	0	2
156	0	2
157	0	2
158	0	2
159	0	2
160	0	2
161	0	2
162	0	2
163	0	2
164	0	2
165	0	2
166	0	2
167	1	2
168	0	2
169	0	2
170	0	2
171	0	2
172	0	2
173	0	2
174	1	2
175	0	2
176	0	2
177	0	2
178	0	2
179	0	2
180	0	2
181	0	2
182	0	2
183	0	2
184	0	2
185	0	2
186	0	2
187	0	2
188	0	2
189	0	2
190	1	2
191	0	2
192	0	2
193	0	2
194	0	2
195	0	2
196	0	2
197	0	2
198	0	2
199	0	2
200	0	2
201	1	2
202	0	2
203	0	2
204	0	2
205	0	2
206	0	2
207	0	2
208	0	2
209	0	2
210	0	2
211	0	2
212	0	2
213	0	2
214	0	2
215	0	2
216	0	2
217	0	2
218	0	2
219	0	2
220	0	2
221	0	2
222	0	2
223	1	2
224	1	2
225	0	2
226	0	2
227	0	2
228	0	2
229	0	2
230	0	2
231	0	2
232	0	2
233	0	2
234	0	2
235	0	2
236	0	2
237	0	2
238	0	2
239	0	2
240	0	2
241	0	2
242	0	2
243	0	2
244	0	2
245	1	2
246	0	2
247	1	2
248	0	2
249	0	2
250	0	2
251	0	2
252	1	2
253	0	2
254	0	2
255	0	2
256	0	2
257	0	2
258	0	2
259	0	2
260	0	2
261	0	2
262	1	2
263	0	2
264	1	2
265	0	2
266	0	2
267	0	2
268	0	2
269	0	2
270	0	2
271	0	2
272	0	2
273	0	2
274	0	2
275	0	2
276	0	2
277	0	2
278	0	2
279	0	2
280	0	2
281	0	2
282	0	2
283	0	2
284	0	2
285	0	2
286	0	2
287	0	2
288	0	2
289	0	2
290	0	2
291	0	2
292	0	2
293	0	2
294	0	2
295	0	2
296	0	2
297	0	2
298	0	2
299	0	2
300	0	2
301	0	2
302	0	2
303	0	2
304	0	2
305	0	2
306	0	2
307	0	2
308	0	2
309	0	2
310	1	2
311	0	2
312	0	2
313	0	2
314	0	2
315	0	2
316	0	2
317	0	2
318	0	2
319	0	2
320	0	2
321	0	2
322	0	2
323	0	2
324	0	2
325	0	2
326	0	2
327	0	2
328	0	2
329	0	2
330	0	2
331	0	2
332	0	2
333	0	2
334	0	2
335	0	2
336	0	2
337	0	2
338	0	2
339	0	2
340	0	2
341	0	2
342	0	2
343	0	2
344	0	2
345	0	2
346	0	2
347	0	2
348	0	2
349	0	2
350	0	2
351	0	2
352	0	2
353	0	2
354	0	2
355	0	2
356	0	2
357	0	2
358	0	2
359	0	2
360	0	2
361	0	2
362	1	2
363	0	2
364	0	2
365	0	2
366	0	2
367	0	2
368	1	2
369	0	2
370	1	2
371	0	2
372	0	2
373	0	2
374	0	2
375	0	2
376	0	2
377	0	2
378	0	2
379	0	2
380	1	2
381	0	2
382	0	2
383	0	2
384	0	2
385	0	2
386	0	2
387	0	2
388	0	2
389	0	2
390	0	2
391	0	2
392	0	2
393	0	2
394	0	2
395	0	2
396	0	2
397	0	2
398	0	2
399	0	2
400	0	2
401	0	2
402	0	2
403	0	2
404	0	2
405	0	2
406	0	2
407	0	2
408	0	2
409	0	2
410	0	2
411	0	2
412	0	2
413	0	2
414	0	2
415	0	2
416	0	2
417	0	2
418	0	2
419	0	2
420	0	2
421	0	2
422	0	2
423	0	2
424	0	2
425	0	2
426	0	2
427	0	2
428	0	2
429	0	2
430	0	2
431	0	2
432	0	2
433	0	2
434	0	2
435	0	2
436	0	2
437	0	2
438	0	2
439	0	2
440	0	2
441	0	2
442	1	2
443	0	2
444	0	2
445	0	2
446	0	2
447	0	2
448	0	2
449	0	2
450	0	2
451	0	2
452	0	2
453	0	2
454	0	2
455	0	2
456	0	2
457	0	2
458	0	2
459	1	2
460	0	2
461	1	2
462	0	2
463	1	2
464	0	2
465	0	2
466	1	2
467	1	2
468	0	2
469	0	2
470	0	2
471	0	2
472	0	2
473	0	2
474	0	2
475	0	2
476	0	2
477	0	2
478	0	2
479	1	2
480	1	2
481	0	2
482	0	2
483	0	2
484	0	2
485	1	2
486	0	2
487	1	2

## Sheet: Ped
ID	Sire	Dam	population			ID	sire	dam	sire.pop	dam.pop
1	S5	DS12	S			1	25	52	2	2
2	S5	DS12	S			2	25	52	2	2
3	S5	DS12	S			3	25	52	2	2
4	S5	DS12	S			4	25	52	2	2
5	S5	DS12	S			5	25	52	2	2
6	S5	DS11	S			6	25	51	2	2
7	S4	DS9	S			7	24	49	2	2
8	S4	DS9	S			8	24	49	2	2
9	S4	DS9	S			9	24	49	2	2
10	S4	DS9	S			10	24	49	2	2
11	S4	DS9	S			11	24	49	2	2
12	S4	DS9	S			12	24	49	2	2
13	S4	DS9	S			13	24	49	2	2
14	S4	DS10	S			14	24	50	2	2
15	S4	DS10	S			15	24	50	2	2
16	S4	DS10	S			16	24	50	2	2
17	S4	DS10	S			17	24	50	2	2
18	S4	DS10	S			18	24	50	2	2
19	S4	DS10	S			19	24	50	2	2
20	S4	DS10	S			20	24	50	2	2
21	S4	DS10	S			21	24	50	2	2
22	S4	DS10	S			22	24	50	2	2
23	S4	DS10	S			23	24	50	2	2
24	S4	DS10	S			24	24	50	2	2
25	S3	DS8	S			25	23	48	2	2
26	S3	DS8	S			26	23	48	2	2
27	S3	DS8	S			27	23	48	2	2
28	S3	DS8	S			28	23	48	2	2
29	S3	DS8	S			29	23	48	2	2
30	S3	DS8	S			30	23	48	2	2
31	S3	DS7	S			31	23	47	2	2
32	S3	DS7	S			32	23	47	2	2
33	S3	DS7	S			33	23	47	2	2
34	S2	DS6	S			34	22	46	2	2
35	S2	DS6	S			35	22	46	2	2
36	S2	DS6	S			36	22	46	2	2
37	S2	DS6	S			37	22	46	2	2
38	S2	DS6	S			38	22	46	2	2
39	S2	DS6	S			39	22	46	2	2
40	S2	DS5	S			40	22	45	2	2
41	S2	DS5	S			41	22	45	2	2
42	S2	DS5	S			42	22	45	2	2
43	S2	DS5	S			43	22	45	2	2
44	S2	DS5	S			44	22	45	2	2
45	S2	DS5	S			45	22	45	2	2
46	S2	DS5	S			46	22	45	2	2
47	S2	DS5	S			47	22	45	2	2
48	S2	DS4	S			48	22	44	2	2
49	S2	DS4	S			49	22	44	2	2
50	S1	DS3	S			50	21	43	2	2
51	S1	DS3	S			51	21	43	2	2
52	S1	DS3	S			52	21	43	2	2
53	S1	DS3	S			53	21	43	2	2
54	S1	DS3	S			54	21	43	2	2
55	S1	DS3	S			55	21	43	2	2
56	S1	DS2	S			56	21	42	2	2
57	S1	DS2	S			57	21	42	2	2
58	S1	DS2	S			58	21	42	2	2
59	S1	DS2	S			59	21	42	2	2
60	S1	DS2	S			60	21	42	2	2
61	S1	DS2	S			61	21	42	2	2
62	S1	DS1	S			62	21	41	2	2
63	S1	DS1	S			63	21	41	2	2
64	S1	DS1	S			64	21	41	2	2
65	IR9	DIR18	IR			65	19	38	3	3
66	IR9	DIR18	IR			66	19	38	3	3
67	IR9	DIR18	IR			67	19	38	3	3
68	IR9	DIR18	IR			68	19	38	3	3
69	IR9	DIR18	IR			69	19	38	3	3
70	IR9	DIR18	IR			70	19	38	3	3
71	IR9	DIR18	IR			71	19	38	3	3
72	IR9	DIR18	IR			72	19	38	3	3
73	IR9	DIR18	IR			73	19	38	3	3
74	IR9	DIR17	IR			74	19	37	3	3
75	IR9	DIR17	IR			75	19	37	3	3
76	IR9	DIR17	IR			76	19	37	3	3
77	IR9	DIR17	IR			77	19	37	3	3
78	IR9	DIR17	IR			78	19	37	3	3
79	IR9	DIR17	IR			79	19	37	3	3
80	IR9	DIR17	IR			80	19	37	3	3
81	IR9	DIR17	IR			81	19	37	3	3
82	IR9	DIR16	IR			82	19	36	3	3
83	IR9	DIR16	IR			83	19	36	3	3
84	IR9	DIR16	IR			84	19	36	3	3
85	IR9	DIR16	IR			85	19	36	3	3
86	IR9	DIR16	IR			86	19	36	3	3
87	IR9	DIR16	IR			87	19	36	3	3
88	IR9	DIR16	IR			88	19	36	3	3
89	IR9	DIR16	IR			89	19	36	3	3
90	IR9	DIR16	IR			90	19	36	3	3
91	IR9	DIR16	IR			91	19	36	3	3
92	IR9	DIR16	IR			92	19	36	3	3
93	IR9	DIR16	IR			93	19	36	3	3
94	IR9	DIR16	IR			94	19	36	3	3
95	IR9	DIR16	IR			95	19	36	3	3
96	IR8	DIR15	IR			96	18	35	3	3
97	IR8	DIR15	IR			97	18	35	3	3
98	IR8	DIR15	IR			98	18	35	3	3
99	IR8	DIR15	IR			99	18	35	3	3
100	IR8	DIR15	IR			100	18	35	3	3
101	IR8	DIR15	IR			101	18	35	3	3
102	IR8	DIR15	IR			102	18	35	3	3
103	IR8	DIR15	IR			103	18	35	3	3
104	IR8	DIR15	IR			104	18	35	3	3
105	IR8	DIR15	IR			105	18	35	3	3
106	IR8	DIR15	IR			106	18	35	3	3
107	IR8	DIR15	IR			107	18	35	3	3
108	IR8	DIR15	IR			108	18	35	3	3
109	IR8	DIR15	IR			109	18	35	3	3
110	IR8	DIR15	IR			110	18	35	3	3
111	IR8	DIR14	IR			111	18	34	3	3
112	IR8	DIR14	IR			112	18	34	3	3
113	IR8	DIR14	IR			113	18	34	3	3
114	IR8	DIR14	IR			114	18	34	3	3
115	IR8	DIR14	IR			115	18	34	3	3
116	IR8	DIR14	IR			116	18	34	3	3
117	IR8	DIR14	IR			117	18	34	3	3
118	IR8	DIR14	IR			118	18	34	3	3
119	IR7	DIR19	IR			119	17	39	3	3
120	IR7	DIR19	IR			120	17	39	3	3
121	IR7	DIR19	IR			121	17	39	3	3
122	IR7	DIR19	IR			122	17	39	3	3
123	IR7	DIR19	IR			123	17	39	3	3
124	IR7	DIR19	IR			124	17	39	3	3
125	IR7	DIR19	IR			125	17	39	3	3
126	IR7	DIR19	IR			126	17	39	3	3
127	IR6	DIR18	IR			127	16	38	3	3
128	IR6	DIR18	IR			128	16	38	3	3
129	IR6	DIR18	IR			129	16	38	3	3
130	IR6	DIR18	IR			130	16	38	3	3
131	IR6	DIR18	IR			131	16	38	3	3
132	IR6	DIR18	IR			132	16	38	3	3
133	IR6	DIR18	IR			133	16	38	3	3
134	IR6	DIR18	IR			134	16	38	3	3
135	IR6	DIR18	IR			135	16	38	3	3
136	IR6	DIR18	IR			136	16	38	3	3
137	IR6	DIR18	IR			137	16	38	3	3
138	IR6	DIR17	IR			138	16	37	3	3
139	IR6	DIR16	IR			139	16	36	3	3
140	IR6	DIR16	IR			140	16	36	3	3
141	IR6	DIR16	IR			141	16	36	3	3
142	IR6	DIR16	IR			142	16	36	3	3
143	IR6	DIR16	IR			143	16	36	3	3
144	IR6	DIR16	IR			144	16	36	3	3
145	IR6	DIR16	IR			145	16	36	3	3
146	IR6	DIR16	IR			146	16	36	3	3
147	IR6	DIR16	IR			147	16	36	3	3
148	IR6	DIR16	IR			148	16	36	3	3
149	IR6	DIR16	IR			149	16	36	3	3
150	IR6	DIR16	IR			150	16	36	3	3
151	IR5	DIR15	IR			151	15	35	3	3
152	IR5	DIR15	IR			152	15	35	3	3
153	IR5	DIR15	IR			153	15	35	3	3
154	IR5	DIR15	IR			154	15	35	3	3
155	IR5	DIR15	IR			155	15	35	3	3
156	IR5	DIR15	IR			156	15	35	3	3
157	IR5	DIR15	IR			157	15	35	3	3
158	IR5	DIR15	IR			158	15	35	3	3
159	IR5	DIR15	IR			159	15	35	3	3
160	IR5	DIR15	IR			160	15	35	3	3
161	IR5	DIR15	IR			161	15	35	3	3
162	IR5	DIR15	IR			162	15	35	3	3
163	IR5	DIR15	IR			163	15	35	3	3
164	IR5	DIR15	IR			164	15	35	3	3
165	IR5	DIR15	IR			165	15	35	3	3
166	IR5	DIR14	IR			166	15	34	3	3
167	IR5	DIR14	IR			167	15	34	3	3
168	IR5	DIR14	IR			168	15	34	3	3
169	IR5	DIR14	IR			169	15	34	3	3
170	IR5	DIR14	IR			170	15	34	3	3
171	IR5	DIR14	IR			171	15	34	3	3
172	IR5	DIR14	IR			172	15	34	3	3
173	IR5	DIR14	IR			173	15	34	3	3
174	IR5	DIR13	IR			174	15	33	3	3
175	IR5	DIR13	IR			175	15	33	3	3
176	IR5	DIR13	IR			176	15	33	3	3
177	IR5	DIR13	IR			177	15	33	3	3
178	IR5	DIR13	IR			178	15	33	3	3
179	IR5	DIR13	IR			179	15	33	3	3
180	IR5	DIR13	IR			180	15	33	3	3
181	IR5	DIR13	IR			181	15	33	3	3
182	IR5	DIR13	IR			182	15	33	3	3
183	IR5	DIR13	IR			183	15	33	3	3
184	IR5	DIR13	IR			184	15	33	3	3
185	IR5	DIR13	IR			185	15	33	3	3
186	IR5	DIR13	IR			186	15	33	3	3
187	IR3	DIR9	IR			187	13	29	3	3
188	IR3	DIR9	IR			188	13	29	3	3
189	IR3	DIR9	IR			189	13	29	3	3
190	IR3	DIR9	IR			190	13	29	3	3
191	IR3	DIR9	IR			191	13	29	3	3
192	IR3	DIR9	IR			192	13	29	3	3
193	IR3	DIR9	IR			193	13	29	3	3
194	IR3	DIR9	IR			194	13	29	3	3
195	IR3	DIR9	IR			195	13	29	3	3
196	IR3	DIR8	IR			196	13	28	3	3
197	IR3	DIR8	IR			197	13	28	3	3
198	IR3	DIR8	IR			198	13	28	3	3
199	IR3	DIR8	IR			199	13	28	3	3
200	IR3	DIR8	IR			200	13	28	3	3
201	IR3	DIR8	IR			201	13	28	3	3
202	IR3	DIR8	IR			202	13	28	3	3
203	IR3	DIR8	IR			203	13	28	3	3
204	IR3	DIR8	IR			204	13	28	3	3
205	IR2	DIR6	IR			205	12	26	3	3
206	IR2	DIR6	IR			206	12	26	3	3
207	IR2	DIR6	IR			207	12	26	3	3
208	IR2	DIR6	IR			208	12	26	3	3
209	IR2	DIR6	IR			209	12	26	3	3
210	IR2	DIR6	IR			210	12	26	3	3
211	IR2	DIR6	IR			211	12	26	3	3
212	IR2	DIR6	IR			212	12	26	3	3
213	IR2	DIR6	IR			213	12	26	3	3
214	IR2	DIR6	IR			214	12	26	3	3
215	IR2	DIR6	IR			215	12	26	3	3
216	IR2	DIR6	IR			216	12	26	3	3
217	IR2	DIR6	IR			217	12	26	3	3
218	IR2	DIR6	IR			218	12	26	3	3
219	IR2	DIR5	IR			219	12	25	3	3
220	IR2	DIR5	IR			220	12	25	3	3
221	IR2	DIR5	IR			221	12	25	3	3
222	IR2	DIR5	IR			222	12	25	3	3
223	IR2	DIR5	IR			223	12	25	3	3
224	IR2	DIR5	IR			224	12	25	3	3
225	IR2	DIR5	IR			225	12	25	3	3
226	IR2	DIR5	IR			226	12	25	3	3
227	IR2	DIR5	IR			227	12	25	3	3
228	IR2	DIR4	IR			228	12	24	3	3
229	IR2	DIR4	IR			229	12	24	3	3
230	IR2	DIR4	IR			230	12	24	3	3
231	IR2	DIR4	IR			231	12	24	3	3
232	IR2	DIR4	IR			232	12	24	3	3
233	IR1	DIR2	IR			233	11	22	3	3
234	IR1	DIR2	IR			234	11	22	3	3
235	IR1	DIR2	IR			235	11	22	3	3
236	IR1	DIR2	IR			236	11	22	3	3
237	IR1	DIR2	IR			237	11	22	3	3
238	IR1	DIR2	IR			238	11	22	3	3
239	IR1	DIR2	IR			239	11	22	3	3
240	IR1	DIR2	IR			240	11	22	3	3
241	IR1	DIR1	IR			241	11	21	3	3
242	IR1	DIR1	IR			242	11	21	3	3
243	IR1	DIR1	IR			243	11	21	3	3
244	IR1	DIR1	IR			244	11	21	3	3
245	IR1	DIR1	IR			245	11	21	3	3
246	IR1	DIR1	IR			246	11	21	3	3
247	IR1	DIR1	IR			247	11	21	3	3
248	IR1	DIR1	IR			248	11	21	3	3
249	IR1	DIR1	IR			249	11	21	3	3
250	IR10	DIR19	IR			250	20	39	3	3
251	IR10	DIR19	IR			251	20	39	3	3
252	IR10	DIR19	IR			252	20	39	3	3
253	IR10	DIR19	IR			253	20	39	3	3
254	IR10	DIR19	IR			254	20	39	3	3
255	IR10	DIR19	IR			255	20	39	3	3
256	IR10	DIR19	IR			256	20	39	3	3
257	IR10	DIR19	IR			257	20	39	3	3
258	IR10	DIR19	IR			258	20	39	3	3
259	IR10	DIR19	IR			259	20	39	3	3
260	IR10	DIR19	IR			260	20	39	3	3
261	IR10	DIR19	IR			261	20	39	3	3
262	IR10	DIR19	IR			262	20	39	3	3
263	IR10	DIR19	IR			263	20	39	3	3
264	A9	DA12	A			264	9	12	1	1
265	A9	DA12	A			265	9	12	1	1
266	A9	DA12	A			266	9	12	1	1
267	A9	DA12	A			267	9	12	1	1
268	A9	DA12	A			268	9	12	1	1
269	A9	DA12	A			269	9	12	1	1
270	A9	DA12	A			270	9	12	1	1
271	A9	DA12	A			271	9	12	1	1
272	A9	DA12	A			272	9	12	1	1
273	A9	DA12	A			273	9	12	1	1
274	A9	DA12	A			274	9	12	1	1
275	A9	DA12	A			275	9	12	1	1
276	A9	DA12	A			276	9	12	1	1
277	A9	DA12	A			277	9	12	1	1
278	A9	DA11	A			278	9	11	1	1
279	A9	DA11	A			279	9	11	1	1
280	A9	DA11	A			280	9	11	1	1
281	A9	DA11	A			281	9	11	1	1
282	A9	DA11	A			282	9	11	1	1
283	A9	DA11	A			283	9	11	1	1
284	A9	DA11	A			284	9	11	1	1
285	A9	DA11	A			285	9	11	1	1
286	A9	DA11	A			286	9	11	1	1
287	A9	DA11	A			287	9	11	1	1
288	A9	DA11	A			288	9	11	1	1
289	A9	DA11	A			289	9	11	1	1
290	A9	DA11	A			290	9	11	1	1
291	A9	DA11	A			291	9	11	1	1
292	A9	DA11	A			292	9	11	1	1
293	A9	DA10	A			293	9	10	1	1
294	A9	DA10	A			294	9	10	1	1
295	A9	DA10	A			295	9	10	1	1
296	A9	DA10	A			296	9	10	1	1
297	A9	DA10	A			297	9	10	1	1
298	A9	DA10	A			298	9	10	1	1
299	A9	DA10	A			299	9	10	1	1
300	A9	DA10	A			300	9	10	1	1
301	A9	DA10	A			301	9	10	1	1
302	A9	DA10	A			302	9	10	1	1
303	A9	DA10	A			303	9	10	1	1
304	A9	DA10	A			304	9	10	1	1
305	A9	DA10	A			305	9	10	1	1
306	A9	DA10	A			306	9	10	1	1
307	A9	DA10	A			307	9	10	1	1
308	A8	DA9	A			308	8	9	1	1
309	A8	DA9	A			309	8	9	1	1
310	A8	DA9	A			310	8	9	1	1
311	A8	DA8	A			311	8	8	1	1
312	A8	DA8	A			312	8	8	1	1
313	A8	DA8	A			313	8	8	1	1
314	A8	DA8	A			314	8	8	1	1
315	A8	DA8	A			315	8	8	1	1
316	A8	DA7	A			316	8	7	1	1
317	A8	DA7	A			317	8	7	1	1
318	A8	DA7	A			318	8	7	1	1
319	A8	DA7	A			319	8	7	1	1
320	A8	DA7	A			320	8	7	1	1
321	A8	DA7	A			321	8	7	1	1
322	A8	DA7	A			322	8	7	1	1
323	A8	DA7	A			323	8	7	1	1
324	A8	DA7	A			324	8	7	1	1
325	A7	DA6	A			325	7	6	1	1
326	A7	DA5	A			326	7	4	1	1
327	A7	DA5	A			327	7	4	1	1
328	A7	DA5	A			328	7	4	1	1
329	A7	DA5	A			329	7	4	1	1
330	A7	DA5	A			330	7	4	1	1
331	A7	DA5	A			331	7	4	1	1
332	A7	DA5	A			332	7	4	1	1
333	A7	DA5	A			333	7	4	1	1
334	A7	DA5	A			334	7	4	1	1
335	A7	DA5	A			335	7	4	1	1
336	A7	DA4	A			336	7	4	1	1
337	A7	DA4	A			337	7	4	1	1
338	A7	DA4	A			338	7	4	1	1
339	A7	DA4	A			339	7	4	1	1
340	A7	DA4	A			340	7	4	1	1
341	A7	DA4	A			341	7	4	1	1
342	A7	DA4	A			342	7	4	1	1
343	A7	DA4	A			343	7	4	1	1
344	A6	DA3	A			344	6	3	1	1
345	A6	DA3	A			345	6	3	1	1
346	A6	DA3	A			346	6	3	1	1
347	A6	DA2	A			347	6	2	1	1
348	A6	DA2	A			348	6	2	1	1
349	A6	DA2	A			349	6	2	1	1
350	A6	DA2	A			350	6	2	1	1
351	A6	DA2	A			351	6	2	1	1
352	A6	DA2	A			352	6	2	1	1
353	A6	DA2	A			353	6	2	1	1
354	A6	DA2	A			354	6	2	1	1
355	A6	DA2	A			355	6	2	1	1
356	A6	DA2	A			356	6	2	1	1
357	A6	DA1	A			357	6	1	1	1
358	A6	DA1	A			358	6	1	1	1
359	A6	DA1	A			359	6	1	1	1
360	A6	DA1	A			360	6	1	1	1
361	A6	DA1	A			361	6	1	1	1
362	A6	DA1	A			362	6	1	1	1
363	A6	DA1	A			363	6	1	1	1
364	A6	DA1	A			364	6	1	1	1
365	A6	DA1	A			365	6	1	1	1
366	A5	DA15	A			366	5	15	1	1
367	A5	DA15	A			367	5	15	1	1
368	A5	DA15	A			368	5	15	1	1
369	A5	DA15	A			369	5	15	1	1
370	A5	DA15	A			370	5	15	1	1
371	A5	DA15	A			371	5	15	1	1
372	A5	DA15	A			372	5	15	1	1
373	A5	DA15	A			373	5	15	1	1
374	A5	DA15	A			374	5	15	1	1
375	A5	DA15	A			375	5	15	1	1
376	A5	DA14	A			376	5	14	1	1
377	A5	DA14	A			377	5	14	1	1
378	A4	DA12	A			378	4	12	1	1
379	A4	DA12	A			379	4	12	1	1
380	A4	DA11	A			380	4	11	1	1
381	A4	DA10	A			381	4	10	1	1
382	A4	DA10	A			382	4	10	1	1
383	A4	DA10	A			383	4	10	1	1
384	A4	DA10	A			384	4	10	1	1
385	A4	DA10	A			385	4	10	1	1
386	A4	DA10	A			386	4	10	1	1
387	A4	DA10	A			387	4	10	1	1
388	A3	DA9	A			388	3	9	1	1
389	A3	DA9	A			389	3	9	1	1
390	A3	DA9	A			390	3	9	1	1
391	A3	DA9	A			391	3	9	1	1
392	A3	DA9	A			392	3	9	1	1
393	A3	DA9	A			393	3	9	1	1
394	A3	DA9	A			394	3	9	1	1
395	A3	DA9	A			395	3	9	1	1
396	A3	DA9	A			396	3	9	1	1
397	A3	DA9	A			397	3	9	1	1
398	A3	DA9	A			398	3	9	1	1
399	A3	DA9	A			399	3	9	1	1
400	A3	DA9	A			400	3	9	1	1
401	A3	DA9	A			401	3	9	1	1
402	A3	DA9	A			402	3	9	1	1
403	A3	DA8	A			403	3	8	1	1
404	A3	DA8	A			404	3	8	1	1
405	A3	DA8	A			405	3	8	1	1
406	A3	DA8	A			406	3	8	1	1
407	A3	DA8	A			407	3	8	1	1
408	A3	DA8	A			408	3	8	1	1
409	A3	DA8	A			409	3	8	1	1
410	A3	DA8	A			410	3	8	1	1
411	A3	DA8	A			411	3	8	1	1
412	A3	DA7	A			412	3	7	1	1
413	A3	DA7	A			413	3	7	1	1
414	A3	DA7	A			414	3	7	1	1
415	A3	DA7	A			415	3	7	1	1
416	A3	DA7	A			416	3	7	1	1
417	A3	DA7	A			417	3	7	1	1
418	A3	DA7	A			418	3	7	1	1
419	A3	DA7	A			419	3	7	1	1
420	A3	DA7	A			420	3	7	1	1
421	A3	DA7	A			421	3	7	1	1
422	A2	DA6	A			422	2	6	1	1
423	A2	DA6	A			423	2	6	1	1
424	A2	DA5	A			424	2	4	1	1
425	A2	DA5	A			425	2	4	1	1
426	A2	DA5	A			426	2	4	1	1
427	A2	DA5	A			427	2	4	1	1
428	A2	DA5	A			428	2	4	1	1
429	A2	DA5	A			429	2	4	1	1
430	A2	DA5	A			430	2	4	1	1
431	A2	DA5	A			431	2	4	1	1
432	A2	DA5	A			432	2	4	1	1
433	A2	DA5	A			433	2	4	1	1
434	A2	DA5	A			434	2	4	1	1
435	A2	DA5	A			435	2	4	1	1
436	A2	DA5	A			436	2	4	1	1
437	A2	DA5	A			437	2	4	1	1
438	A2	DA5	A			438	2	4	1	1
439	A2	DA4	A			439	2	4	1	1
440	A1	DA3	A			440	1	3	1	1
441	A1	DA3	A			441	1	3	1	1
442	A1	DA3	A			442	1	3	1	1
443	A1	DA3	A			443	1	3	1	1
444	A1	DA3	A			444	1	3	1	1
445	A1	DA3	A			445	1	3	1	1
446	A1	DA3	A			446	1	3	1	1
447	A1	DA2	A			447	1	2	1	1
448	A1	DA2	A			448	1	2	1	1
449	A1	DA2	A			449	1	2	1	1
450	A1	DA2	A			450	1	2	1	1
451	A1	DA2	A			451	1	2	1	1
452	A1	DA2	A			452	1	2	1	1
453	A1	DA2	A			453	1	2	1	1
454	A1	DA2	A			454	1	2	1	1
455	A1	DA2	A			455	1	2	1	1
456	A1	DA2	A			456	1	2	1	1
457	A1	DA2	A			457	1	2	1	1
458	A1	DA1	A			458	1	1	1	1
459	A1	DA1	A			459	1	1	1	1
460	A1	DA1	A			460	1	1	1	1
461	A1	DA1	A			461	1	1	1	1
462	A1	DA1	A			462	1	1	1	1
463	A1	DA1	A			463	1	1	1	1
464	A1	DA1	A			464	1	1	1	1
465	A1	DA1	A			465	1	1	1	1
466	A1	DA1	A			466	1	1	1	1
467	A1	DA1	A			467	1	1	1	1
468	A1	DA1	A			468	1	1	1	1
469	A1	DA1	A			469	1	1	1	1
470	A10	DA15	A			470	10	15	1	1
471	A10	DA15	A			471	10	15	1	1
472	A10	DA15	A			472	10	15	1	1
473	A10	DA15	A			473	10	15	1	1
474	A10	DA15	A			474	10	15	1	1
475	A10	DA15	A			475	10	15	1	1
476	A10	DA15	A			476	10	15	1	1
477	A10	DA15	A			477	10	15	1	1
478	A10	DA15	A			478	10	15	1	1
479	A10	DA15	A			479	10	15	1	1
480	A10	DA15	A			480	10	15	1	1
481	A10	DA15	A			481	10	15	1	1
482	A10	DA15	A			482	10	15	1	1
483	A10	DA15	A			483	10	15	1	1
484	A10	DA15	A			484	10	15	1	1
485	A10	DA14	A			485	10	14	1	1
486	A10	DA14	A			486	10	14	1	1
487	A10	DA14	A			487	10	14	1	1

## Sheet: DataKey
Sire/Dam	Code		Population	Code
A1	1		A	1
A2	2		S	2
A3	3		IR	3
A4	4
A5	5
A6	6
A7	7
A8	8
A9	9
A10	10
IR1	11
IR2	12
IR3	13
IR5	15
IR6	16
IR7	17
IR8	18
IR9	19
IR10	20
S1	21
S2	22
S3	23
S4	24
S5	25
DA1	1
DA2	2
DA3	3
DA4	4
DA5	4
DA6	6
DA7	7
DA8	8
DA9	9
DA10	10
DA11	11
DA12	12
DA14	14
DA15	15
DIR1	21
DIR2	22
DIR3	23
DIR4	24
DIR5	25
DIR6	26
DIR7	27
DIR8	28
DIR9	29
DIR13	33
DIR14	34
DIR15	35
DIR16	36
DIR17	37
DIR18	38
DIR19	39
DS1	41
DS2	42
DS3	43
DS4	44
DS5	45
DS6	46
DS7	47
DS8	48
DS9	49
DS10	50
DS11	51
DS12	52
