# Supplementary material for: Genetic and Morphological Divergence in Three Strains of Brook Trout Salvelinus fontinalis Commonly Stocked in Lake Superior
Source: PLoS One. 2014 Dec 5;9(12):e113809. doi: 10.1371/journal.pone.0113809 (PMC4257586; doi:10.1371/journal.pone.0113809)
Supplement: Table S5 — Phenotypic raw data for time period 3. (XLSX) [file pone.0113809.s005.xlsx]

## Sheet: RawData
ID	Sire	Dam	Family	STRAIN	Reflectance	Length	Weight	mature	time	centroid	rw1	rw2	rw3	rw4	rw5	rw6	rw7	rw8	rw9	rw10	rw11	rw12	rw13	rw14	rw15	rw16	rw17	rw18	rw19	rw20	rw21	rw22	lnlength	lnweight	Wr	lgcentroid	pecresid	pelvresid
1	A10	DA14	AM10F14	A	-7.79513	227	148	1	3	2190.69	0	0.012	0.0462793	0.00898892	0.00963265	-0.00905708	-7.14e-05	-0.00287	0.00266019	-0.00376216	0.0094	-0.00126	-0.00237	0.00321	0.00639	0.000499	0.00403	-0.00463	0.00391	-0.000847	0.00244	0.000423	5.42	4.99	161.359	2190.69	-0.136532	-0.0758853
2	A10	DA14	AM10F14	A	-32.3912	200	97.9	1	3	1869.89	0	0.026	0.0623862	0.0307571	-8.90444e-05	0.00878863	0.0012	-0.00217	0.00219502	0.00196743	-0.00535	-0.00206	-0.00381	0.00591	0.00334	-0.000701	0.00171	-0.000333	-0.000622	-0.00111	0.00283	-0.00145	5.3	4.58	157.448	1869.89	0.057814	-0.0589365
3	A10	DA15	AM10F15	A	-14.5348	271	218	0	3	2624.48	0	0.043	0.00843927	0.00274033	-0.0117148	-0.000779669	0.000377	-0.00479	0.009476	0.00228368	-0.0056	-0.00738	-0.0031	0.00598	-0.00477	-0.00439	0.00145	0.00239	-0.000337	0.00161	0.00111	0.000321	5.6	5.38	138.778	2624.48	0.0246433	0.0793699
4	A10	DA15	AM10F15	A	-29.822	256	189	0	3	2512.12	0	-0.011	0.0288025	-0.000289425	-0.0200009	0.00200794	-0.00695	0.000795	0.00853059	-0.00928433	0.000212	-0.00436	0.00319	-0.000835	-0.00083	0.00467	0.000232	0.00122	0.00165	0.000218	-0.00178	0.00179	5.55	5.24	143.409	2512.12	-0.108553	-0.0528906
5	A10	DA15	AM10F15	A	3.45191	260	191	0	3	2511.3	0	0.044	0.0185434	0.00682794	-0.00829985	-0.00234379	0.00383	0.00438	0.00237078	-0.00327031	0.00122	-0.00575	0.000285	-0.00469	-0.00906	-0.00372	-0.00455	0.00359	0.00129	-0.0011	0.00244	0.00149	5.56	5.25	138.03	2511.3	-0.0537018	0.0569356
6	A10	DA15	AM10F15	A	-8.54319	288	264	0	3	2786.2	0	0.02	0.0222648	0.00660691	-0.0127142	0.00243485	-0.000745	-0.00116	0.0126212	0.00133923	-0.00513	-0.00186	0.000822	-0.00414	-0.000525	-0.000936	-0.000464	0.000659	-0.00246	0.00121	-0.000816	0.00113	5.66	5.58	139.978	2786.2	0.070169	0.0940423
7	A10	DA15	AM10F15	A	-7.70792	275	228	0	3	2720.7	0	0.032	0.00588903	-0.00130933	-0.00865415	0.00279176	-0.00532	0.00394	0.00580993	-0.0057268	0.00151	-0.00351	-0.00623	0.0041	-0.00442	-0.000818	0.00494	0.00225	-0.000742	-0.000898	0.000763	-0.000973	5.62	5.43	139.378	2720.7	0.061493	0.0616573
8	A10	DA15	AM10F15	A	-9.51501	275	209	0	3	2679.2	0	0.03	0.0101747	0.00372571	-0.00905786	0.00771555	-0.00636	-0.00152	0.00286322	-0.00637496	-0.00188	-0.0014	-0.000623	7.84e-05	-0.00103	0.00208	-0.00114	0.000668	0.000176	0.000588	-8.54e-06	0.00025	5.62	5.34	127.417	2679.2	-0.0436196	-0.0576103
9	A10	DA15	AM10F15	A	-12.0482	237	132	0	3	2258.63	0	0.011	0.0213258	0.00762368	-0.0123562	0.00367272	0.000603	-0.00119	0.00823052	-0.00954026	-0.0101	0.00319	-0.0065	-0.00376	0.00341	0.0013	0.00032	0.000315	0.00129	0.000331	-0.00063	-0.000266	5.47	4.88	126.841	2258.63	0.0252617	-0.132671
10	A10	DA15	AM10F15	A	-30.0043	262	190	1	3	2469.62	0	0.03	0.037914	0.0135505	-0.0140604	0.00936542	0.00407	0.00124	0.0037249	-0.00120331	0.00689	-0.00726	0.00703	0.00567	-0.00257	0.00685	0.000715	0.00547	0.0026	-0.00184	-0.000332	0.00264	5.57	5.25	134.566	2469.62	0.0280979	-0.0183481
11	A10	DA15	AM10F15	A	-8.72671	274	200	0	3	2627.61	0	0.014	0.0112687	0.00378084	-0.00573554	0.0099467	-0.00191	-0.00784	0.00293612	-0.00127561	-0.00239	-0.00565	0.00277	0.00204	0.00388	0.00363	0.00224	-0.000451	-0.000186	-4.31e-05	-0.000878	-0.000216	5.61	5.3	123.223	2627.61	-0.0447007	0.0136324
12	A10	DA15	AM10F15	A	-38.3053	265	191	0	3	2679.71	0	0.016	0.0176211	0.00880003	-0.00877566	0.00953232	-0.00688	-0.00744	0.00260865	-0.000371855	-0.00466	-0.000488	-0.00482	-0.000482	2.09e-05	-0.000864	-0.000804	0.00171	-0.00159	6.04e-05	-0.00185	0.00033	5.58	5.25	130.189	2679.71	-0.0112779	-0.0215997
13	A10	DA15	AM10F15	A	5.23204	238	131	0	3	2267.28	0	0.009	0.017169	-0.00877179	-0.00686738	0.00885577	0.00481	-0.00621	0.0176529	-0.00292106	-0.00253	-0.00928	0.000983	0.00458	0.00101	0.00187	-0.0013	-0.000106	0.000701	0.000331	-0.00221	0.00208	5.47	4.88	124.374	2267.28	-0.0821126	-0.090976
14	A10	DA15	AM10F15	A	5.53282	261	188	0	3	2519.92	0	0.013	0.0171597	-0.00473989	0.00273899	0.00081943	0.00726	0.00312	0.0176434	-0.00526595	0.00359	-0.0109	-0.00311	-0.00154	-0.00326	-0.00167	-0.00653	0.00236	-0.00252	-0.00301	-0.00317	0.00198	5.56	5.24	134.424	2519.92	-0.0749326	-0.0563071
15	A10	DA15	AM10F15	A	-19.8613	263	161	0	3	2487.32	0	0.012	0.00409501	-0.00694522	-0.00297911	0.00131202	0.00902	-0.00656	0.00923384	-0.00483254	-0.00364	-0.0046	-0.00116	0.0003	0.00216	-0.00406	-6.5e-05	-0.00217	-0.00142	0.000348	-0.00172	0.00356	5.57	5.08	112.325	2487.32	0.0779864	0.16477
16	A1	DA1	AM1F1	A	-2.06097	235	131	1	3	2307.82	0	0.041	-0.00296107	-0.0149617	0.0121723	0.00360647	-0.00325	0.00214	0.00410229	-0.00641453	0.00525	-0.0019	-0.00392	-0.00143	-0.00529	0.000577	0.00333	-0.000411	-0.0069	-0.00611	0.000278	-0.000553	5.46	4.88	129.17	2307.82	-0.040948	-0.019449
17	A1	DA1	AM1F1	A	-49.3271	205	98.8	0	3	1899.08	0	0.017	0.0384627	0.0181256	0.00627538	0.00657784	0.00341	0.0106	-0.00997448	-0.012898	-0.00323	-0.00299	-0.00403	0.00855	0.00534	-0.000798	0.00455	0.00118	0.00164	0.00133	0.00207	0.000118	5.32	4.59	147.393	1899.08	0.0298418	0.0755531
18	A1	DA1	AM1F1	A	-1.165	263	195	0	3	2518.11	0	0.012	0.0204784	-0.0016652	-0.00511176	0.00148023	-0.0093	-0.00762	-0.00308584	-0.00655026	0.00595	0.00217	-0.00284	1.41e-05	-0.00095	0.00463	-0.00479	0.000186	-0.000963	0.0013	-0.00223	0.00175	5.57	5.27	136.3	2518.11	0.0515589	0.0612887
19	A1	DA1	AM1F1	A	-6.50166	230	147	1	3	2113.02	0	0.029	0.0425578	-0.00153604	0.0110843	0.0113805	0.00719	0.0132	-0.00563434	-0.00695952	0.00309	0.00498	-0.00565	0.00939	0.00064	-0.00158	0.00317	0.00107	0.00167	0.000481	0.00102	-0.0012	5.44	4.99	154.934	2113.02	0.000784749	0.122891
20	A1	DA1	AM1F1	A	-2.6313	264	188	0	3	2545.63	0	0.006	0.0107528	-0.0138004	-0.00301935	0.0143707	0.00508	0.00821	0.00272976	0.0083356	-0.000479	-0.0105	0.00205	0.000751	0.000649	-0.00528	-0.00424	0.00102	-0.000106	0.000685	0.000656	-0.000255	5.58	5.23	129.622	2545.63	0.0826833	-0.0603598
21	A1	DA1	AM1F1	A	-43.5353	235	150	1	3	2189.31	0	0.033	0.0234223	0.00623396	-0.00149737	0.00187002	-0.00398	0.00545	-0.00485379	-0.0004723	-0.00402	-0.00627	0.00963	0.00335	0.00333	0.0063	0.00564	0.00122	0.00517	-0.00101	0.00043	-0.0004	5.46	5.01	147.679	2189.31	0.0276617	0.0385109
22	A1	DA1	AM1F1	A	-19.3876	244	150	0	3	2326.2	0	0.014	0.0110596	-0.0007582	-0.00738045	0.00876175	-0.00195	0.00351	-0.00429643	0.000185836	0.00222	-0.00618	0.0055	-0.000993	-0.000869	0.00395	-0.003	0.000392	0.000794	-0.00113	-0.000212	0.000133	5.5	5.01	131.72	2326.2	-0.0770098	0.0465303
23	A1	DA1	AM1F1	A	0.220828	239	135	0	3	2261.14	0	0.024	0.0127339	0.00565712	0.00421599	0.010611	-0.0115	-0.00502	-0.0023016	-0.00441432	0.00231	-0.00486	0.000797	0.00469	-0.00161	0.0023	0.000109	0.000142	-0.000986	0.000929	-0.00118	0.00226	5.48	4.91	126.351	2261.14	0.0240541	-0.112626
24	A1	DA1	AM1F1	A	-35.4686	223	134	1	3	2068.8	0	0.009	0.0425721	0.00610906	-0.00063664	0.00832117	0.000921	0.00788	-0.00705673	-0.00667083	0.00451	-0.000306	0.00544	-0.00292	0.00508	0.00901	0.00113	-0.00448	-0.00155	0.00128	-0.00196	-0.00151	5.41	4.9	154.855	2068.8	-0.0216161	0.0171912
25	A1	DA1	AM1F1	A	-0.618837	254	174	0	3	2433.97	0	-0.006	0.0114614	-0.0141728	-0.00693749	0.00772867	0.00824	0.013	-0.00530513	-0.00230237	0.00889	-0.0102	0.00352	0.00508	0.00221	0.00526	-0.00121	-0.00113	-0.000392	-0.000339	-0.000765	-0.00102	5.54	5.16	135.06	2433.97	-0.0687243	0.0146364
26	A1	DA1	AM1F1	A	18.1038	273	211	0	3	2616.99	0	0	0.0137921	-0.0149872	-0.00644509	0.00894374	-0.00144	0.00512	-0.00264521	0.00211309	0.00026	-0.00659	0.00581	0.00237	-0.00522	0.00338	0.000408	-0.00213	0.00143	-0.000658	-0.000704	-0.00168	5.61	5.35	131.589	2616.99	0.0556292	-0.0170089
27	A1	DA1	AM1F1	A	-37.3419	229	143	1	3	2121.26	0	0.023	0.0430173	0.00622368	-0.00538136	0.0102198	0.0144	0.00456	-0.0102852	-0.00171484	-0.00304	0.000934	0.000138	0.00407	0.00699	0.00338	-0.000453	-0.00126	0.000191	0.00132	0.00217	-0.000418	5.43	4.96	152.102	2121.26	0.0646871	0.0376077
28	A1	DA2	AM1F2	A	-20.0394	278	225	0	3	2659.29	0	0.031	0.000804902	-0.0102912	0.000708402	-0.00760864	-0.004	0.00445	0.00195687	0.00851255	0.00521	0.00163	0.00693	-0.00499	-0.000205	0.00445	-0.00412	0.000577	-0.00214	-0.000384	0.00101	0.000675	5.63	5.42	133.08	2659.29	0.0267584	-0.0731084
29	A1	DA2	AM1F2	A	9.63221	291	241	0	3	2796.22	0	0.001	0.0069637	-0.01134	-0.0104946	-0.00363321	0.000915	0.00445	0.00509891	0.00678872	-0.00245	-0.00467	0.000911	3.18e-05	0.000778	0.00102	-8.24e-05	-0.00014	-0.000828	0.000392	-0.0015	0.000958	5.67	5.49	124.022	2796.22	0.0162878	0.00457929
30	A1	DA2	AM1F2	A	0.466461	255	160	0	3	2477.89	0	0.013	-0.00195884	-0.00544966	0.00155235	-0.00320439	-0.00461	0.00468	0.00205798	0.00573711	0.00311	0.00292	0.0028	-0.00466	0.000392	-0.00151	-0.00475	0.00164	-1.02e-05	-0.000287	-0.000472	-0.000673	5.54	5.07	122.782	2477.89	0.122818	0.126906
31	A1	DA3	AM1F3	A	17.8783	240	144	0	3	2313.92	0	-0.013	0.0242238	-0.0143316	0.00994663	0.00292293	0.0022	0.0112	0.00964385	0.000690346	-0.00944	0.00267	0.0087	0.00068	-0.00413	0.00231	-0.00103	-0.00203	-0.00183	0.00118	-0.0014	-0.00316	5.48	4.97	132.882	2313.92	0.08682	0.164724
32	A1	DA3	AM1F3	A	-0.685697	225	138	1	3	2130.68	0	0.021	0.0394988	0.000201637	0.00711373	0.00789046	-0.000568	0.000771	0.0027672	-0.00245045	0.000669	0.00603	0.00454	-0.00376	-0.0019	-0.00131	0.00174	0.000981	0.00483	-3.92e-05	0.00277	0.00412	5.42	4.92	154.525	2130.68	0.153963	0.238682
33	A1	DA3	AM1F3	A	-14.8699	247	161	0	3	2364.9	0	0.01	0.0146621	-0.0179832	0.00598104	0.00667071	-0.00757	0.0028	-0.000622406	-0.0018521	0.00235	-0.000149	0.000994	-0.00193	-0.0013	0.000403	0.00246	-0.00158	-0.00248	0.000947	-0.00158	-0.000586	5.51	5.08	136.303	2364.9	0.116562	0.143705
34	A2	DA4	AM2F4	A	-3.28223	226	135	1	3	2157.21	0	0.01	0.0397396	-0.00227885	0.00433755	0.00321168	-0.00467	-0.00938	0.00298469	0.00905412	-0.00731	0.00282	0.00305	-0.000237	0.0029	-6.74e-05	-0.00101	0.0034	0.00254	-0.00314	-0.00124	0.000451	5.42	4.9	149.46	2157.21	0.0480262	-0.0374071
35	A2	DA5	AM2F5	A	33.4185	263	171	0	3	2533.51	0	0.033	0.00157141	-0.00820955	0.00881949	-0.00795991	-0.00605	-0.00542	-0.00519254	0.00175484	0.00339	-0.000659	-0.00844	-0.00166	0.00137	-0.000173	-0.00289	0.000399	-0.00209	0.000475	0.000195	-0.00126	5.57	5.14	119.175	2533.51	-0.0904989	0.0705476
36	A2	DA5	AM2F5	A	30.9593	268	182	0	3	2618.18	0	-0.003	0.00433852	-0.00841038	0.000436377	0.00177847	0.00392	-0.00978	0.00221023	0.0119635	0.00132	0.000158	0.00515	-0.00473	0.00166	-0.00103	0.00219	0.00264	0.00283	0.000441	0.000262	0.00148	5.59	5.2	119.864	2618.18	0.0157567	0.0349793
37	A2	DA5	AM2F5	A	26.367	245	130	0	3	2338.85	0	0.003	0.00198231	-0.00943057	0.0046388	0.00355085	-0.00132	0.00205	0.00411742	0.000519838	0.000876	0.000493	0.00604	-0.00349	0.00223	0.00641	0.00647	-8.07e-05	-0.000497	9.56e-05	-0.000398	0.000906	5.5	4.87	113.092	2338.85	-0.0538707	0.0498565
38	A2	DA5	AM2F5	A	35.7276	272	194	0	3	2657.59	0	0.016	-0.00340349	-0.0134992	-0.00577424	0.00237326	0.00269	-0.00907	-0.00225031	0.011307	0.00177	0.00171	0.0044	-0.00523	0.00167	0.00364	-0.00103	-0.00291	-0.000445	0.00246	-0.00079	-0.000349	5.61	5.27	122.152	2657.59	-0.0111833	-0.0351554
39	A2	DA5	AM2F5	A	16.5694	260	165	0	3	2498.38	0	0.03	-0.00667685	-0.00933331	0.00591744	-0.00118019	-0.0102	-0.00611	-0.00786659	0.0080689	-0.001	0.00352	-0.00211	0.0028	0.00152	0.00151	0.000386	-0.00146	0.00047	0.00158	0.00112	-0.000984	5.56	5.11	119.428	2498.38	0.0729035	-0.022331
40	A2	DA5	AM2F5	A	38.1859	256	155	0	3	2430.76	0	0.006	0.00549634	-0.00831204	0.0117758	-0.00376531	-0.00284	-0.0083	0.000884147	0.00391787	-0.000682	0.00365	0.00295	-0.000245	0.00266	0.0013	0.00167	9.96e-05	0.000606	0.000958	-0.000338	-0.000834	5.55	5.04	117.231	2430.76	0.0450319	-0.122453
41	A2	DA5	AM2F5	A	18.5742	236	145	0	3	2193.33	0	0.006	0.0313321	0.00876309	0.0165206	0.00283203	-0.00398	0.0103	-0.00224084	0.00729411	-0.000307	0.00414	-0.00233	-0.0015	0.0124	0.0025	0.00267	0.00423	0.00204	-0.0032	0.00182	-8.07e-06	5.46	4.97	140.632	2193.33	-0.0852083	-0.0126988
42	A2	DA5	AM2F5	A	20.9937	275	201	0	3	2610.08	0	0.001	0.010272	-0.00253942	0.00137188	0.00536871	-0.00156	0.0111	0.0030081	-0.000508652	-0.0118	-0.00452	0.00823	-0.00779	0.00285	0.00262	-0.000669	-0.00303	0.00149	0.00176	0.00102	0.00183	5.62	5.3	122.413	2610.08	-0.160371	-0.19033
43	A2	DA5	AM2F5	A	16.1075	268	206	0	3	2655.26	0	0.005	0.0125481	-0.0508414	-0.00533451	0.00421934	0.00697	5.49e-05	0.0059802	-0.00631084	-0.00144	-0.0058	0.000865	0.0052	-0.00522	0.0098	0.00148	0.000529	0.00276	0.0032	-0.00496	-0.000152	5.59	5.33	135.705	2655.26	0.0922557	0.15719
44	A2	DA5	AM2F5	A	14.5175	260	152	0	3	2471.83	0	0.001	0.00346093	-0.00392468	0.000117309	0.00618832	0.00741	0.00618	0.013716	-0.00520593	-0.0105	-0.000187	-0.00269	3.38e-05	0.00412	0.00233	0.00129	-0.00195	0.00127	0.000775	0.000156	-0.000351	5.56	5.03	110.308	2471.83	0.0368146	0.0222843
45	A2	DA5	AM2F5	A	2.88354	263	175	0	3	2512.51	0	-0.011	0.00961442	-0.0162935	-0.00049309	-0.00364497	-0.00332	0.00302	0.00994753	-0.00488488	-0.000392	0.0029	-0.00112	0.000769	0.00442	0.00278	-0.00467	-0.00103	-0.000951	0.0014	6.5e-05	0.00138	5.57	5.16	121.971	2512.51	-0.0164196	0.152379
46	A2	DA5	AM2F5	A	10.4335	236	106	0	3	2193.66	0	-0.009	-0.00325577	-0.00923139	0.00836723	-0.00988193	0.000112	-0.00289	-0.00203571	-0.000869126	-0.00945	-0.000412	-0.00253	0.00322	0.00562	0.00484	-0.000699	-0.00208	-0.00118	0.000332	-0.0019	-0.000619	5.46	4.66	103.02	2193.66	-0.13309	-0.221242
47	A2	DA5	AM2F5	A	14.2164	218	207	0	3	2660.66	0	0.005	0.00701081	-0.0192067	0.0100653	-0.00774486	-0.0122	0.00523	-0.00491368	-0.00171587	-0.011	0.0012	0.00158	0.00173	0.00305	0.0015	-0.00185	0.000689	-0.000169	0.000984	-0.000265	0.000212	5.38	5.33	255.744	2660.66	-0.135012	-0.154559
48	A2	DA5	AM2F5	A	16.9558	245	146	0	3	2322.68	0	-0.011	0.0103139	-0.00664233	0.00285305	-0.00392101	0.00104	-0.00216	0.00206231	-0.00276611	-0.00215	0.00511	-0.00102	-0.000348	0.00475	0.00144	0.00143	0.000311	0.00316	0.00179	-5.91e-05	0.000134	5.5	4.98	126.622	2322.68
49	A3	DA7	AM3F7	A	-22.2931	239	141	1	3	2241.05	0	0.006	0.024124	0.0136506	0.00406097	0.0011097	0.000855	-0.000545	-0.0035548	0.00164786	-0.00375	0.013	0.00355	-0.00242	0.00697	-0.00573	-0.000326	0.00232	0.00347	0.00176	0.00324	-0.00371	5.48	4.95	131.962	2241.05	-0.030459	-0.0864188
50	A3	DA7	AM3F7	A	39.0357	271	182	0	3	2628.27	0	0.009	-0.0132076	-0.0170659	0.0165776	0.000626214	-0.000309	0.0171	0.0155755	0.00925372	-0.00531	-0.00896	0.00233	-0.00272	0.00144	-0.00296	0.000739	-0.00217	-0.00147	0.0004	0.00408	0.000204	5.6	5.21	116.255	2628.27
51	A3	DA7	AM3F7	A	52.941	325	295	0	3	3116.73	0	0.049	-0.00925296	-0.00425423	0.0228922	-0.0209313	0.0102	-0.00399	0.00723764	-0.00420264	0.00139	-0.00171	0.00585	-0.00409	0.00187	-0.0046	0.00298	-0.00315	-0.00802	-0.00829	0.00644	0.00117	5.78	5.69	108.097	3116.73	0.135288	0.323988
52	A3	DA8	AM3F8	A	10.2413	224	121	0	3	2156.51	0	0.002	0.00634381	0.00630929	-0.00124728	-0.00498307	-0.0132	-0.0027	-0.00138268	0.00362673	0.000401	-0.00203	-0.00205	-0.00753	-0.00144	-0.00732	-0.00586	0.00138	0.000122	0.00164	-9.76e-06	0.00015	5.41	4.8	137.838	2156.51	-0.00888783	-0.118526
53	A3	DA8	AM3F8	A	-1.57268	233	132	0	3	2257.13	0	0.003	0.00595288	0.0100982	-0.00095473	-0.000946475	-0.00321	-0.00534	0.00328312	0.00759824	0.000243	0.0025	-0.00579	0.00374	0.00606	0.000145	-0.00331	0.00157	-0.00047	0.000589	-0.00186	-9.45e-05	5.45	4.88	133.584	2257.13	4.54843e-05	0.12356
54	A3	DA8	AM3F8	A	27.7501	238	126	0	3	2226.5	0	-0.014	0.00855429	0.00231582	-0.000232056	-0.00426588	0.00545	0.000508	0.00248167	-0.00670431	0.0023	0.0024	-0.0082	0.00769	0.00193	0.00115	-0.00433	0.000275	-0.00178	0.000436	-0.000526	0.00129	5.47	4.84	119.732	2226.5
55	A3	DA8	AM3F8	A	27.1875	231	136	0	3	2302.87	0	0	0.0151425	0.00141522	0.0071122	0.00202559	0.00103	-0.00545	0.000299883	0.0076375	-0.00316	0.00664	-0.00741	-0.00447	-0.00335	0.00337	-0.00351	-0.00201	0.000818	0.00133	-0.00127	-0.00134	5.44	4.91	140.662	2302.87	0.00672469	0.0478242
56	A3	DA8	AM3F8	A	3.82227	250	147	0	3	2408.95	0	-0.016	0.013683	-0.00597016	-0.00602978	-0.00196626	0.00887	-0.000406	0.00763682	-0.00624034	9.42e-05	-0.0047	0.00541	-0.00018	0.00101	-0.0029	0.00382	0.000395	0.00182	-0.000413	-0.000563	0.000218	5.52	4.99	120.05	2408.95	0.0999818	0.059767
57	A3	DA8	AM3F8	A	-19.7445	219	109	0	3	2158.5	0	0.013	0.00742238	0.00780658	0.00016438	0.00419501	-0.00248	-0.00671	0.00793349	-0.0042225	-0.00602	0.00362	-0.0014	-0.0027	-0.000646	-0.00118	-0.00379	0.00179	0.000754	-0.000491	-0.000816	0.000307	5.39	4.69	133.363	2158.5
58	A3	DA8	AM3F8	A	2.70204	246	126	0	3	2346.12	0	-0.028	0.0144739	-0.0235074	0.00123229	-0.00257524	0.00679	-0.00954	0.0102076	-0.012218	-0.00417	-0.00224	0.00238	0.00463	-0.0029	-0.00143	0.000854	0.00121	0.00219	0.00325	0.00122	0.00108	5.51	4.84	107.844	2346.12	0.0752175	0.101431
59	A3	DA8	AM3F8	A	-36.3513	219	104	1	3	2086.85	0	-0.016	0.017603	-0.0063737	-0.0090899	0.00334425	0.00274	-0.000672	-0.00073221	-0.0155297	-0.00315	-0.000228	-0.00107	0.00452	-0.00233	-0.0037	0.00026	0.000196	0.000768	0.00247	-0.00168	-0.00154	5.39	4.64	126.652	2086.85	0.148191	0.105567
60	A3	DA8	AM3F8	A	2.50304	252	146	0	3	2384	0	0.005	-0.000318286	-0.00137562	-0.00285312	-0.000533787	-0.00456	-0.00548	-0.00030633	-0.00221251	-0.0012	0.00382	0.000338	-0.00343	0.00107	0.0026	-0.00436	-0.000186	0.000588	0.00142	-0.000786	-5.27e-05	5.53	4.98	116.219	2384	0.0361773	-0.0400226
61	A3	DA8	AM3F8	A	-5.46121	230	118	0	3	2234.46	0	-0.002	0.01369	-0.00564579	0.000646679	-0.00262231	-0.00371	-0.00651	-0.000495029	-0.00576465	0.000725	0.0026	0.00184	-0.002	-0.00661	0.00154	-0.00472	0.00351	-0.000566	-0.00301	-0.00139	0.000638	5.44	4.77	123.926	2234.46
62	A3	DA8	AM3F8	A	12.0071	257	152	0	3	2381.3	0	0.01	0.000367215	0.00744928	-0.00376434	0.00261855	0.00386	-0.000476	0.00572285	0.00437468	-0.000911	0.00886	0.000275	0.00196	0.00398	0.00104	-0.00148	-0.000626	-0.000596	0.000795	0.00096	0.000175	5.55	5.02	113.674	2381.3	0.0127851	0.0834227
63	A3	DA8	AM3F8	A	-9.59171	235	110	0	3	2202.3	0	-0.001	-0.0028291	-0.00280706	-0.0104961	-0.0015541	0.00516	-0.00811	-0.00299918	-0.00660321	-0.000789	-0.000987	-0.00485	-0.00371	0.00517	-0.00186	0.000207	0.00239	0.00274	0.00126	-0.000623	-0.000167	5.46	4.7	108.593	2202.3	0.182047	0.207627
64	A3	DA8	AM3F8	A	-0.394038	229	112	0	3	2174	0	0.014	-0.000868502	-0.00234437	-0.0111126	-0.00244532	-0.00247	0.0043	0.003512	0.00073157	-0.00837	0.00262	0.00223	0.00492	0.00108	0.0032	-0.00112	-0.00171	4.06e-05	-0.00199	-0.000628	-0.00106	5.43	4.71	118.87	2174	0.169652	0.183413
65	A3	DA8	AM3F8	A	-27.4584	237	105	0	3	2212.49	0	0.021	0.00519528	0.00428212	0.00601506	0.00655167	0.00963	-0.0152	0.0029095	0.00126784	-0.0106	0.00266	0.0109	0.000887	-0.00374	0.00256	0.00167	0.000994	-0.00239	0.00257	-0.000535	0.00171	5.47	4.65	100.264	2212.49	-0.0699114	-0.0634092
66	A3	DA8	AM3F8	A	3.82983	230	116	0	3	2204.31	0	0.017	0.00875703	0.00122703	0.00880598	-0.00775937	0.000633	-0.00319	-0.00193629	0.00372229	-0.00237	0.00778	0.00668	0.00719	-0.00404	0.00718	-0.00239	-0.000798	-0.00373	-0.00174	0.000143	0.00132	5.44	4.75	122.034	2204.31	0.0192749	-0.0297805
67	A3	DA9	AM3F9	A	22.4573	269	190	0	3	2575.12	0	0.02	0.00797959	0.0015413	0.00670697	-0.00192357	-0.0113	-0.00172	0.0027807	0.00445582	0.000212	0.000296	-0.0023	0.00394	-0.00142	-0.00278	-0.00438	0.00169	0.00372	-0.00204	0.000733	0.000743	5.59	5.25	124.126	2575.12
68	A3	DA9	AM3F9	A	7.16617	250	140	0	3	2368.93	0	0.012	-0.00246806	0.000450928	0.00183818	0.000353249	-0.00642	0.00391	-0.00370026	-0.00454764	-0.00139	0.00379	-0.00469	0.0027	-0.00137	0.00135	-0.00114	-0.00165	-0.00121	0.00133	0.000353	0.00182	5.52	4.94	113.852	2368.93	-0.0785821	0.0213936
69	A3	DA9	AM3F9	A	6.14067	259	156	0	3	2485.47	0	0.005	-0.000988414	-0.00667816	-0.0113884	-0.00360663	0.00408	-0.00811	-0.00290175	-0.00296607	-5.51e-05	-0.0016	-0.00157	0.0055	-0.000607	-0.000986	1.09e-06	3.41e-05	-0.000483	-0.00231	-0.00138	0.000365	5.56	5.05	114.319	2485.47	-0.0067875	0.0885011
70	A3	DA9	AM3F9	A	25.6366	276	178	0	3	2630.13	0	-0.007	-0.000113362	-0.00835655	0.00507	-0.00564267	0.00614	-0.00185	0.00693656	-0.000333479	-0.00347	0.00249	0.000699	-0.00235	0.00154	-0.00266	-0.00369	-0.00121	-0.0003	-0.00181	-0.000933	0.00166	5.62	5.18	107.67	2630.13
71	A3	DA9	AM3F9	A	19.3162	275	168	0	3	2632.09	0	0.013	-0.00758954	-0.00584517	0.00975883	-0.00795061	0.00651	0.00204	0.0156132	-0.00200451	0.00412	0.00129	-0.000552	0.00207	-0.00375	-0.000891	-0.00301	-0.00127	-0.00144	-0.00412	0.00203	0.00114	5.62	5.13	102.703	2632.09	0.0410598	0.215219
72	A3	DA9	AM3F9	A	7.2091	274	195	0	3	2652.62	0	-0.011	0.0124587	-0.0154107	-0.00628919	-0.00183118	0.00629	0.000622	0.0123936	-0.000632986	-0.000339	-0.00361	-0.00566	0.00151	0.00207	-0.00135	-0.00345	0.00129	0.00192	-0.000253	-0.000908	-0.00253	5.61	5.27	120.446	2652.62
73	A3	DA9	AM3F9	A	4.97362	286	204	0	3	2701.5	0	-0.03	0.0054451	-0.0117516	-0.0108963	0.00275969	-0.00337	0.00261	-0.00666796	0.0016181	-0.00838	-4.93e-05	0.00136	-0.00144	-0.00419	-2.65e-05	0.00109	0.000803	0.00216	0.000701	0.00013	-0.00143	5.66	5.32	110.212	2701.5	0.0596052	0.0949993
74	A3	DA9	AM3F9	A	-10.5024	246	122	0	3	2363.03	0	0.031	-0.0177683	-0.0117379	-0.00466968	0.00280087	0.00126	-0.00236	0.00834113	-0.000393864	-0.00645	-0.00395	-0.0065	0.00515	0.000167	-0.00339	-0.00476	0.00214	0.000579	-0.000642	0.00161	-0.00119	5.51	4.81	104.761	2363.03
75	A3	DA9	AM3F9	A	20.2197	257	157	0	3	2512.26	0	-0.014	0.0121454	-0.00498501	-0.00250122	0.00708819	0.00667	-0.0017	0.00856583	0.00301748	-0.00473	0.00299	0.000217	-0.0039	-0.00414	0.00112	-0.00163	0.00171	0.0014	2.22e-05	0.000719	-0.00192	5.55	5.06	117.648	2512.26
76	A3	DA9	AM3F9	A	3.59651	270	166	0	3	2630.05	0	0.006	-0.00929381	-0.0137967	-0.0043353	0.00849997	0.00278	-0.00649	0.00568269	-0.00277716	-0.00764	0.004	0.000548	0.000573	8.06e-05	0.00165	0.000944	0.000808	0.000939	0.000126	-0.00116	-0.00113	5.6	5.11	106.923	2630.05	0.0576778	-0.0479869
77	A3	DA9	AM3F9	A	22.7268	270	179	0	3	2598.65	0	0.003	0.00390473	-0.0123204	-0.00524301	0.00684096	0.00664	0.00363	0.0101509	-0.00652882	0.000283	0.00196	-0.000945	-0.000913	-0.000907	0.00261	-6.92e-05	0.000821	0.00234	0.00126	-0.0018	0.000838	5.6	5.19	115.247	2598.65	0.0309003	-0.0456492
78	A4	DA10	AM4F10	A	-2.16784	220	109	0	3	2113.34	0	-0.003	0.0133792	-0.00608403	0.00476575	0.00156544	-0.00897	0.000735	0.00302781	0.00252385	0.00361	-0.00796	-0.00406	0.00215	0.000442	-0.00154	-0.000126	0.000701	-0.000792	0.00435	0.00102	-0.00106	5.39	4.69	131.527	2113.34	0.0861087	0.109049
79	A4	DA10	AM4F10	A	25.4678	243	137	0	3	2276.52	0	0.016	-0.00260007	-0.0126026	-0.00361912	0.00197764	-0.00556	0.00437	0.000269227	-0.0105847	0.00356	0.00442	0.000573	0.00123	0.0018	0.00239	0.00108	-0.00104	-0.00112	0.00158	-0.00268	0.00037	5.49	4.92	121.461	2276.52	0.0765564	0.048692
80	A4	DA10	AM4F10	A	30.5421	291	274	0	3	2819.13	0	0.025	0.00638345	0.00488756	0.00182437	-0.00630122	-0.00403	0.00514	0.00023281	0.00159743	-0.00409	0.0054	0.00066	-0.00118	-0.00253	-0.00185	-0.0028	0.0004	0.00173	0.000923	0.0009	-0.000135	5.67	5.61	140.976	2819.13	0.0411702	0.0312897
81	A4	DA10	AM4F10	A	28.0024	240	142	0	3	2257.88	0	0.004	0.0205177	-0.00334854	-0.00187983	-0.00548523	-0.00294	0.00485	-0.0109274	-0.00351661	0.00439	-0.00269	0.00454	-0.00334	-0.00385	0.00467	-0.00162	-0.00189	-0.00269	-0.000312	-0.000201	0.00127	5.48	4.96	131.035	2257.88	-0.00912415	0.100457
82	A4	DA10	AM4F10	A	-5.87868	224	107	0	3	2148.45	0	0.018	-0.00101338	-0.0114092	-0.00217974	0.000566883	-0.00198	0.00204	0.0011465	-0.00414027	0.00412	-0.00489	0.00338	0.00149	-0.00415	0.00147	0.00161	0.000543	0.000454	-3.97e-05	4.64e-05	-0.000593	5.41	4.68	122.231	2148.45	-0.0759057	0.0518789
83	A4	DA10	AM4F10	A	17.8012	252	165	0	3	2427.24	0	0.03	0.00255797	-0.00466987	0.0121801	0.000295854	0.00208	0.00338	0.00113534	0.00357592	-0.00154	0.0015	0.00187	0.00185	-0.000357	0.000502	-0.000364	-0.000252	-0.00032	0.00254	0.000164	-0.00128	5.53	5.1	130.946	2427.24	0.103414	0.0863103
84	A4	DA12	AM4F12	A	36.0964	271	194	0	3	2617.7	0	0.015	0.0102618	-0.00912343	-0.00351576	0.00102895	-0.00442	0.00185	0.000462007	-0.0016566	-0.00145	-0.00469	0.00222	-0.00212	0.00127	-0.00209	-0.00329	-0.00055	0.0019	-0.000866	-0.00112	0.000548	5.6	5.27	123.784	2617.7
85	A4	DA12	AM4F12	A	28.3992	211	104	0	3	1998.99	0	0.021	0.0207835	-0.00600927	0.00676418	0.000777504	-0.00114	-0.0027	0.0103786	-0.00466369	0.00457	0.000465	-0.0102	0.00231	-0.00721	0.000626	-0.00203	0.000229	-0.00234	-0.0025	-0.000181	-0.000354	5.35	4.65	142.521	1998.99	-0.00864105	0.125956
86	A5	DA14	AM5F14	A	14.1884	254	153	0	3	2376.59	0	-0.012	0.0190335	0.00421455	0.00396724	-0.000677452	0.00343	-0.00202	-0.00123801	-0.00154403	0.00257	-0.0045	0.00242	-0.000208	0.00284	-0.00459	-0.000283	-0.00305	0.00122	0.00313	-0.00276	0.000382	5.54	5.03	118.974	2376.59	-0.00994228	0.155112
87	A5	DA15	AM5F15	A	28.0434	255	268	0	3	2513.78	0	0.016	-0.000126834	0.000739244	0.000412792	-0.00384764	-0.012	0.000784	-0.0109923	-0.00495085	-0.00671	0.00446	-0.00309	0.00643	-0.00108	0.000495	-0.00222	0.00576	-0.00138	0.00388	-0.000938	0.000978	5.54	5.59	206.095	2513.78	-0.133271	-0.0387331
88	A5	DA15	AM5F15	A	7.59075	300	293	0	3	2957.99	0	0.008	0.0109817	-0.00134744	-0.00329952	-0.0129371	0.00797	-0.0018	0.0153641	4.78896e-05	0.0022	-0.0049	-0.00563	-4.13e-05	0.00111	-0.000805	0.00163	-0.0021	-0.00167	0.00208	-0.00299	0.00114	5.7	5.68	137.207	2957.99	0.128485	0.283854
89	A5	DA15	AM5F15	A	27.9266	296	270	0	3	2922.63	0	0.015	0.00123948	-0.00368834	-0.0034897	-0.00693578	-0.000304	0.00274	0.00176263	-0.00891222	-0.00449	-3.36e-05	-0.000828	0.0042	-0.000232	0.00258	0.00078	0.00184	-0.000231	0.00285	-0.00127	0.0009	5.69	5.6	131.61	2922.63	0.0288183	0.059393
90	A5	DA15	AM5F15	A	-22.5504	249	148	0	3	2411.41	0	-0.001	0.0086328	-0.00993491	0.00106772	0.000966973	0.0137	0.000734	0.0063243	-0.00865153	-0.00307	0.000978	-0.000111	-0.00232	-0.00115	-0.00365	0.00193	0.00211	-0.000875	0.000888	-0.00133	0.00165	5.52	4.99	121.771	2411.41	0.0883772	0.0689049
91	A5	DA15	AM5F15	A	9.50671	270	224	0	3	2705.48	0	0.005	0.00807475	-0.00464353	-0.00615686	-0.0134278	-0.00622	0.00152	0.00676947	-0.00459416	-0.000847	0.00149	-0.000887	-0.0036	0.00175	-0.000735	-0.00267	0.00417	-0.00207	0.000507	-0.00205	0.00124	5.6	5.41	144.284	2705.48	0.016001	0.232117
92	A5	DA15	AM5F15	A	7.64654	265	218	0	3	2655.79	0	0.005	0.0140081	-0.00293312	-0.00783591	-0.00615116	-0.00371	0.0115	0.00485959	-0.00146461	0.00211	0.00165	0.000214	-0.00409	0.000946	0.00375	-0.00245	0.00211	-0.000942	0.0011	-5.71e-06	0.00115	5.58	5.39	149.177	2655.79	0.00228339	0.0172216
93	A5	DA15	AM5F15	A	7.31979	249	154	0	3	2435.32	0	0.021	-1.56248e-05	-0.00543939	-0.00623684	-0.00206725	0.000179	0.00637	0.00614734	-0.000357259	-0.00138	-0.00996	-0.00162	-0.000831	0.00113	-0.00214	0.00111	0.000677	-0.00142	0.00047	-0.000776	0.00228	5.52	5.04	126.972	2435.32	0.0716056	-0.0307987
94	A5	DA15	AM5F15	A	16.695	265	209	0	3	2634.81	0	0.036	0.00415128	0.00101585	0.00163543	-0.0157144	-0.00115	0.00419	-0.00117228	0.00161201	-0.000797	0.000143	0.000564	0.00127	-0.00594	-0.00249	-0.000344	-0.00118	0.000793	0.00115	0.00148	-0.000776	5.58	5.34	142.62	2634.81
95	A5	DA15	AM5F15	A	-4.66914	250	148	0	3	2334.36	0	0.005	0.00606612	0.00511339	-0.00558732	-0.00408333	0.00164	-0.00586	0.00349116	-0.0100609	-0.0113	0.000245	-0.00534	0.00403	0.00733	-0.00288	0.00359	0.000832	-0.00186	0.00169	-0.0031	0.00175	5.52	5	120.948	2334.36	0.0103235	-0.0637007
96	A5	DA15	AM5F15	A	0.931331	275	212	0	3	2628.31	0	0.038	0.00135716	-0.000797949	-0.00921729	-0.00599145	-0.00103	0.015	0.00989321	-0.0149544	-0.000235	-0.00443	0.007	-0.00786	-0.00467	-0.00137	0.00188	0.00131	-0.00229	0.00313	-0.000198	-0.000682	5.62	5.36	129.431	2628.31	0.0839133	0.196787
97	A5	DA15	AM5F15	A	-48.5744	245	153	1	3	2257.64	0	0.013	0.0242671	-0.00190977	-0.00110454	0.00369564	0.00755	-0.00566	0.0033368	0.00218633	-0.00629	0.00047	0.000135	0.00511	0.00631	-0.000589	0.00243	0.00103	0.000963	0.00213	0.00194	0.00138	5.5	5.03	132.866	2257.64	0.0237625	-0.0199492
98	A5	DA15	AM5F15	A	-13.7416	232	136	1	3	2157.32	0	0.012	0.029509	0.0118236	-0.00369035	-0.0109408	0.00655	0.00294	-0.00674384	-0.00382337	-0.00365	0.00347	-0.00457	0.00208	0.00562	-0.0053	-0.000645	0.0044	0.00032	0.00158	-0.00104	0.00154	5.45	4.91	139.132	2157.32	0.0191086	-0.00483821
99	A5	DA15	AM5F15	A	-13.6981	240	144	0	3	2351.28	0	-0.012	0.019671	-0.00574847	-0.00536236	0.000381215	-0.00342	0.00398	0.00114445	-0.00354113	0.00168	-0.00152	-0.0081	-0.00602	-0.00323	-0.00422	0.00196	0.00195	-0.00078	0.00148	-0.0022	0.000862	5.48	4.97	133.159	2351.28	0.00817305	0.11705
100	A5	DA15	AM5F15	A	21.1351	255	154	0	3	2456.74	0	0.025	-0.00658463	-0.00705255	0.0152696	-0.00837556	-0.00532	0.00693	-0.00133777	-0.00495002	0.00224	0.0032	-0.0082	0.000353	-0.000236	-0.00455	-0.00162	3.42e-05	-0.00539	-0.000373	0.000705	-0.000239	5.54	5.04	118.251	2456.74	0.110814	0.070757
101	A5	DA15	AM5F15	A	12.9881	274	214	0	3	2632.71	0	0.035	0.00204285	-0.00554575	0.0013498	-0.000820594	-0.00553	0.00643	-0.00825329	0.00607317	-0.00186	-0.00344	-0.00104	0.00302	-0.00291	-0.00644	-0.00138	0.00229	2.3e-05	0.000558	0.00158	0.000153	5.61	5.37	132.293	2632.71	0.13314	0.172977
102	A6	DA1	AM6F1	A	19.9552	245	168	0	3	2372.94	0	0.03	0.00792981	-0.0040566	-0.00937505	-0.00316644	-0.000469	0.0112	-3.26938e-05	0.00357151	-0.0007	-0.00403	-0.00206	0.00293	-0.00273	0.000992	0.000697	-0.00173	-0.00177	0.000591	0.000615	-0.00169	5.5	5.12	145.788	2372.94	0.0704975	0.112917
103	A6	DA1	AM6F1	A	16.3338	301	264	0	3	2881.89	0	0.024	0.0114028	-0.0106491	-0.00277732	-0.00388907	-0.00692	0.00871	-0.00119533	-0.00900713	-0.00525	-0.0038	-0.000997	0.00165	-0.00719	7.03e-05	0.00256	-0.00298	-0.00207	-0.00199	0.000162	-0.00226	5.71	5.58	122.566	2881.89	-0.019749	-0.0284918
104	A6	DA2	AM6F2	A	13.269	245	163	0	3	2381.68	0	-0.007	0.0148727	-0.00198253	-0.00900002	0.0101996	0.00181	0.0107	-0.00705102	-0.000133192	0.00205	-0.00501	-0.00612	0.000318	0.000235	0.00129	0.00397	-0.000339	-0.00344	-0.00127	0.000555	-0.000469	5.5	5.09	141.539	2381.68	-0.0432483	-0.0624573
105	A6	DA2	AM6F2	A	-9.61756	279	225	0	3	2665.72	0	0.027	-0.00163074	-0.00833169	-0.00629749	0.00447216	-0.00826	0.00405	-0.0028216	0.010443	-0.00592	-0.00123	-0.00312	-0.0011	0.000602	0.00331	-0.000866	-0.00138	-0.00161	0.00223	-0.000347	-0.00154	5.63	5.42	131.517	2665.72	0.0590888	-0.021429
106	A6	DA2	AM6F2	A	12.7044	281	213	0	3	2721.35	0	0.005	0.0128414	-0.0142852	0.011825	-0.0107068	0.011	0.00648	0.0166896	-0.00582094	0.00411	-0.00596	0.000948	-0.00359	-0.00147	-0.000751	0.00229	-0.0045	-0.00442	-0.00314	-0.00198	0.00246	5.64	5.36	121.661	2721.35	0.115788	0.143908
107	A6	DA2	AM6F2	A	-14.9877	265	201	0	3	2516.4	0	0.016	0.00142284	-0.00658689	-0.00885365	-0.00691885	-0.000848	-0.00499	-0.00483242	0.0124537	0.0028	-0.000316	0.00642	0.000174	-0.00168	-0.000126	0.000488	-0.000224	-0.00315	0.00343	0.000812	0.00054	5.58	5.3	137.429	2516.4	0.0381786	-0.011246
108	A6	DA2	AM6F2	A	-2.73563	259	161	0	3	2455.18	0	0.016	-0.0011104	-0.00594864	0.00440848	-0.00040571	0.00765	-0.00353	-0.00246699	0.00131664	-9.61e-05	-0.0014	-8.69e-05	0.00227	-0.00159	0.00536	0.00172	-0.0034	-0.000373	-0.000787	-0.00137	-0.000539	5.56	5.08	117.542	2455.18	0.0449442	0.00502927
109	A6	DA2	AM6F2	A	-12.2548	269	190	0	3	2588.32	0	0.01	0.00265587	-0.00638959	0.000765949	0.000812382	-0.00513	0.00404	-0.00377831	0.00440023	-0.00306	-0.00334	0.00629	-0.00216	0.00188	-0.000833	0.00368	-0.000427	-0.00367	0.00113	-0.00101	0.0015	5.59	5.25	123.799	2588.32	0.158872	0.289148
110	A6	DA2	AM6F2	A	-18.9677	242	145	0	3	2419.19	0	0.021	-0.00265442	-0.00704352	0.00292925	-0.00434336	0.00337	0.00438	0.0038175	0.00356268	0.000534	0.00176	0.00893	-0.0029	-0.0061	0.00218	-0.000506	-0.00249	-0.00237	-0.00126	-0.00103	0.000744	5.49	4.98	130.919	2419.19	0.117544	0.0941909
111	A6	DA2	AM6F2	A	-4.3079	272	193	0	3	2657.93	0	-0.004	-0.00157706	-0.0195597	-0.0041428	-0.00645303	0.00907	0.0127	0.0159792	0.00214834	0.00146	-0.00145	0.00143	0.00187	-0.00233	0.00311	0.00555	-0.00234	-0.00157	-7.44e-05	-0.00131	0.000349	5.61	5.26	121.773	2657.93	0.0927446	0.0393072
112	A6	DA3	AM6F3	A	-6.8092	279	225	0	3	2686.87	0	0.028	0.0105137	-0.00579426	0.00821192	0.00638066	0.0032	0.00365	0.0124673	-0.00280591	0.000387	-0.0088	0.00186	0.00113	-0.00177	0.00542	-0.000417	-0.00157	8.84e-05	-0.00221	0.00115	0.0024	5.63	5.42	131.4	2686.87	-0.0936482	-0.0164494
113	A6	DA3	AM6F3	A	-4.33384	198	93.3	1	3	1871.81	0	0.036	0.0306018	-0.00446781	0.00575068	0.00205776	-0.00452	-0.00689	-0.0019911	0.00476858	-0.00469	-0.00396	0.0109	0.00222	-0.000832	0.00485	0.000267	0.00187	0.00064	0.000799	-0.000971	0.000917	5.29	4.54	154.709	1871.81	0.0495425	0.0409307
114	A6	DA3	AM6F3	A	5.13226	289	265	0	3	2749.81	0	0.038	0.00347964	-0.00636515	-0.000104166	-0.00135111	-0.00981	-0.000652	0.00875249	0.00904157	0.00597	-0.0031	-0.0002	0.00113	0.00232	0.00438	-0.00169	-0.00339	0.000279	0.00118	0.000617	0.00182	5.67	5.58	139.034	2749.81	0.00174796	-0.180217
115	A7	DA4	AM7F4	A	2.23661	291	262	0	3	2787.32	0	0.026	0.00707723	-0.00331157	0.00189571	0.00598579	0.00465	0.006	0.00425545	0.00628056	-0.00246	-0.00838	-0.00194	-0.00327	-0.00178	0.00267	-0.00451	0.00257	0.000969	-0.00101	-0.00201	-0.000361	5.67	5.57	134.451	2787.32	0.11922	0.144241
116	A7	DA4	AM7F4	A	18.1884	302	274	0	3	2922.64	0	0.012	0.00608905	-0.0050287	-0.00501094	0.0049508	-0.0122	-0.00026	-0.0105096	-0.000161833	-0.0106	-0.00842	-0.00185	0.000479	-0.00291	0.00275	0.000683	-0.00026	0.00143	-0.00182	-0.000505	0.00288	5.71	5.61	125.557	2922.64	0.00160116	0.136897
117	A7	DA4	AM7F4	A	27.3699	286	222	0	3	2722.55	0	0.028	-0.0101592	0.0032064	-0.00313219	-0.0061321	0.00944	0.00919	-0.00400746	0.00437426	0.00416	-0.00323	0.0109	0.00138	0.00146	0.00592	-0.00277	-0.00137	0.000978	-0.00118	-0.000646	-0.00118	5.66	5.4	120.232	2722.55	0.0374535	0.0403334
118	A7	DA4	AM7F4	A	8.71505	233	115	0	3	2313.78	0	0.023	-0.00500387	-0.00174067	-0.00528	0.00708712	0.00283	0.00272	-0.00224066	0.00204591	-0.00527	-0.00454	0.00726	0.0121	0.00555	-0.00329	-0.00716	-0.00115	0.002	-0.00119	0.00276	0.000812	5.45	4.75	116.608	2313.78	-0.00669659	-0.0167093
119	A7	DA4	AM7F4	A	3.35306	290	241	0	3	2945.16	0	0.027	-0.0113096	-0.0136552	0.00161052	0.0103993	0.00497	0.00228	-0.00253707	0.0111624	-0.00278	0.000839	0.00307	0.000686	0.00478	0.00111	-0.00111	0.00101	-0.000554	-0.000263	-0.000656	-0.00113	5.67	5.48	125.12	2945.16	-0.0106846	0.0814205
120	A7	DA4	AM7F4	A	5.43238	300	258	0	3	2930.96	0	0.032	-0.00202864	-0.00316799	0.000241618	0.00744312	0.00148	0.00484	-0.00452064	0.00564499	0.000671	-0.00396	0.00569	-0.000914	-0.000187	0.00228	-0.00318	0.00397	0.00132	-0.00125	8.58e-05	0.00015	5.7	5.55	120.583	2930.96	-0.0295132	-0.027156
121	A7	DA4	AM7F4	A	-12.741	225	114	0	3	2100.68	0	0.002	0.0232841	-0.0055007	0.000929576	0.00444112	0.0083	-0.00242	0.00507691	-0.00793433	0.00388	-0.00426	0.00258	-0.00253	0.00239	0.00388	-0.000568	0.00187	0.00346	-0.000976	5.7e-05	-0.0026	5.42	4.74	128.003	2100.68	-0.00737629	0.00433815
122	A7	DA5	AM7F5	A	13.1263	240	147	0	3	2365.59	0	0.017	0.00448109	-0.00398708	0.00295756	-0.000211859	-0.0111	-0.00184	-0.00436583	-0.00456603	0.00257	0.00778	-0.00606	-0.0028	0.00424	0.00779	-0.0029	-0.00134	0.00123	0.00202	-0.00303	-0.000778	5.48	4.99	135.56	2365.59	0.020229	0.109525
123	A7	DA5	AM7F5	A	2.01834	266	191	0	3	2590.03	0	0.015	0.00705277	-0.0131852	-0.00383115	-0.00359441	-0.00184	-0.00616	0.00137208	0.000347845	0.00703	0.0017	-0.00655	-0.00215	-0.00243	0.00416	-0.000127	0.00105	0.00126	0.00215	-0.000348	-0.00257	5.58	5.25	129.178	2590.03
124	A7	DA5	AM7F5	A	0.185462	244	130	0	3	2208.53	0	-0.015	0.00223254	-0.00714683	-0.00552435	-0.00668209	0.00291	0.006	-0.00483299	0.00387602	0.00169	-0.0042	-0.00165	0.00495	0.00685	0.00626	0.00253	-0.00386	-0.000453	0.00135	-0.00181	-4.58e-05	5.5	4.87	113.894	2208.53
125	A7	DA5	AM7F5	A	18.2368	265	169	0	3	2477.64	0	0.007	0.00520136	-0.00962704	0.0170879	-0.00910904	0.00733	0.0139	0.0102287	-0.00266198	0.00209	0.00169	-0.00435	-0.00516	0.000419	0.000304	-0.00117	-0.00685	-0.00128	-0.00109	0.000372	-0.00102	5.58	5.13	115.503	2477.64
126	A7	DA5	AM7F5	A	16.5083	281	212	0	3	2677.67	0	0.001	-0.00021637	-0.0171532	0.0158328	-0.0132696	-0.0127	0.00208	-0.00208075	0.0007506	-0.0132	0.00758	-0.0028	0.00419	0.00132	0.00686	0.00513	-0.00314	0.00106	0.000587	-0.000111	-0.000695	5.64	5.36	121.203	2677.67	0.0932593	0.0666616
127	A7	DA5	AM7F5	A	22.2708	235	123	0	3	2233.58	0	0.013	0.00455579	-0.00165027	0.00268229	-0.00365375	0.000795	0.000945	0.00142479	-0.00556602	-0.0017	-0.00142	0.00427	-0.00205	-0.00328	0.00498	-0.000375	-0.00105	-0.000793	0.00275	0.000396	-0.000501	5.46	4.81	121.097	2233.58	0.0783863	0.0824282
128	A7	DA5	AM7F5	A	14.8256	265	166	0	3	2565.14	0	-0.001	-0.000786499	-0.00860049	-0.00400332	7.6131e-05	-0.00592	-0.0077	0.00263931	0.00229143	-0.00955	0.00761	0.00167	-0.00222	-0.00114	0.00351	-0.000202	0.0018	0.00238	0.00193	-0.0013	0.00167	5.58	5.11	113.386	2565.14	0.0463379	0.0731592
129	A7	DA5	AM7F5	A	-8.556	233	116	0	3	2255.6	0	-0.009	0.0135579	-0.00969725	0.00220417	-0.00331733	0.0049	-0.000259	0.00314521	0.00115539	-0.00773	-0.00241	0.00446	0.00171	0.000241	-0.000657	2.51e-05	-0.00213	-0.00197	0.00135	0.000518	-0.000283	5.45	4.76	117.417	2255.6	0.00194087	0.0446656
130	A7	DA5	AM7F5	A	23.1702	249	144	0	3	2415.04	0	0.004	0.00389123	-0.0105172	0.000915926	-0.00072601	-0.00378	0.000281	-0.00517078	0.00409953	0.000109	0.00318	0.000531	0.000686	-0.00288	0.0052	-0.00185	-0.00126	-0.0003	0.0017	-0.0023	0.000353	5.52	4.97	118.799	2415.04	0.114272	0.133781
131	A8	DA7	AM8F7	A	30.1901	285	211	0	3	2751.39	0	0.014	-0.0142954	-0.00408744	0.00292076	0.0047366	0.00119	0.00124	0.00340662	0.00754362	0.00299	0.00734	0.00494	0.00548	0.00268	-0.00349	0.0012	0.000644	7.66e-05	-0.00236	3.49e-05	0.000787	5.65	5.35	115.499	2751.39
132	A8	DA7	AM8F7	A	5.67054	260	158	0	3	2563.7	0	0.011	-0.0028886	-0.00524989	0.00380475	0.000423339	0.0109	-0.00781	0.00721607	0.00165447	0.0104	-0.0051	0.000378	0.0065	0.00382	0.00226	0.00647	0.00357	-0.00264	0.00147	0.000839	-0.00215	5.56	5.06	114.362	2563.7	-0.0904335	0.00722821
133	A8	DA7	AM8F7	A	7.44446	279	208	0	3	2813.76	0	0.014	-0.00689498	-0.0047412	0.00338015	-0.0042191	-0.00276	0.00181	0.0035171	0.000926645	-0.00332	0.00197	-0.00543	-0.00133	0.00126	-7.08e-05	0.00307	0.00144	-0.00031	0.00112	0.000574	-0.000515	5.63	5.34	121.472	2813.76
134	A8	DA7	AM8F7	A	10.3098	265	161	0	3	2605.71	0	-0.02	0.0014883	-0.0178687	0.00685493	-0.00589163	0.00754	-0.000399	0.0106604	-0.0026666	-0.00743	0.000589	0.00284	-0.00573	0.00579	0.00227	-0.000469	-0.000758	-0.000239	0.00148	-0.00173	-0.00128	5.58	5.08	110.175	2605.71	0.0127363	0.0440758
135	A8	DA7	AM8F7	A	10.4018	268	168	0	3	2612.47	0	0.005	-0.00199833	-0.0103244	0.000392974	0.00118043	0.000113	-0.00241	0.00199001	0.00509078	-0.00458	-0.00155	0.000159	-0.000336	0.00108	-0.00404	0.00241	0.000631	0.00041	0.000526	0.000725	0.00177	5.59	5.13	111.086	2612.47	0.0684798	0.128364
136	A8	DA7	AM8F7	A	-18.6711	239	136	1	3	2205.79	0	0	0.0227372	0.00375977	0.0134876	-0.00377865	-0.0075	0.00194	-0.00049298	0.00829617	-0.0101	0.00261	0.00366	-0.00201	0.00401	0.00295	-0.000647	-0.00622	-0.00142	0.000351	0.00251	-0.00398	5.48	4.91	127.099	2205.79	0.0401547	0.0231529
137	A8	DA8	AM8F8	A	-12.0414	218	125	1	3	1986.34	0	0.012	0.0434067	0.00508981	-0.00733398	-0.00935148	-0.000652	0.00251	-0.00740249	0.0015149	0.00528	0.00263	0.000184	-0.000911	-0.00327	0.00313	-0.000525	0.00171	0.00191	0.00204	0.00133	-0.000559	5.38	4.82	154.04	1986.34	-0.031225	0.00582262
138	A8	DA8	AM8F8	A	-5.35868	226	145	1	3	2213.08	0	0.006	0.0435177	-0.00955455	0.00564827	0.00206045	0.00679	0.009	-0.00419181	-0.00312203	0.00371	0.00121	0.00987	0.00312	-0.00341	0.00681	0.00446	-0.000832	0.00111	-0.000947	0.00119	-9.41e-05	5.42	4.98	161.213	2213.08	-0.0774694	-0.076618
139	A8	DA8	AM8F8	A	-15.3362	241	137	0	3	2293.59	0	0.009	0.00817511	0.00116475	-0.0104987	0.0108325	-0.00852	-0.00689	-0.00298698	-0.00539126	-0.00535	-0.000155	0.0012	0.00127	0.00159	0.00844	-0.00354	-0.0017	0.000806	-0.00212	-0.00114	0.001	5.48	4.92	124.646	2293.59
140	A8	DA8	AM8F8	A	-14.0932	265	188	0	3	2563.94	0	0.006	0.010739	0.00358105	-0.00233249	-0.00554367	-0.00273	-0.00497	0.00500921	0.00534037	-0.00477	-0.000801	-0.000981	0.000431	0.00576	0.00428	-0.00347	-0.00223	-9.75e-05	0.000473	0.00102	0.00277	5.58	5.23	128.071	2563.94	-0.145158	0.0185002
141	A8	DA9	AM8F9	A	52.7249	323	305	0	3	3183.11	0	0.014	-0.00216766	-0.0122872	0.000539519	-0.00441781	-0.00792	0.00452	-0.00729509	0.00920029	-0.00534	0.0014	-0.000692	-0.00105	-0.00266	8.53e-05	0.000858	0.000439	-0.000351	-0.00189	0.00121	-0.00116	5.78	5.72	114.073	3183.11
142	A9	DA10	AM9F10	A	28.214	259	157	0	3	2444.14	0	0.003	0.0164785	0.00427779	0.00413708	-0.0054799	-0.00903	0.00201	-0.00620773	-0.0149083	-0.00994	0.00438	0.00433	0.000713	-0.000114	0.00407	-0.0011	-0.0023	1.35e-05	0.00125	-0.000442	1.35e-05	5.56	5.06	115.125	2444.14
143	A9	DA10	AM9F10	A	30.2875	249	139	0	3	2365.62	0	0.008	0.00985491	-0.0036159	0.00744522	-0.000158641	-0.00131	-0.00355	0.00368452	-0.00531654	-0.00896	0.00109	-0.00311	0.00637	-0.00499	0.0011	-0.00147	-0.00095	0.00176	-0.00109	0.00282	-0.00207	5.52	4.93	114.341	2365.62
144	A9	DA10	AM9F10	A	38.6853	260	188	0	3	2529.07	0	-0.001	0.0170114	-0.0117492	0.000301239	-0.00270668	-0.00201	0.00141	0.00176353	0.00426087	0.0028	-0.00395	-6.06e-05	-0.00152	0.00102	-0.00142	-0.000308	-0.000237	0.00177	0.00152	0.0018	0.000343	5.56	5.24	136.076	2529.07
145	A9	DA10	AM9F10	A	28.4154	235	122	0	3	2197.92	0	0.026	0.00202693	-0.00348178	0.00711989	-0.00732248	-0.00566	-0.00389	0.00625798	-0.00822838	-0.000823	0.00589	0.0058	-0.00142	-0.0033	0.00677	-0.00605	-0.00288	0.000805	0.00148	0.00172	-0.000478	5.46	4.81	120.506	2197.92
146	A9	DA10	AM9F10	A	15.2922	253	149	0	3	2400.96	0	-0.002	0.00988049	-0.0216203	-0.00145156	-0.00948401	0.0105	0.00316	0.00297334	-0.00326628	0.0121	-0.00321	0.000653	-0.000523	4.06e-05	0.000835	-0.00496	-0.00121	0.000714	0.00116	0.000395	0.00011	5.53	5	116.793	2400.96
147	A9	DA10	AM9F10	A	35.1224	243	125	0	3	2308.07	0	0.002	0.00643929	-0.0163255	0.0118621	0.00633585	0.000663	-0.00325	0.00111766	-0.000254579	-0.00699	0.000824	-0.00422	0.00108	0.00132	-8.67e-05	-0.00309	0.000335	-0.00119	0.00134	0.00126	-0.00162	5.49	4.83	111.236	2308.07
148	A9	DA10	AM9F10	A	14.9595	232	109	0	3	2180.7	0	-0.001	0.0094118	-0.0127398	0.00164118	0.00199977	0.00569	-0.00239	0.000494001	-0.00308044	-0.0102	-0.00213	0.000389	-6.11e-05	-0.000503	0.00174	0.000235	-0.000623	0.00134	-4.49e-05	0.00142	-0.00135	5.45	4.69	111.695	2180.7
149	A9	DA10	AM9F10	A	10.3874	266	165	0	3	2541.67	0	-0.013	0.0116078	-0.0154277	-4.1485e-05	-4.53239e-05	0.00905	0.0084	0.00598865	-0.0122237	0.00769	-0.00265	0.00409	-0.00742	0.00321	0.00325	0.000708	-0.00231	8.57e-05	-0.000394	0.00315	-0.000977	5.58	5.11	111.418	2541.67	0.0080687	-0.000614053
150	A9	DA10	AM9F10	A	7.98993	251	154	0	3	2382.82	0	-0.01	0.0139104	-0.000630554	0.0105293	-0.00664518	0.00207	0.00553	0.00351167	0.000235912	0.00163	-0.00208	3.93e-05	8.77e-06	0.0028	0.00389	-0.00176	-0.00278	-4.75e-07	-0.000928	-0.000704	-0.000824	5.53	5.03	123.677	2382.82	0.0718021	0.0782291
151	A9	DA10	AM9F10	A	34.9252	256	157	0	3	2461.17	0	0.038	-0.00176476	-0.00573177	0.00988683	0.0089329	0.00999	0.00252	0.00989271	0.00207315	0.00238	-0.00308	0.00483	-0.00329	-0.000181	0.000357	-0.00334	-0.000828	-0.00216	-0.00256	0.00307	0.00207	5.55	5.05	118.9	2461.17
152	A9	DA10	AM9F10	A	36.0222	255	141	0	3	2390.91	0	0.011	0.00824906	-0.00426959	0.00707537	-0.00347929	0.00774	0.00211	9.89705e-05	-0.0100396	-0.00299	0.00606	0.00197	-0.000563	0.000873	0.000612	-0.00269	-0.00355	-0.000122	0.0013	0.00125	-0.0014	5.54	4.95	108.346	2390.91
153	A9	DA10	AM9F10	A	40.8929	271	198	0	3	2565.05	0	-0.01	0.0150377	-0.0106221	-0.00503912	-0.00732904	-0.00141	0.000699	0.0094733	-0.00183646	-0.00206	0.00326	-0.00188	-0.000228	-0.000572	0.000346	0.00198	0.00201	0.00325	-4.46e-05	0.00254	0.000165	5.6	5.29	126.208	2565.05
154	A9	DA10	AM9F10	A	43.1445	275	214	0	3	2673.15	0	-0.001	0.0171978	-0.0145905	-0.000219941	-0.00350507	-0.000427	0.00359	-0.00461871	-0.00091228	-0.00061	-0.000618	-0.00246	-0.00327	-0.00148	0.00126	-0.00223	-0.000506	-0.000365	5.24e-05	1.81e-05	-0.00117	5.62	5.37	130.835	2673.15
155	A9	DA11	AM9F11	A	36.7914	250	173	0	3	2389.44	0	0.017	0.0081529	-0.00791102	-0.00423159	-0.0232578	-0.00417	0.00555	0.00509762	0.000485081	-0.000682	0.00332	-0.00266	-0.00238	-0.00331	0.00455	-0.000552	-0.000181	-0.000982	0.00191	0.000704	-0.00253	5.52	5.16	141.418	2389.44	0.0558214	0.189977
156	A9	DA11	AM9F11	A	35.3535	256	182	0	3	2492.43	0	-0.013	0.0175584	-0.00387884	-0.010659	-0.0147869	0.0038	0.00628	-0.000852221	-0.00326527	0.00264	0.00309	0.0072	-0.00209	-0.002	0.00527	0.00118	0.000787	0.000526	-6.32e-05	-2.41e-05	-0.00201	5.55	5.21	138.325	2492.43
157	A9	DA11	AM9F11	A	38.0151	260	185	0	3	2518.8	0	0.012	0.0126416	-0.000866358	-0.00514049	-0.00734138	-0.00516	0.0105	0.0078095	-0.00864469	-0.00846	-0.000564	7.97e-05	-0.00131	-0.00181	-0.000315	0.00411	0.00113	-0.000733	0.00266	0.000902	-0.00046	5.56	5.22	133.905	2518.8
158	A9	DA11	AM9F11	A	46.5074	266	205	0	3	2550.69	0	0.021	0.0149456	0.00476852	0.00232423	-0.0132956	-0.00645	0.0113	0.00193861	-0.00794317	-0.00625	0.00377	-0.00347	-0.00448	-0.00386	-0.00233	-0.0038	-0.00405	-0.00103	0.00101	0.002	-0.000413	5.58	5.32	138.631	2550.69	-0.0543324	-0.00334338
159	A9	DA11	AM9F11	A	45.354	255	168	0	3	2393.72	0	0.025	0.0113184	0.00578292	-0.00358689	-0.00109754	0.00475	0.00454	-0.0014663	-0.00775966	-0.00381	0.0071	-0.00322	0.00327	-0.000205	0.0022	-0.00231	-1.4e-05	0.00189	0.00252	0.000197	-0.002	5.54	5.12	129.002	2393.72
160	A9	DA11	AM9F11	A	20.9709	256	174	0	3	2444.39	0	0.007	0.00790387	0.00557706	-0.00462063	-0.0157547	0.000756	-0.00278	-0.00106513	-0.00182962	0.00523	0.00165	-0.000957	0.0062	-0.00256	0.00527	0.00038	0.000682	0.000125	0.000641	0.00141	0.000289	5.55	5.16	131.875	2444.39	-0.0483339	-0.106777
161	A9	DA11	AM9F11	A	24.8026	236	142	0	3	2202.58	0	-0.006	0.0198252	-0.00947678	-0.00396193	-0.000421106	-0.00814	0.00243	-0.000127022	-0.000705872	0.00336	-0.00103	-0.00246	0.0043	0.000857	0.00124	-0.00281	0.00211	0.00158	0.000632	-0.000584	-0.000143	5.46	4.95	137.619	2202.58	0.0534731	0.123695
162	A9	DA11	AM9F11	A	36.0547	267	201	0	3	2524.96	0	0.01	0.0183888	-0.00180528	-3.12805e-05	0.000504116	0.00372	0.00235	0.0012893	-0.0074328	0.00142	-0.00177	-0.00138	-0.00284	-0.000646	0.000833	-0.00348	-0.000768	0.00341	0.000859	0.00163	-0.000784	5.59	5.3	134.254	2524.96	0.106815	0.0613058
163	A9	DA11	AM9F11	A	31.5389	248	158	0	3	2354.67	0	0	0.0192296	0.00854172	-0.00105443	-0.00686827	-0.0026	0.000374	0.0066914	-0.00457563	-0.00734	0.00504	0.0036	0.00385	0.000317	0.00374	-0.0024	0.00278	0.00107	0.00174	0.00017	-0.00103	5.51	5.06	132.214	2354.67	0.178846	0.181942
164	A9	DA11	AM9F11	A	36.5436	232	151	0	3	2264.9	0	0.01	0.0167436	-0.00814641	-0.00337081	-0.00889849	-0.000851	0.00556	-0.00328511	0.000527738	0.00126	-0.00168	0.00376	0.00313	-0.002	0.00385	-0.00258	0.00333	-0.000979	0.00314	0.000792	-0.000442	5.45	5.01	154.079	2264.9
165	A9	DA11	AM9F11	A	33.7102	255	166	0	3	2436.69	0	0.032	0.00289432	-0.00148936	0.00350648	-0.00497543	0.00373	0.0147	-0.00594929	-0.00620741	0.000707	-0.00175	0.00331	0.00166	-0.00546	0.00138	-0.000136	-0.000554	0.00159	-0.00215	0.00433	-0.00263	5.54	5.11	127.696	2436.69
166	A9	DA11	AM9F11	A	25.356	235	139	0	3	2223.79	0	-0.004	0.0142362	-0.00748658	-0.00936974	-0.00798708	-0.00536	0.0039	0.000726973	-0.00502688	0.0023	0.00362	-0.00447	0.00251	-0.00432	0.00398	-0.00068	0.000559	0.00274	0.00252	0.00116	-0.00121	5.46	4.93	136.652	2223.79
167	A9	DA11	AM9F11	A	30.0369	270	201	0	3	2533.21	0	0.005	0.0118843	-0.0121579	-0.00807063	-0.00449962	-0.00296	0.00251	-0.00532181	-0.0078357	-0.00184	0.00156	-7.96e-05	-0.000887	-0.00151	0.00331	-0.00303	0.00162	0.000368	0.00147	0.000438	-0.00218	5.6	5.3	129.572	2533.21
168	A9	DA11	AM9F11	A	29.3985	265	198	0	3	2546.75	0	0.029	0.00334818	-0.00870126	-0.00438511	0.0012537	-0.000529	-0.0041	0.00548582	-0.00514619	-0.00156	0.000441	-0.00275	-0.0043	0.000919	0.0066	-0.00164	0.000587	-0.00184	0.00113	-0.000946	0.000417	5.58	5.29	135.107	2546.75	-0.108747	0.00578366
169	A9	DA11	AM9F11	A	28.7623	215	103	0	3	2041.44	0	0.021	0.011966	-0.00357676	0.000841295	-0.00887422	0.00593	-0.00562	0.0042026	0.000348277	-0.000568	-0.00456	-0.00221	-0.00192	-0.00197	0.00049	-0.00201	-9.2e-05	8.03e-05	0.000586	0.000224	-0.000286	5.37	4.64	133.185	2041.44
170	A9	DA12	AM9F12	A	9.66604	263	182	0	3	2504.11	0	-0.012	0.0263266	0.0109094	0.0117387	-0.00758531	0.00309	0.00121	-0.0061197	0.00487097	-0.000339	0.00398	5.26e-05	-0.00195	0.000578	0.00533	0.000775	-0.000527	0.000319	-2.62e-05	-0.000308	0.001	5.57	5.2	126.934	2504.11	-0.0117011	0.0112039
171	A9	DA12	AM9F12	A	12.0402	246	141	0	3	2308.36	0	-0.006	0.0114405	-0.00839387	0.00487862	0.000908314	0.00115	-0.00177	0.00128967	-0.00248124	-0.00391	-0.00122	0.00122	-0.00425	0.0012	0.00132	-0.00183	0.000392	0.0013	0.00152	-8.79e-05	-0.00127	5.51	4.95	120.351	2308.36	0.0261234	-0.0498342
172	A9	DA12	AM9F12	A	39.4701	265	201	0	3	2527.01	0	0.037	0.009023	-0.0101681	0.00821734	-0.00165748	-0.00761	0.00379	-0.00505203	5.00582e-05	0.00525	-0.000474	0.00209	0.00116	-0.00279	0.000433	-0.00202	0.000738	-0.00358	0.000595	0.00387	-0.00144	5.58	5.3	137.224	2527.01
173	A9	DA12	AM9F12	A	18.5413	283	230	0	3	2698.09	0	-0.006	0.0220855	-0.00700393	-0.000287674	0.00902893	-0.00314	-0.00981	0.00634182	-0.000268816	0.00165	-0.00108	-0.00282	-0.00602	0.00504	0.00167	0.000333	-0.000656	0.00174	0.000222	0.00088	0.00124	5.65	5.44	128.85	2698.09
174	A9	DA12	AM9F12	A	8.64479	267	176	0	3	2548.81	0	-0.018	0.0180203	-0.0154061	0.00144829	0.0032375	0.00794	-0.000234	0.00310909	-0.0013718	-2.18e-06	0.0024	-0.00129	-0.00671	0.000258	0.00235	0.0021	-0.000131	2.09e-05	0.000495	0.000707	-0.000968	5.59	5.17	117.163	2548.81	0.0416191	-0.12491
175	A9	DA12	AM9F12	A	18.2097	293	232	0	3	2876.82	0	0.004	0.00357851	-0.0161869	0.000224765	0.00982681	0.00263	-0.012	-0.0011592	0.00298671	0.00449	-0.00162	0.00393	-0.0065	0.00274	-0.00179	-0.0013	-0.0019	-0.00201	3.72e-05	0.00227	0.000377	5.68	5.45	116.533	2876.82	-0.118242	-0.216477
176	A9	DA12	AM9F12	A	13.2721	250	172	0	3	2352.94	0	-0.007	0.023934	-0.00131605	0.000385078	-0.00214982	-0.00179	-0.00363	0.00234428	-0.000531296	0.0133	-0.00403	0.00652	0.00218	0.00268	0.000463	-0.000179	-0.00451	-0.000279	-0.000331	0.00042	0.000726	5.52	5.15	140.276	2352.94
177	A9	DA12	AM9F12	A	-38.9806	207	90.6	1	3	1890.54	0	0.009	0.0407369	0.0103733	0.0068522	0.0115094	0.00294	0.00628	-0.00709536	-0.0106942	0.000861	-0.00216	-9.19e-05	-0.00211	0.00411	0.00207	0.000613	0.0042	0.00551	-0.000459	0.00423	0.002	5.33	4.51	131.225	1890.54	-0.0247022	-0.0497624
178	A9	DA12	AM9F12	A	-2.68154	199	71.4	0	3	1880.27	0.1	-0.015	0.0341589	0.0112983	0.0256699	-0.00171474	-0.00737	0.000482	0.00162692	-0.000779725	-0.00773	0.00638	-0.00512	0.00381	-0.00424	0.000916	-0.00233	0.000911	-0.000792	-0.000964	-0.00654	0.00103	5.29	4.27	116.594	1880.27
179	A9	DA12	AM9F12	A	2.8377	266	170	0	3	2560.75	0	-0.006	0.0152973	-0.00885997	0.00780513	0.00324729	-0.00429	-0.000383	0.003235	-0.00365884	0.00137	-0.00494	-0.00263	-0.00138	0.00217	0.00363	0.00123	-0.000715	0.00278	0.00109	0.00207	0.000986	5.58	5.14	114.727	2560.75	-0.0526996	-0.22488
180	A9	DA12	AM9F12	A	-27.1565	225	117	1	3	2092.24	0	0.044	0.0213526	0.00388445	0.0133147	-0.00337143	0.0171	0.0048	0.000152286	-0.0051392	0.00175	-0.00236	-0.00191	0.00227	0.00463	0.00434	0.000389	-0.00709	0.000961	3.14e-06	0.00616	0.00179	5.42	4.76	130.925	2092.24	-0.114859	-0.0880328
181	A9	DA12	AM9F12	A	1.56921	270	189	0	3	2547.07	0	0.006	0.0142573	-0.00890294	0.00123002	0.00763285	-0.00136	-0.013	0.00595122	0.000760163	0.00267	-0.00307	-0.0022	0.00172	0.00238	0.000908	-0.000473	0.00121	0.00112	0.000472	0.00165	-0.00036	5.6	5.24	121.829	2547.07	-0.0654266	-0.129786
182	A9	DA12	AM9F12	A	16.4123	254	125	0	3	2376.2	0	0.003	0.000376915	-0.0121997	0.0105905	0.00282614	0.0103	-0.0101	-0.00261078	-0.00517087	0.000378	0.00508	-0.000123	-0.00244	0.00255	-0.00246	-0.00103	0.00188	0.000372	0.00189	5.42e-05	0.000694	5.54	4.83	96.9824	2376.2	-0.0170002	-0.0526587
183	IR10	DIR19	IRM10F19	IR	8.25059	217	91.4	0	3	2067.08	0	0.003	0.00770805	-0.011986	-0.000962447	0.0122115	0.00559	0.00027	0.000651235	0.00176643	-0.00444	0.00164	-0.00366	0.00305	-0.00427	0.00162	0.00236	-0.00157	-0.00121	0.00126	6.69e-05	0.000543	5.38	4.52	114.68	2067.08	0.0806594	-0.0518783
184	IR10	DIR19	IRM10F19	IR	-12.4245	206	76.1	1	3	1914.24	0	0.024	0.00779917	0.00114752	0.0068826	0.00282907	0.02	-0.00224	-0.00267916	0.00218835	-0.00874	0.012	0.000901	-0.00179	-0.00232	0.00223	-0.000789	-0.00175	-0.00325	0.000614	0.000262	-0.00289	5.33	4.33	111.86	1914.24	-0.0715432	0.021923
185	IR10	DIR19	IRM10F19	IR	-8.2517	231	113	0	3	2194.23	0	-0.001	0.0102798	-0.0129097	0.00935544	0.0170706	-0.00326	0.00326	0.00154921	-0.000475523	-0.00527	0.00354	0.00028	-0.00265	-0.000367	-0.000581	0.00299	-0.00436	0.00423	-0.0012	0.000696	0.000702	5.44	4.72	116.699	2194.23	-0.00542916	-0.0024935
186	IR10	DIR19	IRM10F19	IR	-8.2517	210	88.1	0	3	1985.29	0	-0.006	0.0102811	-0.0296787	-0.0227318	0.0107521	-0.0136	-0.0021	-0.00173256	9.11155e-05	-0.00288	0.000498	0.000892	0.000315	-0.00721	-0.000853	-0.000153	-0.00606	-3.66e-05	0.000794	0.00297	-0.000355	5.35	4.48	122.138	1985.29	-0.0588744	-0.0636841
187	IR10	DIR19	IRM10F19	IR	9.10239	278	107	1	3	2158.36	0	0.008	0.000221176	-0.019357	0.00827856	0.0138671	0.00683	0.00716	-0.000178052	0.00218964	-0.00792	0.00628	-0.00226	-0.00551	-0.00125	0.00326	-0.000704	-0.00411	-0.00202	0.000735	-0.00142	-0.00286	5.63	4.67	63.1156	2158.36	0.0186516	0.0573522
188	IR10	DIR19	IRM10F19	IR	11.567	278	107	1	3	2158.36	0	0.008	0.000221176	-0.019357	0.00827856	0.0138671	0.00683	0.00716	-0.000178052	0.00218964	-0.00792	0.00628	-0.00226	-0.00551	-0.00125	0.00326	-0.000704	-0.00411	-0.00202	0.000735	-0.00142	-0.00286	5.63	4.67	63.1156	2158.36	0.0186516	0.0573522
189	IR10	DIR19	IRM10F19	IR	-14.6739	225	116	1	3	2155.79	0	0	0.0162638	-0.0112606	0.00829692	0.00179655	0.0106	0.000818	-0.0104715	0.00374955	-0.00253	0.0056	-0.00637	-0.00815	0.0076	0.000578	0.00258	-0.000349	0.00116	-0.00175	-0.00151	0.00126	5.42	4.75	130.475	2155.79
190	IR1	DIR1	IRM1F1	IR	18.9463	200	77.1	0	3	1875.44	0	0.009	0.00259113	-0.0073098	-0.00566821	-0.00421801	0.00707	-0.00376	-0.00897278	0.00458891	0.00481	0.00282	-0.0018	-0.00316	0.00133	-0.00499	0.00151	-0.0026	0.00115	-0.000444	0.000985	-0.000273	5.3	4.35	123.996	1875.44	-0.00151965	0.00277361
191	IR1	DIR1	IRM1F1	IR	-78.473	201	74.4	1	3	1848.01	0	-0.014	0.0189732	-0.0148481	0.00394818	-0.00511908	0.0156	0.00519	-0.00635183	-0.010834	-0.0118	-0.00125	-0.00459	-0.00333	0.00278	-0.00771	-0.00195	0.000302	0.000376	0.00359	0.00279	0.000949	5.3	4.31	117.851	1848.01	-0.00379714	-0.0962023
192	IR1	DIR1	IRM1F1	IR	3.04563	167	49.5	0	3	1619.41	0	-0.001	0.0086297	-0.0114001	-0.0149384	0.0100649	0.00295	0.00418	-0.00994063	-0.00156859	0.00609	0.00139	-0.00987	-0.00337	-0.0038	-0.00351	0.00435	-0.00046	-0.000135	0.000148	-0.000521	0.0014	5.12	3.9	137.805	1619.41	-0.0248977	0.00810395
193	IR1	DIR1	IRM1F1	IR	-13.0039	165	42.1	0	3	1539.44	0	0.005	0.00274439	-0.00705951	0.00182285	0.0112675	0.000966	-0.00985	-0.00536736	0.00429645	0.00558	-2.47e-05	0.00629	-0.00242	-0.00415	-0.00197	-0.00129	0.00129	9.53e-06	-0.000412	0.00146	0.00291	5.11	3.74	121.581	1539.44	-0.116021	-0.0743048
194	IR1	DIR2	IRM1F2	IR	-5.42012	154	32.2	0	3	1458.75	0	-0.015	0.00540105	-0.0234132	-0.00185284	-0.0017	0.00953	-0.00493	-0.011382	-0.00947188	-0.0037	-0.000695	-0.00406	-0.00152	-0.000797	-3.63e-05	0.00401	-0.00205	-0.00233	-0.0011	-0.00193	-0.00062	5.04	3.47	114.714	1458.75	0.142563	0.215246
195	IR1	DIR2	IRM1F2	IR	-36.6242	215	105	1	3	2008.33	0	0.019	0.0254088	-0.00755124	0.00851276	-0.000768174	0.0108	-0.0195	-0.00377104	-0.00179018	-0.00455	-0.000183	-0.00732	-0.00107	0.00199	-0.00173	-0.00385	0.00111	0.00336	-0.000618	0.0011	-0.000867	5.37	4.65	134.863	2008.33	0.000639897	0.173648
196	IR1	DIR2	IRM1F2	IR	-17.4408	199	77.3	1	3	1841.44	0	0.001	0.01438	-0.0214563	-0.0100481	0.00307182	0.00508	-0.00272	-0.00814714	-0.00270497	-0.00945	-0.000206	0.00398	-0.000348	-0.00318	-0.00262	-0.00402	0.00161	0.000605	3.64e-05	-0.00153	-0.00176	5.29	4.35	126.228	1841.44	0.132099	0.0176181
197	IR1	DIR2	IRM1F2	IR	-3.23638	164	92	0	3	1591.99	0	0.026	-0.0103196	-0.021203	-0.00915987	0.00656044	0.00499	-0.00234	-0.0113126	0.00102686	0.00483	-0.00611	0.00353	0.00455	-0.000318	0.00203	-0.00667	-0.00122	0.00247	-0.00177	0.00152	-0.000396	5.1	4.52	270.648	1591.99	0.021364	0.0579707
198	IR1	DIR2	IRM1F2	IR	-11.7331	185	69.1	1	3	1784.83	0	-0.007	0.0154433	-0.0155496	-0.0114473	-0.00283813	0.00689	-0.000211	-0.00186794	-0.000936522	-0.00346	0.00252	-0.00378	0.00222	0.00523	0.00145	-0.00239	0.0011	0.0019	-0.000555	0.00151	-0.0001	5.22	4.24	140.884	1784.83	0.0455598	0.154685
199	IR1	DIR2	IRM1F2	IR	16.276	216	101	0	3	2107.08	0	0.017	0.00681668	-0.0304743	-0.00457957	0.0107068	0.00297	-0.00175	-0.00701275	-0.00318325	0.0125	-0.00922	-0.00737	0.00288	-0.00292	0.000926	-0.00267	-0.000914	-0.00143	0.000129	0.000324	0.000774	5.38	4.62	128.773	2107.08	0.0225647	0.0262256
200	IR1	DIR2	IRM1F2	IR	15.1157	199	91.9	0	3	1923.65	0	-0.006	0.0179905	-0.0142632	-0.0156409	0.00181275	0.00316	0.000338	-0.0149797	0.0105742	0.00114	0.00701	-0.0171	-0.00244	-0.00431	-0.000703	-0.00181	-0.000243	0.00109	0.00109	0.001	0.000435	5.29	4.52	150.07	1923.65	0.0561395	0.167647
201	IR1	DIR2	IRM1F2	IR	-12.0212	194	72.8	1	3	1844.48	0	0.012	0.00620778	-0.023386	-0.00251431	-0.00364384	0.0159	-0.00307	-0.000160898	0.00593824	-0.00124	-0.0024	-0.00916	0.00991	0.00418	0.00631	-0.00299	0.00329	-0.00121	-0.00085	0.00113	-0.0012	5.27	4.29	128.451	1844.48	0.0584688	0.129475
202	IR2	DIR4	IRM2F4	IR	11.3642	185	68.2	0	3	1716.46	0	0.016	0.0190414	-0.00667756	0.00407746	-0.00210822	0.001	-0.00605	-0.00525422	-0.0043775	0.00193	0.00369	-0.00306	-0.00193	0.00177	-0.00275	0.00262	0.0028	-0.000771	-6.82e-05	-0.00344	-0.00143	5.22	4.22	139.049	1716.46	-0.00152702	0.0400842
203	IR2	DIR4	IRM2F4	IR	29.8106	178	63.4	0	3	1662.65	0	0.008	0.0149349	-0.00841331	-0.00985955	-0.00368004	-0.00279	0.00286	0.0069504	-0.00955137	0.00793	-0.00202	-0.00287	0.00116	-0.00416	-0.00337	0.00369	0.000344	-0.000437	0.00198	-0.000318	0.00112	5.18	4.15	145.361	1662.65	0.063865	0.0878838
204	IR2	DIR5	IRM2F5	IR	-10.2883	205	82.7	1	3	1908.37	0	0.016	0.00139524	-0.00730068	0.00144312	0.00998137	0.0029	-0.00507	-0.0022726	-0.00581287	-0.00245	0.00409	0.003	0.00106	0.00487	0.00283	-0.00225	-0.00259	-0.000852	0.00101	0.00157	0.00425	5.32	4.42	123.375	1908.37	0.0745341	-0.0767328
205	IR2	DIR5	IRM2F5	IR	-8.83742	186	56.6	0	3	1747.37	0	0	-0.00817078	-0.0143554	-0.00192682	-0.0028471	-6.75e-05	-0.00502	-0.000899144	-0.00199719	-0.00325	-0.00125	0.0049	0.00341	-0.00136	-0.000541	-0.00168	-0.000517	0.000575	0.000975	-0.000906	0.00199	5.23	4.04	113.521	1747.37
206	IR2	DIR5	IRM2F5	IR	-7.47023	208	95.4	1	3	1948.68	0	0.011	0.0163076	-0.0153999	-0.00461537	0.00788996	-0.00195	-0.0132	-0.00102054	-0.00274803	-0.00162	-0.000252	0.00256	-0.0012	0.00373	0.00552	0.00589	-0.00185	-0.0025	-0.00043	0.00079	-0.000556	5.34	4.56	136.166	1948.68	-0.0660208	0.0143665
207	IR2	DIR5	IRM2F5	IR	-15.1939	195	70.9	1	3	1807.68	0	0.01	0.0123145	-0.00809931	-0.0013426	0.00024828	0.00435	-0.0103	-0.00126612	-0.00369097	-0.0126	0.00145	-0.000201	0.00227	0.00391	0.00303	-0.00387	-0.00568	0.000754	-0.00246	-0.00104	0.00043	5.27	4.26	123.157	1807.68	-0.082621	-0.0575056
208	IR2	DIR6	IRM2F6	IR	-4.52053	198	74.4	1	3	1857.52	0	-0.01	0.011	-0.0190373	-0.00157928	0.00121829	-0.00149	-0.0096	-0.00718053	-0.00188433	-0.0023	0.00132	0.00493	-0.00293	0.00583	-0.00151	-0.00123	0.00247	-0.000703	-0.00185	0.00129	0.000853	5.29	4.31	123.37	1857.52	-0.0559821	0.00760867
209	IR2	DIR6	IRM2F6	IR	4.91199	183	57.3	0	3	1762.09	0	0.009	0.00134214	-0.0190426	-0.00927762	0.00652619	-0.00225	-0.00275	-0.00631486	-0.00195944	-0.00517	-0.00582	0.00298	0.00233	-0.00365	-0.00232	0.00224	0.00264	0.000141	0.00151	4.25e-05	0.00196	5.21	4.05	120.755	1762.09	0.027951	0.0743767
210	IR2	DIR6	IRM2F6	IR	-11.7825	179	47.9	0	3	1664.55	0	0.02	-0.0146252	-0.0110905	0.00513551	-0.000851434	0.00315	-0.00536	0.00537585	-0.00462661	0.00277	-0.000889	0.0104	-0.000451	-0.00104	-0.000899	-0.00101	0.004	-0.00211	-5.5e-05	-0.00174	6.99e-05	5.19	3.87	107.967	1664.55	0.05047	-0.0122124
211	IR2	DIR6	IRM2F6	IR	28.1215	246	152	0	3	2337.57	0	0.038	-0.00838547	-0.020556	0.00216895	-0.00178145	-0.0114	0.00442	-0.000847051	0.00234578	-0.00256	0.004	0.00225	-0.00488	-0.00149	-0.0101	0.00199	0.00254	-0.00479	0.000283	0.000574	-0.000299	5.51	5.02	129.859	2337.57	0.0825273	0.00143307
212	IR2	DIR6	IRM2F6	IR	18.1539	245	151	0	3	2373.09	0	0.022	-0.00361103	-0.01699	-0.0107145	0.00197962	-0.00368	0.00132	0.0101106	-0.00587808	0.0059	-0.00105	0.00493	-0.00357	0.00107	-0.00166	-0.00188	0.000787	-0.00279	-0.000555	-8.57e-05	0.00147	5.5	5.02	130.785	2373.09
213	IR2	DIR6	IRM2F6	IR	17.2215	222	91.9	0	3	2119.83	0	0.002	-0.0113079	-0.0172322	0.00339525	0.0023485	0.00112	-0.0122	0.00137707	-0.00471118	-0.0046	-0.00068	0.0042	0.00232	0.00735	-0.00503	-0.00218	0.000536	0.000622	0.000234	-0.00053	0.000592	5.4	4.52	107.585	2119.83
214	IR3	DIR8	IRM3F8	IR	7.40459	241	126	0	3	2291.61	0	0.03	-0.014647	-0.00562104	-0.0101195	0.00340132	0.00707	-0.00281	-0.00107651	-0.00144937	-0.00389	-0.00261	0.00114	-0.00554	0.00286	0.00215	-0.00252	0.00108	-0.00148	0.00142	-0.00217	-0.000825	5.48	4.84	115.254	2291.61	0.148199	0.0687528
215	IR3	DIR8	IRM3F8	IR	-4.70698	198	68.4	1	3	1861.51	0	-0.004	0.00752149	-0.0214329	-0.00417304	0.00947662	0.00766	-0.00197	-0.00419176	-0.0138733	-0.0108	-0.00342	0.000825	-0.00303	0.00337	0.00156	0.00317	-3.11e-05	0.00186	-0.00292	0.000702	0.00272	5.29	4.23	113.42	1861.51	-0.0568064	-0.0404798
216	IR3	DIR8	IRM3F8	IR	3.74607	209	75.5	0	3	1911.34	0	0.021	-0.0116989	-0.00665196	-0.000479916	0.00901536	0.0063	-0.00443	-0.00144124	0.0044247	0.00463	0.00138	-0.00167	0.00185	-0.00239	0.00102	0.000426	0.00174	0.00105	0.000746	0.000937	-9.88e-05	5.34	4.32	106.201	1911.34	-0.00085523	0.0325277
217	IR3	DIR8	IRM3F8	IR	-4.66386	191	66.8	0	3	1797.15	0	0.001	0.0140639	-0.0121377	0.00190832	0.00904941	0.00758	-0.00281	-0.00179559	-0.0087421	-0.00168	-0.00096	0.00231	-0.00186	0.00213	-0.00432	-0.00144	0.00359	0.00355	-0.00325	-0.00218	-0.00163	5.25	4.2	123.589	1797.15	-0.0434833	-0.132181
218	IR3	DIR8	IRM3F8	IR	8.28582	195	67.6	0	3	1810.24	0	0.005	0.00820967	-0.0112282	-0.00388938	0.0139034	0.00257	-0.0126	-0.0091619	-0.00917284	-0.0108	0.00332	-0.00048	-0.00408	0.0046	0.00297	-0.00172	0.00287	0.00171	-0.00237	0.000365	0.000686	5.27	4.21	117.425	1810.24	0.0955346	0.0348809
219	IR3	DIR8	IRM3F8	IR	6.67537	194	76.6	0	3	1852.35	0	0.012	0.0061025	-0.0215528	-0.0120108	0.00946866	-0.00197	-0.00702	0.00533635	0.000433263	0.00641	0.000803	-0.000273	-0.00704	-0.00128	-0.00254	-0.00666	0.00282	0.0034	-0.00275	-0.000942	0.00224	5.27	4.34	135.156	1852.35	0.143993	0.274797
220	IR3	DIR8	IRM3F8	IR	-15.0236	184	54.6	0	3	1735.43	0	-0.014	0.00675474	-0.0271349	-0.00638061	0.0178452	0.00567	-0.00997	-0.0043531	-0.00271771	-0.00422	-0.00657	-0.0023	-0.000272	-0.000266	-0.00263	-0.00251	0.00394	-6.91e-05	-0.000581	-0.000667	0.00178	5.21	4	113.172	1735.43
221	IR3	DIR9	IRM3F9	IR	-19.9714	186	64.3	0	3	1767.93	0	0.012	-0.000219869	-0.0200147	0.00287376	0.00508378	0.00444	-0.00475	0.000395808	0.00178623	8.22e-05	-0.00322	-0.000272	-0.00262	-0.00423	0.00034	7.57e-05	0.003	-0.000963	0.000623	0.000261	0.000661	5.23	4.16	128.965	1767.93	0.0642465	0.186034
222	IR3	DIR9	IRM3F9	IR	-15.2439	214	128	1	3	1995.77	0	0.013	0.0475005	-0.000692281	0.00882697	-0.00221431	-0.000504	0.0117	0.0074313	-0.00953034	-0.00333	0.00209	-0.00112	-0.0126	0.005	0.00176	0.00476	0.00631	0.000311	0.00231	0.0027	0.00316	5.37	4.85	167.682	1995.77	0.128212	0.20323
223	IR3	DIR9	IRM3F9	IR	-17.6382	233	127	1	3	2199.31	0	0.006	-0.00210056	-0.0280268	-0.00457711	0.00138951	0.00554	-0.00592	-0.00590953	0.0025255	0.00732	0.00352	-0.00122	-0.00481	-0.00309	0.000312	0.00201	0.00229	0.00315	7.96e-05	0.00219	-0.000207	5.45	4.84	128.229	2199.31	0.103729	0.0773774
224	IR3	DIR9	IRM3F9	IR	12.0449	215	96.4	0	3	2034.51	0	0.025	-0.00795113	-0.0286716	-0.00724431	0.00531591	0.00486	0.00231	-0.00346077	0.00146695	0.0066	0.00458	-0.00235	3.34e-05	0.00348	0.00479	0.00105	0.00308	0.00243	-0.000159	-0.00198	0.00186	5.37	4.57	124.41	2034.51	0.0500109	0.137735
225	IR5	DIR13	IRM5F13	IR	0.707948	215	117	1	3	2041.52	0	0.032	0.0153068	-0.0145344	0.0106462	-0.0161719	0.00767	-0.000148	-0.00334932	0.00233685	0.00134	0.00124	-0.0119	0.00544	0.00421	-0.00367	-0.00287	0.000327	0.00634	6.55e-05	0.00229	-0.000493	5.37	4.76	151.124	2041.52	0.0937138	0.170964
226	IR5	DIR13	IRM5F13	IR	-3.75978	215	122	1	3	2051.98	0	0.016	0.0362671	-0.0199202	0.00888789	-0.00223224	0.00567	-0.00223	0.00974522	-0.0118281	0.00658	0.00945	0.00458	-0.00127	-8.59e-06	0.00353	0.0012	0.00125	0.00283	0.000421	0.00224	-0.00176	5.37	4.8	157.577	2051.98	0.0630098	0.0205891
227	IR5	DIR13	IRM5F13	IR	1.57262	190	69	1	3	1763.7	0	0.013	0.0113541	-0.00900295	0.0137205	0.00144778	0.00539	-0.00646	-0.00226451	-0.00252912	-0.00147	0.00589	-0.000712	0.00175	0.00258	0.000316	-0.00202	0.00318	0.00272	-0.00189	-0.000795	-0.000203	5.25	4.23	129.715	1763.7	0.0962808	0.199452
228	IR5	DIR13	IRM5F13	IR	5.65698	213	92.3	0	3	2028.25	0	0.008	0.00503104	-0.00729965	0.00627882	-0.000780151	0.00263	-0.00487	0.00357736	-0.00874325	-0.00413	0.00685	-0.00196	-0.00162	0.00209	0.00153	-0.000628	0.00213	-0.00149	-0.00078	-0.0028	-0.00113	5.36	4.53	122.555	2028.25	0.0258707	0.122447
229	IR5	DIR13	IRM5F13	IR	32.0012	249	174	0	3	2438.96	0	0.035	0.00107822	-0.0160231	-0.00257755	0.00260414	-0.00362	0.0066	-0.00384275	0.00862069	0.0033	-0.00064	-0.000434	0.000171	-0.00106	-0.00171	0.000114	0.00143	-0.000785	0.000634	0.000944	0.000221	5.52	5.16	143.484	2438.96
230	IR5	DIR13	IRM5F13	IR	-23.2706	220	114	1	3	2104.29	0	0.035	0.0163923	-0.0146701	0.0135311	-0.00490157	0.00623	-0.00182	-0.00162498	-0.0048607	-0.00872	0.00471	-0.00208	0.00303	-0.000556	0.000286	0.00157	0.00542	0.00454	-0.00262	0.00331	-0.000254	5.39	4.73	136.822	2104.29	0.155127	0.242048
231	IR5	DIR13	IRM5F13	IR	3.27388	192	72.6	0	3	1845.26	0	0.026	-0.00615445	-0.0270208	0.000238476	-0.00630174	-0.0011	0.00501	0.0045557	-0.00587855	0.00452	0.00292	-0.00304	0.000837	-0.00409	-0.000435	0.00141	-0.00289	-0.00186	-0.00158	0.00242	-0.000789	5.26	4.28	132.202	1845.26	-0.032418	-0.00199151
232	IR5	DIR14	IRM5F14	IR	23.0632	203	77.7	0	3	1938.27	0	-0.005	0.00514262	-0.0133009	0.00145993	-0.00211508	0.00412	0.00511	-0.00101537	-0.00582022	7.66e-05	-0.00986	-0.000709	0.000435	0.000265	0.0007	-0.000545	-0.00338	0.000234	-0.000486	-0.00124	-0.0016	5.31	4.35	119.426	1938.27	0.0249705	-0.191994
233	IR5	DIR14	IRM5F14	IR	21.3828	207	83.7	0	3	1959.24	0	-0.001	-0.00366158	-0.00726739	-0.0122116	0.00621646	0.00333	-0.00366	-0.00187803	0.00255682	-0.00282	-0.00563	-0.000353	-0.00588	-0.00318	0.000533	-0.00132	-0.004	0.00096	-0.0024	0.000532	0.00177	5.33	4.43	121.231	1959.24	0.026011	0.0468557
234	IR5	DIR14	IRM5F14	IR	-26.309	210	104	1	3	1988.31	0	0.036	0.0297497	0.00288556	0.00458389	-0.00181081	0.0119	0.000256	-0.00313448	-0.00140876	-0.00242	-4.55e-06	-0.00391	-0.00243	0.00342	0.00504	-0.00107	-0.0024	0.000132	-0.00371	-0.00187	-0.00501	5.35	4.65	144.735	1988.31	0.0207415	-0.165271
235	IR5	DIR14	IRM5F14	IR	9.74225	242	144	0	3	2355.09	0	-0.002	0.00965404	-0.0123398	0.00134806	0.000382098	-0.00148	0.00566	0.0072108	-0.00362983	0.00271	0.00357	-0.00256	0.00425	0.00479	0.000798	-0.000116	0.000597	-0.000437	0.00156	-0.00138	-0.00138	5.49	4.97	129.928	2355.09	-0.0337658	0.0432583
236	IR5	DIR14	IRM5F14	IR	0.878792	234	130	0	3	2237.5	0	-0.004	0.00969158	-0.023172	-0.00455233	0.00472724	0.00244	0.000278	0.0017336	-0.00263333	0.000362	0.00155	-0.00361	-0.0039	-7.05e-05	0.00173	-0.00378	0.000149	0.000471	0.000772	-0.000912	-0.00152	5.46	4.87	129.66	2237.5	-0.0944768	-0.0821164
237	IR5	DIR14	IRM5F14	IR	-6.10755	233	122	0	3	2205.23	0	-0.012	0.0124946	-0.0220937	0.00134001	2.5559e-05	0.000315	0.00766	-0.000375927	-0.00729804	-0.00205	0.00335	-0.0011	0.0021	-0.00118	0.00249	0.00363	-0.000704	-0.000291	0.00267	-0.000719	-0.00227	5.45	4.8	122.772	2205.23	-0.0318886	-0.0869828
238	IR5	DIR15	IRM5F15	IR	6.4767	193	72	0	3	1822.1	0	-0.001	0.00423301	-0.0129831	-0.00197537	0.00164643	-0.00358	-0.000329	0.00119686	0.00845374	0.00382	0.00585	0.003	-0.00168	-0.00361	-0.000468	-0.00102	0.0019	0.00116	0.00234	-0.000535	-0.000648	5.26	4.28	129.053	1822.1
239	IR5	DIR15	IRM5F15	IR	17.1507	175	48.8	0	3	1629.05	0	0.001	-0.000700629	-0.0135672	-0.00115832	0.00204258	0.00325	-0.00158	-0.00282176	-0.00122336	0.00601	0.00471	-0.00458	0.00396	-0.00114	-0.00179	-0.0037	5.65e-05	-0.000151	0.00208	-0.000117	0.00267	5.16	3.89	117.826	1629.05
240	IR5	DIR15	IRM5F15	IR	9.24148	184	60.6	1	3	1725.25	0	0.016	0.0109411	-0.00522105	0.00483486	-0.000359379	-0.00343	-0.00869	-0.00630599	-0.00491294	-0.00478	0.00854	0.00015	-0.000839	0.00164	-0.00703	-0.00219	0.000408	-0.00142	0.00272	0.00118	-0.000573	5.21	4.1	125.609	1725.25	0.061591	0.0940005
241	IR5	DIR15	IRM5F15	IR	-0.197247	225	110	0	3	2090.55	0	0.003	0.0178669	-0.0197862	0.00493481	0.00753245	0.000762	-0.00667	-0.00137196	-0.00659014	0.00254	0.00635	-0.00232	-0.00388	0.00652	-0.0017	0.00273	0.000719	0.00233	-0.00356	0.000557	-0.00096	5.42	4.7	123.058	2090.55	0.0425854	0.125302
242	IR5	DIR15	IRM5F15	IR	10.0519	180	47.8	0	3	1695.4	0	-0.002	-0.00168742	-0.0113967	-0.00466463	0.00869928	-0.000102	-0.00193	-0.00703064	-0.00832625	-0.00807	0.00599	-0.00149	0.00581	0.0022	-0.004	-0.00505	-0.00319	0.00235	0.000387	0.00104	-0.00055	5.19	3.87	105.931	1695.4	0.238948	0.215171
243	IR5	DIR15	IRM5F15	IR	4.1184	219	124	1	3	2125.1	0	0.02	0.0170089	-0.00741191	0.00975208	-0.00715854	0.00855	0.00129	0.00466035	0.00147155	0.002	0.0104	0.00492	-0.00519	-0.00176	0.00713	0.0106	0.0012	0.00579	-0.000915	-0.000836	0.000407	5.39	4.82	151.544	2125.1	-0.0382772	-0.0164306
244	IR5	DIR15	IRM5F15	IR	0.675009	204	85	0	3	2002.3	0	0.002	-0.00369846	-0.0142909	0.000524989	0.000959958	0.00203	0.0012	0.00852561	0.00293673	-0.000135	0.00812	6.91e-05	-0.000183	0.000499	-0.00491	0.00272	-0.00204	-0.000345	0.000733	-0.00167	-0.000263	5.32	4.44	128.707	2002.3	-0.0931386	-0.147225
245	IR5	DIR15	IRM5F15	IR	3.3659	239	121	0	3	2265.84	0	0.002	-0.00059534	-0.0184763	0.00373308	-0.00365834	-0.00636	0.00693	-0.00193409	0.00323511	0.00169	0.00275	0.000535	-0.00235	0.00148	-0.00532	0.000824	-0.00253	-0.000835	0.00229	0.00167	0.00188	5.48	4.8	113.444	2265.84	0.0420567	0.099713
246	IR5	DIR15	IRM5F15	IR	20.9726	211	85.8	0	3	1989.4	0	-0.006	-0.00790699	-0.0221074	-0.00604119	-0.00281306	0.00522	0.000457	-0.00278014	-0.00250686	0.00313	0.0102	0.000807	0.00345	0.000265	-0.00297	-0.000403	-0.00198	-0.00167	0.00257	0.000509	-0.000578	5.35	4.45	117.242	1989.4
247	IR6	DIR16	IRM6F16	IR	-15.5757	183	65.4	0	3	1701.4	0	0.036	0.0049693	-0.0118456	0.0111883	0.00353114	0.00219	-0.00199	-0.00403669	-0.01158	0.000499	0.00357	-0.005	0.00269	-0.00098	-0.00144	-0.00104	0.00218	0.000569	0.00177	0.000225	0.001	5.21	4.18	137.825	1701.4	-0.0978615	-0.0817886
248	IR6	DIR16	IRM6F16	IR	3.56299	180	82.1	0	3	1678.42	0	0.005	0.0048749	-0.0143735	0.00551854	0.00917494	0.00186	-0.00362	-0.00348062	-0.00135997	-0.00375	-0.00319	-0.00537	0.00452	-0.00604	-0.00726	8.06e-05	0.00353	-0.00134	0.00195	-0.00107	8.24e-05	5.19	4.41	181.943	1678.42	-0.00296868	-0.0385714
249	IR6	DIR16	IRM6F16	IR	14.9891	195	70.2	0	3	1866.04	0	0.016	-0.00561607	-0.0125958	0.00122088	4.92323e-05	-0.00158	0.000969	0.00161455	-0.00735664	-0.00205	-0.0013	-0.00111	-0.00323	-0.00497	-0.00469	0.000917	0.00177	0.00257	-6.88e-05	-0.000581	-0.000492	5.27	4.25	121.941	1866.04	0.0907697	-0.01051
250	IR6	DIR16	IRM6F16	IR	-1.52458	185	57.7	0	3	1725.43	0	0.01	-0.00256838	-0.0125838	-0.00560825	0.00605004	-0.00204	-0.0047	0.00446866	0.000479388	-0.00853	0.00442	0.000135	0.00511	-0.00642	0.000219	-0.000324	0.00251	-0.000236	-0.00043	0.000186	0.0017	5.22	4.06	117.641	1725.43	0.0691267	0.0229347
251	IR6	DIR16	IRM6F16	IR	-16.2641	194	74.9	1	3	1836.48	0	0.01	0.0144995	-0.0072497	-0.00454562	0.00381583	0.00359	0.00259	0.000648082	-0.0021785	0.00117	-0.000925	-0.00111	0.000766	0.00152	-0.00197	4.83e-05	0.00116	0.00591	0.000844	0.000115	-0.000325	5.27	4.32	132.157	1836.48	-0.055493	-0.127378
252	IR6	DIR16	IRM6F16	IR	-2.85	214	92.4	0	3	2089.83	0	0.021	-0.00762439	-0.00487326	-0.00245149	0.011696	-0.00486	-0.00155	-0.00197283	-0.00227528	0.00761	0.00694	0.00366	-0.0024	-0.00158	-0.00513	-0.000294	0.00138	-0.000666	0.00221	0.000835	-0.000784	5.37	4.53	120.951	2089.83	0.0540123	-0.118386
253	IR6	DIR16	IRM6F16	IR	-3.66918	237	129	1	3	2148.71	0	0.026	0.0106904	-0.00827169	0.00468651	0.00532076	0.00246	-0.00848	-0.00630872	-0.00260002	-0.00546	-0.00624	-0.00302	-0.00725	0.00443	-0.000352	0.00567	0.00348	0.00109	-0.0023	-0.00151	-0.000987	5.47	4.86	123.387	2148.71	0.00778512	0.0929439
254	IR6	DIR17	IRM6F17	IR	8.36623	211	94.1	0	3	2078.11	0	0.004	-0.0102018	-0.0219476	1.01355e-05	0.00118236	7.6e-05	0.00256	0.00265879	-0.00136093	0.00356	0.00203	-0.00244	0.000944	0.000891	0.00103	-0.00377	-0.00154	-0.00153	0.00293	0.00138	-0.00152	5.35	4.54	128.584	2078.11	0.00615977	0.148457
255	IR6	DIR18	IRM6F18	IR	18.5182	172	50.2	0	3	1603.37	0	0.02	0.00243609	-0.00323816	0.0143717	0.00523631	0.00577	0.0112	-0.00654626	0.00474173	0.00799	0.00251	-0.000851	0.00418	0.000976	-0.000317	0.000803	-0.000154	-9.62e-05	0.000184	-0.00148	-0.00116	5.15	3.92	127.755	1603.37
256	IR6	DIR18	IRM6F18	IR	21.1984	211	99.4	0	3	1999.59	0	-0.014	0.0154209	-0.00960837	-0.000890541	0.000900366	-0.00445	-0.00103	0.00203945	0.00359893	-0.00408	0.0102	-0.00786	-0.00141	-0.000777	-0.00373	0.00101	-0.00201	-0.000317	-9.62e-06	0.000183	0.000812	5.35	4.6	135.826	1999.59
257	IR6	DIR18	IRM6F18	IR	9.1306	183	59.1	0	3	1695.77	0	0.03	0.00238666	-0.00397503	0.00623356	0.00462438	-0.0033	0.00274	-0.0103494	0.000214882	-0.00132	0.00401	0.00456	-0.00259	0.000379	0.00118	0.00235	0.000441	-0.00251	0.000367	-0.000384	-0.000722	5.21	4.08	124.548	1695.77	0.0617268	0.0786691
258	IR6	DIR18	IRM6F18	IR	23.525	211	87.3	0	3	1979.86	0	0.025	-0.00257339	-0.00692885	0.0140227	0.00104263	0.00263	-0.00118	-0.00676644	-0.00172751	0.00248	0.00678	-0.00465	0.00356	-0.00273	0.00052	-0.00198	0.000307	-0.00194	-0.000974	-0.000599	-0.00125	5.35	4.47	119.292	1979.86	-0.0218044	0.106597
259	IR6	DIR18	IRM6F18	IR	35.9051	247	149	0	3	2366.9	0	0.029	0.00420002	-0.0149453	0.0105941	0.00444214	0.00113	0.00238	0.00897883	0.00213021	-0.000186	0.0079	-0.00118	-0.0052	-0.00104	0.00294	-0.00332	0.000134	-0.00278	-0.000103	0.000565	0.000848	5.51	5	125.727	2366.9	0.0500024	0.105642
260	IR6	DIR18	IRM6F18	IR	-1.17897	180	62.8	1	3	1678.63	0	0.03	0.0279144	0.00343278	0.0231373	0.00959597	0.0125	-0.00521	-0.0161864	-0.0127596	0.000169	-0.0032	0.000784	-0.00132	0.000884	0.00247	-0.00312	0.00101	-8.12e-05	0.000659	-0.00314	-0.000646	5.19	4.14	139.172	1678.63	0.0742914	0.140195
261	IR7	DIR19	IRM7F19	IR	-18.6755	212	106	1	3	2024.96	0	0	0.0189633	-0.0128356	0.000720203	0.0065529	0.0117	-0.00344	-0.00257063	1.25305e-05	-0.0083	0.00529	-0.0053	-0.00267	0.00554	0.00407	0.00218	-0.00209	-0.00306	-0.00212	-0.000761	-0.000891	5.36	4.67	143.179	2024.96	0.0455142	-0.0137653
262	IR7	DIR19	IRM7F19	IR	21.3662	264	175	0	3	2546.11	0	0	-0.0012943	-0.0136983	-0.0067859	-0.00534353	0.00162	0.00313	0.00944942	0.00408539	-0.00257	-0.00233	-0.00111	-0.00357	0.00564	0.00364	-0.00181	-0.00237	0.00228	0.000747	0.000472	-0.0015	5.58	5.16	120.64	2546.11	0.143851	0.256155
263	IR7	DIR19	IRM7F19	IR	-28.3436	208	83.1	1	3	1971.8	0	0.021	0.0105313	-0.00384303	0.00252907	0.0108779	0.0197	-0.000633	-0.00739652	-0.0107284	-0.00886	-0.00155	0.0015	-0.00199	0.00572	-0.00165	0.00169	-0.00388	-0.002	0.00193	0.0027	0.00104	5.34	4.42	118.61	1971.8	0.0538809	0.204533
264	IR7	DIR19	IRM7F19	IR	-15.8791	204	76.9	1	3	1926.43	0	0.027	0.0100399	-0.00383758	0.00710585	-0.0073664	0.0222	-0.0107	-0.011027	-0.00233507	-0.00606	0.00187	-0.00826	-0.00618	-0.00197	-0.00473	-0.00341	0.000482	-0.00143	-0.00104	-0.00164	-0.000269	5.32	4.34	116.442	1926.43	-0.00115131	0.0280347
265	IR7	DIR19	IRM7F19	IR	-9.89743	202	75.5	1	3	1887.46	0	0.01	0.0112443	-0.0127776	0.0118526	-0.00311852	0.00758	-0.00751	-0.00843127	-0.0116536	-0.0107	0.00377	-0.000145	-0.00352	0.00719	0.00171	-0.00174	-0.00168	-0.000343	-0.00287	-0.00128	0.00135	5.31	4.32	117.801	1887.46	0.122801	0.162799
266	IR7	DIR19	IRM7F19	IR	-30.0414	196	68.4	1	3	1837.4	0	0.002	0.0165895	-0.00333008	0.000312204	-0.00232597	0.0116	-0.00691	-0.00414333	-0.00614018	-0.0103	0.00205	0.00431	-0.00236	0.00053	0.00196	0.00309	-0.00221	-0.000828	-0.000486	0.000288	-0.00176	5.28	4.23	116.979	1837.4	0.0694902	0.169838
267	IR8	DIR14	IRM8F14	IR	-9.18759	203	99.3	1	3	1885.71	0	0.013	0.0313057	0.00439898	0.00774981	0.00560914	-0.00258	-0.00381	0.000494893	-0.000324437	-0.00566	0.00242	-0.00289	-0.00223	0.00503	-0.00311	-0.00526	-0.00619	0.000603	-0.000436	-0.00156	-0.00241	5.31	4.6	152.625	1885.71	-0.0317432	-0.0186447
268	IR8	DIR14	IRM8F14	IR	7.69313	189	65.2	0	3	1747.89	0	-0.011	0.00234767	-0.0260798	0.000473869	0.0103483	-0.00908	0.00818	0.00219826	-0.00682604	0.00699	0.000435	0.00144	0.00491	-0.00153	0.00236	-0.00911	0.00199	9.23e-05	-2.08e-05	-0.00175	0.000823	5.24	4.18	124.555	1747.89	0.0477624	-0.00271913
269	IR8	DIR14	IRM8F14	IR	10.6672	175	49.1	0	3	1618.58	0	0.005	0.00111231	-0.017468	0.0110307	-0.00114308	0.00341	0.00186	-0.00227597	-0.0107468	0.00778	0.000786	0.00703	-0.00393	-0.00415	0.000435	0.00203	-0.00195	-0.00131	0.00162	0.000528	-0.00076	5.16	3.89	118.551	1618.58
270	IR8	DIR14	IRM8F14	IR	-30.4193	207	85.5	1	3	1880.35	0	0.011	0.0209389	-0.00170291	-0.00322624	-0.0079058	0.0109	-0.00531	0.0018465	-0.0124955	-0.015	0.00653	-0.000733	0.00849	0.00388	-0.00622	-0.00552	0.00794	-0.000309	-0.00154	-0.00393	-0.00254	5.33	4.45	123.839	1880.35	0.0164988	0.0318584
271	IR8	DIR14	IRM8F14	IR	-10.9191	174	47.5	0	3	1632.26	0	0.011	-0.000789277	-0.0114837	0.0114257	0.00942955	-0.0021	0.0003	0.000286176	-0.00482989	-0.00275	-0.000254	0.00626	0.000317	-0.000258	0.00448	-0.006	-0.00229	-0.00216	0.00112	-0.00104	6.13e-05	5.16	3.86	116.705	1632.26	0.103291	0.0646748
272	IR8	DIR15	IRM8F15	IR	11.1043	191	73	1	3	1752.31	0	0	0.0237456	-0.00989201	0.00480043	-0.00424693	-0.00484	-0.00808	-0.00280797	0.00273142	-0.00654	0.00304	0.00427	-0.00476	-0.00183	0.00171	-0.000407	-0.00127	0.00236	0.00287	0.000774	0.00268	5.25	4.29	135.06	1752.31	0.0524736	-0.0655794
273	IR8	DIR15	IRM8F15	IR	-7.30306	198	81.2		3	1818.95	0	0	0.0338563	0.0140935	0.0117446	0.00640094	0.00419	0.00555	-0.00756729	-0.00558958	0.00223	-0.000714	-0.00264	-0.00608	-0.00481	-0.000428	-0.00622	0.00217	0.000847	-0.00108	-0.00254	-0.000685	5.29	4.4	134.645	1818.95	-0.0607026	-0.117107
274	IR8	DIR15	IRM8F15	IR	22.396	209	90.3	0	3	1949.58	0	0.006	0.00792744	-0.016369	0.00297927	0.000771801	0.0003	-0.00113	0.00279433	-0.00458891	0.00266	0.00364	-0.00155	0.00237	-0.000317	0.000175	-0.0011	-0.00103	0.000533	0.00168	0.000151	0.00126	5.34	4.5	127.019	1949.58	0.140404	0.0950966
275	IR8	DIR15	IRM8F15	IR	10.5283	227	126	1	3	2111.5	0	0.017	0.0299555	-0.000675337	0.0148246	0.00124965	0.0152	-0.0119	-0.00659171	5.95767e-05	-0.00545	0.00263	0.00756	-0.000159	0.00502	0.00133	0.0028	0.000139	0.000159	0.00129	0.000282	-0.000188	5.42	4.84	138.058	2111.5	0.0130122	-0.0547308
276	IR8	DIR15	IRM8F15	IR	-8.68518	199	76.4	0	3	1848.99	0	0.003	0.0144726	-0.00598345	0.00105925	0.00350463	0.0177	-0.00488	0.00083159	-0.00524303	-0.00743	0.00296	0.00325	-0.00673	0.00455	0.00153	0.00281	0.00227	-0.000475	0.00098	-0.000424	0.00182	5.29	4.34	124.759	1848.99	-0.0193162	-0.0445959
277	IR8	DIR15	IRM8F15	IR	8.38054	201	88.2	1	3	1854.87	0	0.014	0.0239327	-0.00207345	0.00913788	0.000970173	0.00831	-0.00156	-0.00480899	0.000538963	0.000972	0.00694	0.00122	0.00219	0.00446	0.0021	-0.000357	0.00432	0.00208	-0.00492	-0.00115	-0.00163	5.3	4.48	139.711	1854.87	-0.0636364	-0.14991
278	IR8	DIR15	IRM8F15	IR	-15.6619	208	98.9	0	3	2004.98	0	0.013	-0.00252391	-0.00526119	-0.00216401	0.00770412	0.00196	-0.00281	0.000794034	0.0012407	-0.000313	0.00275	-0.00188	0.00259	0.000632	-0.00161	-0.000646	-0.000739	0.00154	7.26e-05	0.000651	0.00179	5.34	4.59	141.162	2004.98	-0.0545819	-0.0592483
279	IR8	DIR15	IRM8F15	IR	-38.1307	185	64.4	0	3	1758.75	0	-0.008	0.0161102	-0.0216704	-0.00729474	0.0104875	-0.000626	-0.00235	-0.00421444	0.00948369	0.000392	0.00662	-0.00152	0.00297	0.000108	-0.00519	-0.00089	-0.00356	0.000165	0.000837	0.00224	0.00266	5.22	4.17	131.302	1758.75
280	IR8	DIR15	IRM8F15	IR	-2.05174	186	61.1	1	3	1743.15	0	0.005	0.00764079	-6.88564e-05	-0.000143701	0.00281814	0.0156	-0.00727	0.000640931	-0.000757351	-0.0089	-0.000808	0.000198	0.0053	0.00149	0.00154	0.00134	3.23e-05	0.00164	0.000157	0.0013	0.00143	5.23	4.11	122.546	1743.15	0.0113128	0.0811729
281	IR8	DIR15	IRM8F15	IR	-9.84566	209	95.6	1	3	1941.37	0	0.016	0.0160137	-0.0106902	0.0100058	-0.000722469	0.0101	-0.0103	-0.00469266	0.00261816	-0.00288	0.00197	0.00784	-0.00226	0.00562	0.000679	0.00272	-0.00165	-0.000447	-0.000446	-0.000182	0.00183	5.34	4.56	134.475	1941.37	-0.00170891	-0.0697456
282	IR8	DIR15	IRM8F15	IR	5.44978	200	77.1	0	3	1946.66	0	0.003	0.00516848	-0.0154442	-0.0119614	-0.000342461	-0.00072	-0.0145	-0.00297372	-0.00781854	0.00404	0.00514	0.00617	-0.00144	-0.00359	0.000903	-0.00329	0.000409	0.00159	0.00128	-0.000504	0.000685	5.3	4.35	123.996	1946.66	-0.116034	-0.127659
283	IR8	DIR15	IRM8F15	IR	13.1464	210	86.9	0	3	1938.34	0	0.013	-0.001349	-0.0205492	-0.00670547	-0.00125404	-0.0034	-0.0115	-0.00313149	-0.0011455	0.00898	0.00801	-0.000959	-0.00326	0.000282	0.0056	-0.00185	-0.00157	-0.00163	0.00236	-0.000351	0.00128	5.35	4.46	120.474	1938.34	-0.0697882	-0.118186
284	IR8	DIR15	IRM8F15	IR	6.04607	225	113	0	3	2128.94	0	0.003	0.00203297	-0.0184129	-0.00607402	0.00502491	-0.00219	0.00228	5.73014e-05	0.000384799	0.00363	0.000309	-0.00331	0.00178	-0.00205	-0.000559	-0.00371	-5.56e-05	0.00081	0.000538	0.00154	-0.000465	5.42	4.73	126.879	2128.94	-0.114639	-0.0753331
285	IR8	DIR15	IRM8F15	IR	-13.4864	240	143	1	3	2235.55	0	0.008	0.020791	-0.00965163	0.00127467	-0.00396897	0.0131	-0.00701	-0.00336466	-0.00117698	-0.00325	0.00178	-0.00424	-0.000524	0.00658	-0.00106	0.008	-0.00174	0.000754	-0.00201	0.00234	0.00175	5.48	4.96	131.681	2235.55	-0.181649	-0.22
286	IR9	DIR16	IRM9F16	IR	3.32144	205	87.7	0	3	1929.9	0	0.005	0.0123643	-0.00862682	-0.00627813	0.00133131	0.00676	0.00334	0.00477744	-0.00383691	-0.00313	0.00542	-0.00384	0.00291	0.0038	-0.00145	-0.00178	0.00228	0.000828	-0.00112	0.00192	0.000101	5.32	4.47	130.834	1929.9	0.0223896	0.129576
287	IR9	DIR16	IRM9F16	IR	-4.9905	247	133	0	3	2284.16	0	0.003	0.00259913	-0.00330223	0.00352142	0.0147445	-0.00351	0.00108	-0.00329702	0.00129149	-0.0105	-0.00214	0.00107	-0.00264	0.0053	-0.00156	-0.00555	0.000226	0.000742	0.000181	-0.000269	0.00135	5.51	4.89	112.698	2284.16	0.0739704	-0.0138421
288	IR9	DIR16	IRM9F16	IR	-0.0335741	195	61.9	0	3	1814.63	0	0.029	-0.0137247	-0.0119333	-0.0044934	-0.00015135	0.00963	-0.00222	-0.00622177	0.00034308	-0.00275	-0.000853	-0.00646	0.00458	-0.000873	0.00425	-0.00285	-0.000628	-9.9e-05	-0.000358	-0.00246	0.000985	5.27	4.13	107.523	1814.63
289	IR9	DIR16	IRM9F16	IR	-6.30997	191	61.1	1	3	1759.99	0	0.019	0.00661106	-0.00384481	-0.00120649	0.00829465	0.0125	-0.00451	-0.000465432	0.000597	-0.00447	-0.00251	-0.00449	0.00447	0.00204	0.000645	-0.000451	0.00416	-0.00055	-0.00145	-0.001	0.00174	5.25	4.11	113.043	1759.99	0.0742622	0.148352
290	IR9	DIR17	IRM9F17	IR	7.82939	237	140	1	3	2217.02	0	0.024	0.0143585	-0.00707764	0.00229993	-0.00752372	0.00848	-0.00354	-0.00302622	-0.00186518	-0.0018	-0.000954	0.000927	-0.00345	-0.00132	-0.00119	0.00103	0.00258	0.00347	-0.00249	-0.00153	9.58e-05	5.47	4.94	134.229	2217.02	0.022462	0.018738
291	IR9	DIR17	IRM9F17	IR	-0.987729	211	87.8	0	3	2039.83	0	0.01	-0.0169122	-0.016891	-0.00789363	0.0065283	0.00213	0.00212	-0.000766613	-0.00650388	-0.000331	-0.00638	-0.00593	-0.00168	0.000306	-0.00219	-0.00226	0.00263	0.00073	0.00128	-0.00148	0.00048	5.35	4.48	119.975	2039.83	0.0271917	0.0286575
292	IR9	DIR17	IRM9F17	IR	-1.53738	203	74.6	0	3	1967.45	0	0.005	-0.00667374	-0.0124978	-0.00542411	0.006172	0.00546	-0.000697	-0.00718802	0.000812371	0.000748	-0.00138	0.000346	0.000294	-0.00193	0.00245	-0.00269	-0.000624	0.00116	0.000468	-0.00183	-0.00106	5.31	4.31	114.661	1967.45	-0.0519868	-0.0537654
293	IR9	DIR17	IRM9F17	IR	-6.10912	236	142	1	3	2214.86	0	0.007	0.0176733	-0.011988	-0.00695971	-0.00567704	0.00721	-0.00239	-0.00271601	-0.000578963	-0.00513	-0.0102	-0.00392	-0.00688	-0.000362	0.00388	-0.00271	0.00322	0.00188	-0.000608	-0.000653	0.000348	5.46	4.95	137.717	2214.86	0.0277791	-0.0419731
294	IR9	DIR18	IRM9F18	IR	-22.8924	205	81.1	0	3	1910.05	0	-0.007	0.0032271	-0.00682968	-0.00787094	-0.000200575	-0.000632	-0.00127	-5.38334e-05	0.00662283	0.000288	-0.000103	0.000804	-0.00189	0.000575	0.00126	-0.0018	0.000697	0.00252	-0.000477	0.00125	0.00159	5.32	4.4	120.988	1910.05	-0.0804055	-0.166923
295	IR9	DIR18	IRM9F18	IR	20.2694	190	62.2	0	3	1762.14	0	-0.004	-0.00209933	-0.0159414	-0.00724291	-0.000329422	0.00104	0.000725	0.00464431	-0.00234432	0.000485	0.00553	0.00463	-0.000822	-0.00157	0.00328	-0.000562	-0.0032	-0.000471	0.000837	-0.00119	-0.000558	5.25	4.13	116.931	1762.14	-0.0496321	-0.130559
296	IR9	DIR18	IRM9F18	IR	-14.5079	172	48	1	3	1567.3	0	0.011	0.0140542	-0.00687049	0.0020833	-0.00280666	0.0113	-0.00487	-0.0054474	-0.00957444	-0.00758	0.00701	-0.00371	-0.00291	0.00657	0.00414	-0.00105	0.000876	0.00161	-0.000253	-0.000475	0.000328	5.15	3.87	122.156	1567.3	0.00949447	-0.139579
297	IR9	DIR18	IRM9F18	IR	-19.1744	190	64.1	1	3	1742.09	0	-0.006	0.017658	-0.00587356	0.00376229	0.00420619	0.00916	0.00029	-0.00478629	-0.00511984	-0.00691	0.013	0.0154	-0.000379	-0.00148	0.00188	-0.000328	0.000835	0.00065	0.000854	0.00131	0.00192	5.25	4.16	120.503	1742.09
298	IR9	DIR18	IRM9F18	IR	19.2453	176	47	0	3	1640.5	0	0	-0.00394649	-0.00943093	-0.00740462	0.00227945	0.00378	-0.00227	-0.000693145	-0.00149447	-0.00115	0.00288	0.00323	0.00782	-0.000856	-0.000978	-0.00588	-0.00119	0.00225	0.000635	0.000993	-3.28e-05	5.17	3.85	111.53	1640.5
299	S1	DS1	SM1F1	S	14.2457	220	106	0	3	2103.98	0	0.027	-0.0018273	0.00594025	-0.01297	0.00970174	0.00853	0.00151	-0.00494433	-0.00389935	-0.00295	-0.00512	0.000325	0.00127	0.00243	-0.00276	0.00291	-0.00389	-0.00139	-0.00069	-0.00334	-0.000957	5.39	4.67	127.917	2103.98	0.0640608	0.203502
300	S1	DS2	SM1F2	S	7.57039	222	109	0	3	2107.62	0	0.037	-0.0202685	-0.000220599	-0.0148984	-0.00263711	-0.0029	-2.72e-05	-0.00875787	-0.00471223	0.00194	0.00304	0.00224	0.00232	0.00158	0.00315	-0.000399	-0.00242	0.000979	0.00247	-0.0014	-0.0036	5.4	4.69	127.252	2107.62
301	S1	DS2	SM1F2	S	-6.40309	204	81.9	0	3	1883.24	0	0.022	-0.00671348	-0.00232849	-0.00114178	-0.00340661	0.00459	0.00574	0.00187761	-0.00488269	-0.00137	-0.00504	-0.00593	0.00166	0.00213	0.00244	0.000765	-0.00121	0.0024	0.00194	-0.00181	-0.000732	5.32	4.41	124.013	1883.24	-0.0204373	0.02012
302	S1	DS2	SM1F2	S	2.61811	198	73.4	0	3	1826.97	0	0.006	-0.0191964	-0.0129316	-0.0145317	0.000408946	0.00553	0.00356	-0.000309647	0.00050334	0.0111	-0.00754	-0.0121	0.00176	0.0105	0.000949	0.000965	-0.00345	0.000269	1.48e-05	0.00145	0.00425	5.29	4.3	121.711	1826.97	0.154238	0.120127
303	S1	DS3	SM1F3	S	-18.7071	202	87.3	0	3	1872.97	0	0.008	0.00554812	0.000361569	-0.00394825	0.00114393	0.00165	0.00686	-0.000315567	0.00148238	-0.00655	0.00019	-0.00606	0.000716	-0.000193	0.000458	-0.0076	0.00272	-0.00169	0.00254	-0.00355	-0.00233	5.31	4.47	136.213	1872.97	-0.0665982	-0.101826
304	S1	DS3	SM1F3	S	-23.9243	194	75.3	0	3	1826.16	0	-0.03	0.0127219	-0.0106934	-0.0144052	-0.00158303	-0.00589	0.00232	-0.00703192	-0.00349492	-0.000604	-0.0111	0.00238	-0.00845	0.00206	0.00167	-0.00702	0.0032	-0.000236	0.000854	-0.00157	-0.00174	5.27	4.32	132.862	1826.16	-0.106406	-0.0333644
305	S1	DS3	SM1F3	S	-40.6433	227	108	1	3	2102.85	0	0.005	-0.00589832	-0.00374916	-0.0181675	-0.00327332	-0.000328	-0.00549	0.0016811	-0.00535415	-0.0016	0.00482	0.00153	0.00497	0.00225	-0.00279	0.000335	-0.0022	0.00146	0.000284	0.00268	-0.000158	5.42	4.69	118.585	2102.85	-0.0432745	-0.000514756
306	S1	DS3	SM1F3	S	-43.6134	184	72.2	1	3	1651.52	0	0.026	0.0260903	0.00452391	-0.00471129	-0.00405546	0.00414	0.00323	-0.00286682	0.00152756	-0.006	-0.00296	-0.000139	0.00363	0.00267	0.000478	-0.00591	0.00323	-0.00229	0.00125	0.00246	0.00063	5.21	4.28	149.653	1651.52	0.027805	0.0933721
307	S2	DS5	SM2F5	S	-44.8539	244	145	0	3	2335.67	0	-0.001	-0.00841201	-0.0036683	-0.0254095	-0.000777221	-0.00214	-0.00771	-0.00128233	-0.00312888	0.00502	0.00412	0.00122	-0.0033	0.00448	-0.00313	-0.00367	-0.00076	6.13e-05	-0.000205	-0.000383	-0.000881	5.5	4.97	126.89	2335.67
308	S2	DS5	SM2F5	S	-52.4659	226	134	1	3	2051.45	-0.1	0.016	0.0286841	0.00613736	-0.00819911	-0.00816687	-0.000179	-0.000111	-0.00293817	-0.0127199	0.00361	0.00536	-0.00328	0.00991	0.0048	-0.00607	0.00517	0.00249	-0.00387	0.00221	0.000638	0.00236	5.42	4.9	148.24	2051.45	-0.0361127	-0.0292592
309	S2	DS5	SM2F5	S	-26.9818	227	112	0	3	2141.93	0	0.01	-0.00863164	-0.00703337	-0.0230205	-0.000386484	2.46e-05	-0.000473	-0.00654738	-0.00453243	-0.0141	0.00409	-0.00116	-0.000864	0.00131	0.00153	0.00169	-1.82e-05	-0.00185	0.00165	0.000244	-0.00218	5.42	4.72	122.852	2141.93	-0.047974	0.0167173
310	S2	DS6	SM2F6	S	-4.00313	181	68.6	1	3	1662.47	0	0.006	0.0300847	0.00663554	-0.00421667	0.00131985	-0.00167	0.00506	-0.00506271	0.000198838	-0.0032	0.000487	0.00442	-0.00256	-0.00057	0.00204	-0.000108	0.00194	0.0018	-0.00251	0.000225	0.000595	5.2	4.23	149.484	1662.47	0.225038	0.149185
311	S2	DS6	SM2F6	S	-15.0686	228	109	0	3	2144.34	0	0.03	-0.011558	-0.00266921	-0.00992526	0.00779741	-0.00477	-0.00948	-0.00457496	-0.00103832	-0.00343	0.000435	0.000497	-0.000564	0.00349	-0.00378	1.66e-05	-0.000651	0.00233	0.00267	0.00151	0.000375	5.43	4.69	117.873	2144.34	-0.0591067	0.0557689
312	S2	DS6	SM2F6	S	10.7357	254	158	0	3	2469.51	0	0.025	-0.013854	-0.00527349	-0.0114735	-0.00144327	0.00235	0.00451	0.00588763	-0.00217488	-0.0112	0.00114	-0.000115	0.000498	0.000375	0.00101	0.0017	-0.00214	0.00167	0.00157	0.00174	0.000552	5.54	5.06	122.471	2469.51	-0.106976	-0.159603
313	S3	DS7	SM3F7	S	-7.49869	184	59.3	1	3	1668.91	0	0.007	0.018218	-0.000602079	0.00172107	-0.0161098	0.0164	-0.00718	-0.0106903	-0.00418526	-0.0154	-0.0187	0.00689	-0.00281	0.00181	0.00276	0.000383	-0.00359	-0.00443	0.00325	-0.000304	-0.00169	5.21	4.08	122.914	1668.91	-0.000400104	0.0804408
314	S3	DS7	SM3F7	S	4.81368	195	85	1	3	1790.62	0	0.049	0.0220087	0.00237635	-0.00209073	-0.0126225	0.00604	0.0017	0.00945479	0.000943713	-0.00556	0.00752	0.00785	0.00206	0.00118	0.00523	0.000555	-0.00378	-0.00284	0.00263	-0.00123	0.0026	5.27	4.44	147.649	1790.62	0.076705	0.0869633
315	S3	DS7	SM3F7	S	-16.2433	191	74	1	3	1807.44	0	-0.015	0.0129024	-0.00417333	-0.0177882	-0.00996272	0.00211	0.000183	-0.00141798	0.000784011	0.00211	0.00783	0.00976	0.0196	0.00834	-0.00724	-0.0102	-0.000297	-1.19e-05	4.87e-05	0.00126	-0.00224	5.25	4.3	136.91	1807.44	0.110469	0.141512
316	S3	DS8	SM3F8	S	28.6688	235	118	0	3	2215.51	0	0.004	-0.00608108	-0.0104016	-0.00760505	-0.00313102	-0.000325	-9.32e-05	0.00260138	-0.00478202	-0.00183	-0.00112	-0.000479	0.00257	0.00108	0.00253	-0.00282	-0.00202	-0.00034	-0.000654	0.00077	0.00145	5.46	4.77	115.682	2215.51	0.0125865	0.169793
317	S3	DS8	SM3F8	S	11.1609	240	120	0	3	2278.01	0	0.003	-0.0120972	-0.0107645	-0.00406752	-0.00254865	0.00538	0.00577	-0.0031699	-0.00426751	-0.00483	-0.000433	-0.000523	0.00373	-0.000259	0.000995	-0.00216	-0.000727	0.000234	0.000277	0.0012	-0.000511	5.48	4.79	111.181	2278.01	0.0824329	0.0602847
318	S3	DS8	SM3F8	S	-21.4419	218	113	1	3	2036.21	0	0.018	0.0260628	-0.000600635	0.00755705	-0.00288853	0.0045	-0.00101	0.00145878	1.48697e-05	-0.00411	0.00158	0.00215	0.00247	0.0051	-0.00489	-0.00141	0.000885	0.000903	0.00276	0.00137	0.00174	5.38	4.72	139.44	2036.21	0.08129	0.0395739
319	S3	DS8	SM3F8	S	-6.93339	225	126	1	3	2086.35	0	0.019	0.0224374	0.0114729	-0.00545362	-0.00842725	0.00264	-0.0015	-0.00886398	-0.00310422	-0.0107	0.00516	-0.000471	0.0061	0.00489	0.00266	0.00226	0.00104	0.000661	0.00143	0.0016	-0.000305	5.42	4.84	141.938	2086.35	0.0192738	0.0457011
320	S4	DS10	SM4F10	S	-6.85451	276	188	0	3	2630.21	0	0.031	-0.0187017	-0.00176528	-0.0105053	-0.00292836	0.00701	0.00437	0.00136135	-3.72386e-05	-0.00325	-0.00431	-0.00321	0.000615	2.76e-07	0.00281	-3.74e-05	0.000493	-0.000338	0.000297	-8.01e-05	-0.000232	5.62	5.24	113.525	2630.21	-0.068169	-0.0434489
321	S4	DS10	SM4F10	S	17.9892	245	146	0	3	2341	0	0.006	-0.00480561	0.000147239	-0.0192089	0.00174387	-0.00211	0.00483	-0.00524747	0.00554782	-0.00637	-0.00299	-0.00203	0.000592	0.00423	-0.00292	-0.00141	0.000243	-0.0014	0.000711	-0.000473	-6.81e-05	5.5	4.98	126.188	2341	0.0326493	0.0779076
322	S4	DS10	SM4F10	S	5.409	260	191	0	3	2503.55	0	0.027	-0.00852593	-0.00342971	-0.00460837	-0.000892618	0.000454	0.0133	-0.000587742	0.00433964	-0.0119	-0.00818	0.00222	0.00409	0.00431	-0.00643	0.00298	-0.002	0.00264	0.000982	0.000949	-0.000245	5.56	5.25	138.247	2503.55	0.00100588	-0.0263226
323	S4	DS10	SM4F10	S	12.3714	251	114	0	3	2178.49	0	0.015	-0.0132109	0.000438786	-0.0124712	0.00932611	-0.000646	-0.00249	-0.000931547	0.000767613	-0.000593	0.00391	-0.00728	-0.00172	0.00168	-0.000877	0.000993	-0.00315	0.00216	0.00215	0.00111	0.000626	5.53	4.73	91.4484	2178.49	-0.00578469	-0.0745042
324	S4	DS10	SM4F10	S	-33.7495	214	112	1	3	2001.06	0	0.017	0.0315905	0.0096087	-0.00450838	-0.00326307	0.00621	0.000541	-0.000250766	-0.00610803	0.00557	0.00175	0.000624	-0.0024	0.008	-0.00166	0.00389	-0.000924	-0.000393	-0.000728	0.00351	-0.000698	5.37	4.72	146.869	2001.06	-0.0633584	-0.0859143
325	S4	DS10	SM4F10	S	-18.0101	261	169	0	3	2471.73	0	0.024	-0.0141642	0.00128467	-0.0167554	0.0026363	0.00523	0.00957	0.0118827	-0.00591459	-0.00424	-0.00185	-0.00102	-0.00195	0.000211	0.00283	0.00284	-0.0034	0.00269	-0.000209	0.000813	0.00116	5.56	5.13	120.545	2471.73	-0.0563877	-0.0380483
326	S4	DS10	SM4F10	S	-35.6577	245	160	0	3	2399.22	0	0.02	0.00780132	-0.00368807	-0.0191954	-0.000273964	0.0103	-0.00599	0.0032222	0.000428146	0.00236	-0.00285	-0.00316	0.00549	-0.00283	-0.00406	0.00172	0.000733	-0.00202	0.00341	-0.00122	0.000743	5.5	5.08	138.763	2399.22	-0.00726293	-0.187844
327	S4	DS10	SM4F10	S	-51.3852	197	80.3	1	3	1866.48	0	0.025	0.00596834	0.00891097	-0.0226048	-0.000158193	0.00453	-0.00141	0.00793248	-0.0110362	0.00379	-0.00148	-0.00469	0.00327	0.00777	-0.0019	0.00189	0.00054	0.00228	-0.000637	0.00234	0.00168	5.28	4.39	135.22	1866.48
328	S4	DS9	SM4F9	S	-21.233	263	172	0	3	2491.57	0	0.017	0.00110881	-0.00681373	-0.0144437	0.00375942	0.0045	-0.0101	-0.00128778	-0.0025331	-0.00358	-0.00326	0.00395	-0.00156	0.00427	-0.00184	-0.0029	0.00223	-0.00255	0.000764	0.00174	0.00131	5.57	5.15	120.084	2491.57	-0.105227	-0.236233
329	S4	DS9	SM4F9	S	-19.2157	256	150	0	3	2414.13	0	0.024	-0.0161775	-0.00988647	-0.00611885	0.0049972	5.86e-05	0.00612	-0.00557872	-0.000723688	-0.00197	-0.00211	0.00214	-0.00344	-0.00011	0.00312	-0.00243	0.000952	0.000849	0.00306	0.00114	-0.0014	5.55	5.01	113.665	2414.13	-0.11802	0.06712
330	S5	DS11	SM5F11	S	-70.4342	195	73.4	1	3	1812.57	0	0.027	0.0269462	0.00396459	-0.00362206	-0.00278825	0.00333	-0.00561	-0.00587058	-0.00956366	-0.0108	-0.00151	0.00658	-0.00426	0.00657	-0.0037	0.00428	0.00196	0.0023	0.00015	-0.000988	-0.00124	5.27	4.3	127.499	1812.57	0.145355	0.206921
331	S5	DS12	SM5F12	S	-5.54239	198	73.2	0	3	1869.65	0	0.026	-0.000842099	0.00299001	-0.00526265	0.00103313	0.00772	0.00201	-0.00129434	-0.00526674	0.00659	-0.00354	-0.00386	-0.00188	-0.0105	-0.000429	-0.00566	-0.00145	-0.00113	0.00333	0.00133	-0.001	5.29	4.29	121.38	1869.65	0.0645941	0.0777682
332	S5	DS12	SM5F12	S	-6.86827	209	83.8	0	3	1988.46	0	0.009	-0.00504515	-0.00197209	-0.0117086	0.0234484	-0.0012	0.0137	-0.0109934	0.00162412	-0.00456	-0.00308	0.00123	-0.000287	-0.00311	-0.00165	0.00166	-0.00218	-0.000521	0.00144	-0.000688	-0.00128	5.34	4.43	117.876	1988.46	0.0355187	0.0341533

## Sheet: Traits
ID	Reflectance	Length	Weight	rw1	rw2	rw3	rw4	rw5	rw6
1	-7.79513	227	148	0	0.012	0.0462793	0.00898892	0.00963265	-0.00905708
2	-32.3912	200	97.9	0	0.026	0.0623862	0.0307571	-8.90444e-05	0.00878863
3	-14.5348	271	218	0	0.043	0.00843927	0.00274033	-0.0117148	-0.000779669
4	-29.822	256	189	0	-0.011	0.0288025	-0.000289425	-0.0200009	0.00200794
5	3.45191	260	191	0	0.044	0.0185434	0.00682794	-0.00829985	-0.00234379
6	-8.54319	288	264	0	0.02	0.0222648	0.00660691	-0.0127142	0.00243485
7	-7.70792	275	228	0	0.032	0.00588903	-0.00130933	-0.00865415	0.00279176
8	-9.51501	275	209	0	0.03	0.0101747	0.00372571	-0.00905786	0.00771555
9	-12.0482	237	132	0	0.011	0.0213258	0.00762368	-0.0123562	0.00367272
10	-30.0043	262	190	0	0.03	0.037914	0.0135505	-0.0140604	0.00936542
11	-8.72671	274	200	0	0.014	0.0112687	0.00378084	-0.00573554	0.0099467
12	-38.3053	265	191	0	0.016	0.0176211	0.00880003	-0.00877566	0.00953232
13	5.23204	238	131	0	0.009	0.017169	-0.00877179	-0.00686738	0.00885577
14	5.53282	261	188	0	0.013	0.0171597	-0.00473989	0.00273899	0.00081943
15	-19.8613	263	161	0	0.012	0.00409501	-0.00694522	-0.00297911	0.00131202
16	-2.06097	235	131	0	0.041	-0.00296107	-0.0149617	0.0121723	0.00360647
17	-49.3271	205	98.8	0	0.017	0.0384627	0.0181256	0.00627538	0.00657784
18	-1.165	263	195	0	0.012	0.0204784	-0.0016652	-0.00511176	0.00148023
19	-6.50166	230	147	0	0.029	0.0425578	-0.00153604	0.0110843	0.0113805
20	-2.6313	264	188	0	0.006	0.0107528	-0.0138004	-0.00301935	0.0143707
21	-43.5353	235	150	0	0.033	0.0234223	0.00623396	-0.00149737	0.00187002
22	-19.3876	244	150	0	0.014	0.0110596	-0.0007582	-0.00738045	0.00876175
23	0.220828	239	135	0	0.024	0.0127339	0.00565712	0.00421599	0.010611
24	-35.4686	223	134	0	0.009	0.0425721	0.00610906	-0.00063664	0.00832117
25	-0.618837	254	174	0	-0.006	0.0114614	-0.0141728	-0.00693749	0.00772867
26	18.1038	273	211	0	0	0.0137921	-0.0149872	-0.00644509	0.00894374
27	-37.3419	229	143	0	0.023	0.0430173	0.00622368	-0.00538136	0.0102198
28	-20.0394	278	225	0	0.031	0.000804902	-0.0102912	0.000708402	-0.00760864
29	9.63221	291	241	0	0.001	0.0069637	-0.01134	-0.0104946	-0.00363321
30	0.466461	255	160	0	0.013	-0.00195884	-0.00544966	0.00155235	-0.00320439
31	17.8783	240	144	0	-0.013	0.0242238	-0.0143316	0.00994663	0.00292293
32	-0.685697	225	138	0	0.021	0.0394988	0.000201637	0.00711373	0.00789046
33	-14.8699	247	161	0	0.01	0.0146621	-0.0179832	0.00598104	0.00667071
34	-3.28223	226	135	0	0.01	0.0397396	-0.00227885	0.00433755	0.00321168
35	33.4185	263	171	0	0.033	0.00157141	-0.00820955	0.00881949	-0.00795991
36	30.9593	268	182	0	-0.003	0.00433852	-0.00841038	0.000436377	0.00177847
37	26.367	245	130	0	0.003	0.00198231	-0.00943057	0.0046388	0.00355085
38	35.7276	272	194	0	0.016	-0.00340349	-0.0134992	-0.00577424	0.00237326
39	16.5694	260	165	0	0.03	-0.00667685	-0.00933331	0.00591744	-0.00118019
40	38.1859	256	155	0	0.006	0.00549634	-0.00831204	0.0117758	-0.00376531
41	18.5742	236	145	0	0.006	0.0313321	0.00876309	0.0165206	0.00283203
42	20.9937	275	201	0	0.001	0.010272	-0.00253942	0.00137188	0.00536871
43	16.1075	268	206	0	0.005	0.0125481	-0.0508414	-0.00533451	0.00421934
44	14.5175	260	152	0	0.001	0.00346093	-0.00392468	0.000117309	0.00618832
45	2.88354	263	175	0	-0.011	0.00961442	-0.0162935	-0.00049309	-0.00364497
46	10.4335	236	106	0	-0.009	-0.00325577	-0.00923139	0.00836723	-0.00988193
47	14.2164	218	207	0	0.005	0.00701081	-0.0192067	0.0100653	-0.00774486
48	16.9558	245	146	0	-0.011	0.0103139	-0.00664233	0.00285305	-0.00392101
49	-22.2931	239	141	0	0.006	0.024124	0.0136506	0.00406097	0.0011097
50	39.0357	271	182	0	0.009	-0.0132076	-0.0170659	0.0165776	0.000626214
51	52.941	325	295	0	0.049	-0.00925296	-0.00425423	0.0228922	-0.0209313
52	10.2413	224	121	0	0.002	0.00634381	0.00630929	-0.00124728	-0.00498307
53	-1.57268	233	132	0	0.003	0.00595288	0.0100982	-0.00095473	-0.000946475
54	27.7501	238	126	0	-0.014	0.00855429	0.00231582	-0.000232056	-0.00426588
55	27.1875	231	136	0	0	0.0151425	0.00141522	0.0071122	0.00202559
56	3.82227	250	147	0	-0.016	0.013683	-0.00597016	-0.00602978	-0.00196626
57	-19.7445	219	109	0	0.013	0.00742238	0.00780658	0.00016438	0.00419501
58	2.70204	246	126	0	-0.028	0.0144739	-0.0235074	0.00123229	-0.00257524
59	-36.3513	219	104	0	-0.016	0.017603	-0.0063737	-0.0090899	0.00334425
60	2.50304	252	146	0	0.005	-0.000318286	-0.00137562	-0.00285312	-0.000533787
61	-5.46121	230	118	0	-0.002	0.01369	-0.00564579	0.000646679	-0.00262231
62	12.0071	257	152	0	0.01	0.000367215	0.00744928	-0.00376434	0.00261855
63	-9.59171	235	110	0	-0.001	-0.0028291	-0.00280706	-0.0104961	-0.0015541
64	-0.394038	229	112	0	0.014	-0.000868502	-0.00234437	-0.0111126	-0.00244532
65	-27.4584	237	105	0	0.021	0.00519528	0.00428212	0.00601506	0.00655167
66	3.82983	230	116	0	0.017	0.00875703	0.00122703	0.00880598	-0.00775937
67	22.4573	269	190	0	0.02	0.00797959	0.0015413	0.00670697	-0.00192357
68	7.16617	250	140	0	0.012	-0.00246806	0.000450928	0.00183818	0.000353249
69	6.14067	259	156	0	0.005	-0.000988414	-0.00667816	-0.0113884	-0.00360663
70	25.6366	276	178	0	-0.007	-0.000113362	-0.00835655	0.00507	-0.00564267
71	19.3162	275	168	0	0.013	-0.00758954	-0.00584517	0.00975883	-0.00795061
72	7.2091	274	195	0	-0.011	0.0124587	-0.0154107	-0.00628919	-0.00183118
73	4.97362	286	204	0	-0.03	0.0054451	-0.0117516	-0.0108963	0.00275969
74	-10.5024	246	122	0	0.031	-0.0177683	-0.0117379	-0.00466968	0.00280087
75	20.2197	257	157	0	-0.014	0.0121454	-0.00498501	-0.00250122	0.00708819
76	3.59651	270	166	0	0.006	-0.00929381	-0.0137967	-0.0043353	0.00849997
77	22.7268	270	179	0	0.003	0.00390473	-0.0123204	-0.00524301	0.00684096
78	-2.16784	220	109	0	-0.003	0.0133792	-0.00608403	0.00476575	0.00156544
79	25.4678	243	137	0	0.016	-0.00260007	-0.0126026	-0.00361912	0.00197764
80	30.5421	291	274	0	0.025	0.00638345	0.00488756	0.00182437	-0.00630122
81	28.0024	240	142	0	0.004	0.0205177	-0.00334854	-0.00187983	-0.00548523
82	-5.87868	224	107	0	0.018	-0.00101338	-0.0114092	-0.00217974	0.000566883
83	17.8012	252	165	0	0.03	0.00255797	-0.00466987	0.0121801	0.000295854
84	36.0964	271	194	0	0.015	0.0102618	-0.00912343	-0.00351576	0.00102895
85	28.3992	211	104	0	0.021	0.0207835	-0.00600927	0.00676418	0.000777504
86	14.1884	254	153	0	-0.012	0.0190335	0.00421455	0.00396724	-0.000677452
87	28.0434	255	268	0	0.016	-0.000126834	0.000739244	0.000412792	-0.00384764
88	7.59075	300	293	0	0.008	0.0109817	-0.00134744	-0.00329952	-0.0129371
89	27.9266	296	270	0	0.015	0.00123948	-0.00368834	-0.0034897	-0.00693578
90	-22.5504	249	148	0	-0.001	0.0086328	-0.00993491	0.00106772	0.000966973
91	9.50671	270	224	0	0.005	0.00807475	-0.00464353	-0.00615686	-0.0134278
92	7.64654	265	218	0	0.005	0.0140081	-0.00293312	-0.00783591	-0.00615116
93	7.31979	249	154	0	0.021	-1.56248e-05	-0.00543939	-0.00623684	-0.00206725
94	16.695	265	209	0	0.036	0.00415128	0.00101585	0.00163543	-0.0157144
95	-4.66914	250	148	0	0.005	0.00606612	0.00511339	-0.00558732	-0.00408333
96	0.931331	275	212	0	0.038	0.00135716	-0.000797949	-0.00921729	-0.00599145
97	-48.5744	245	153	0	0.013	0.0242671	-0.00190977	-0.00110454	0.00369564
98	-13.7416	232	136	0	0.012	0.029509	0.0118236	-0.00369035	-0.0109408
99	-13.6981	240	144	0	-0.012	0.019671	-0.00574847	-0.00536236	0.000381215
100	21.1351	255	154	0	0.025	-0.00658463	-0.00705255	0.0152696	-0.00837556
101	12.9881	274	214	0	0.035	0.00204285	-0.00554575	0.0013498	-0.000820594
102	19.9552	245	168	0	0.03	0.00792981	-0.0040566	-0.00937505	-0.00316644
103	16.3338	301	264	0	0.024	0.0114028	-0.0106491	-0.00277732	-0.00388907
104	13.269	245	163	0	-0.007	0.0148727	-0.00198253	-0.00900002	0.0101996
105	-9.61756	279	225	0	0.027	-0.00163074	-0.00833169	-0.00629749	0.00447216
106	12.7044	281	213	0	0.005	0.0128414	-0.0142852	0.011825	-0.0107068
107	-14.9877	265	201	0	0.016	0.00142284	-0.00658689	-0.00885365	-0.00691885
108	-2.73563	259	161	0	0.016	-0.0011104	-0.00594864	0.00440848	-0.00040571
109	-12.2548	269	190	0	0.01	0.00265587	-0.00638959	0.000765949	0.000812382
110	-18.9677	242	145	0	0.021	-0.00265442	-0.00704352	0.00292925	-0.00434336
111	-4.3079	272	193	0	-0.004	-0.00157706	-0.0195597	-0.0041428	-0.00645303
112	-6.8092	279	225	0	0.028	0.0105137	-0.00579426	0.00821192	0.00638066
113	-4.33384	198	93.3	0	0.036	0.0306018	-0.00446781	0.00575068	0.00205776
114	5.13226	289	265	0	0.038	0.00347964	-0.00636515	-0.000104166	-0.00135111
115	2.23661	291	262	0	0.026	0.00707723	-0.00331157	0.00189571	0.00598579
116	18.1884	302	274	0	0.012	0.00608905	-0.0050287	-0.00501094	0.0049508
117	27.3699	286	222	0	0.028	-0.0101592	0.0032064	-0.00313219	-0.0061321
118	8.71505	233	115	0	0.023	-0.00500387	-0.00174067	-0.00528	0.00708712
119	3.35306	290	241	0	0.027	-0.0113096	-0.0136552	0.00161052	0.0103993
120	5.43238	300	258	0	0.032	-0.00202864	-0.00316799	0.000241618	0.00744312
121	-12.741	225	114	0	0.002	0.0232841	-0.0055007	0.000929576	0.00444112
122	13.1263	240	147	0	0.017	0.00448109	-0.00398708	0.00295756	-0.000211859
123	2.01834	266	191	0	0.015	0.00705277	-0.0131852	-0.00383115	-0.00359441
124	0.185462	244	130	0	-0.015	0.00223254	-0.00714683	-0.00552435	-0.00668209
125	18.2368	265	169	0	0.007	0.00520136	-0.00962704	0.0170879	-0.00910904
126	16.5083	281	212	0	0.001	-0.00021637	-0.0171532	0.0158328	-0.0132696
127	22.2708	235	123	0	0.013	0.00455579	-0.00165027	0.00268229	-0.00365375
128	14.8256	265	166	0	-0.001	-0.000786499	-0.00860049	-0.00400332	7.6131e-05
129	-8.556	233	116	0	-0.009	0.0135579	-0.00969725	0.00220417	-0.00331733
130	23.1702	249	144	0	0.004	0.00389123	-0.0105172	0.000915926	-0.00072601
131	30.1901	285	211	0	0.014	-0.0142954	-0.00408744	0.00292076	0.0047366
132	5.67054	260	158	0	0.011	-0.0028886	-0.00524989	0.00380475	0.000423339
133	7.44446	279	208	0	0.014	-0.00689498	-0.0047412	0.00338015	-0.0042191
134	10.3098	265	161	0	-0.02	0.0014883	-0.0178687	0.00685493	-0.00589163
135	10.4018	268	168	0	0.005	-0.00199833	-0.0103244	0.000392974	0.00118043
136	-18.6711	239	136	0	0	0.0227372	0.00375977	0.0134876	-0.00377865
137	-12.0414	218	125	0	0.012	0.0434067	0.00508981	-0.00733398	-0.00935148
138	-5.35868	226	145	0	0.006	0.0435177	-0.00955455	0.00564827	0.00206045
139	-15.3362	241	137	0	0.009	0.00817511	0.00116475	-0.0104987	0.0108325
140	-14.0932	265	188	0	0.006	0.010739	0.00358105	-0.00233249	-0.00554367
141	52.7249	323	305	0	0.014	-0.00216766	-0.0122872	0.000539519	-0.00441781
142	28.214	259	157	0	0.003	0.0164785	0.00427779	0.00413708	-0.0054799
143	30.2875	249	139	0	0.008	0.00985491	-0.0036159	0.00744522	-0.000158641
144	38.6853	260	188	0	-0.001	0.0170114	-0.0117492	0.000301239	-0.00270668
145	28.4154	235	122	0	0.026	0.00202693	-0.00348178	0.00711989	-0.00732248
146	15.2922	253	149	0	-0.002	0.00988049	-0.0216203	-0.00145156	-0.00948401
147	35.1224	243	125	0	0.002	0.00643929	-0.0163255	0.0118621	0.00633585
148	14.9595	232	109	0	-0.001	0.0094118	-0.0127398	0.00164118	0.00199977
149	10.3874	266	165	0	-0.013	0.0116078	-0.0154277	-4.1485e-05	-4.53239e-05
150	7.98993	251	154	0	-0.01	0.0139104	-0.000630554	0.0105293	-0.00664518
151	34.9252	256	157	0	0.038	-0.00176476	-0.00573177	0.00988683	0.0089329
152	36.0222	255	141	0	0.011	0.00824906	-0.00426959	0.00707537	-0.00347929
153	40.8929	271	198	0	-0.01	0.0150377	-0.0106221	-0.00503912	-0.00732904
154	43.1445	275	214	0	-0.001	0.0171978	-0.0145905	-0.000219941	-0.00350507
155	36.7914	250	173	0	0.017	0.0081529	-0.00791102	-0.00423159	-0.0232578
156	35.3535	256	182	0	-0.013	0.0175584	-0.00387884	-0.010659	-0.0147869
157	38.0151	260	185	0	0.012	0.0126416	-0.000866358	-0.00514049	-0.00734138
158	46.5074	266	205	0	0.021	0.0149456	0.00476852	0.00232423	-0.0132956
159	45.354	255	168	0	0.025	0.0113184	0.00578292	-0.00358689	-0.00109754
160	20.9709	256	174	0	0.007	0.00790387	0.00557706	-0.00462063	-0.0157547
161	24.8026	236	142	0	-0.006	0.0198252	-0.00947678	-0.00396193	-0.000421106
162	36.0547	267	201	0	0.01	0.0183888	-0.00180528	-3.12805e-05	0.000504116
163	31.5389	248	158	0	0	0.0192296	0.00854172	-0.00105443	-0.00686827
164	36.5436	232	151	0	0.01	0.0167436	-0.00814641	-0.00337081	-0.00889849
165	33.7102	255	166	0	0.032	0.00289432	-0.00148936	0.00350648	-0.00497543
166	25.356	235	139	0	-0.004	0.0142362	-0.00748658	-0.00936974	-0.00798708
167	30.0369	270	201	0	0.005	0.0118843	-0.0121579	-0.00807063	-0.00449962
168	29.3985	265	198	0	0.029	0.00334818	-0.00870126	-0.00438511	0.0012537
169	28.7623	215	103	0	0.021	0.011966	-0.00357676	0.000841295	-0.00887422
170	9.66604	263	182	0	-0.012	0.0263266	0.0109094	0.0117387	-0.00758531
171	12.0402	246	141	0	-0.006	0.0114405	-0.00839387	0.00487862	0.000908314
172	39.4701	265	201	0	0.037	0.009023	-0.0101681	0.00821734	-0.00165748
173	18.5413	283	230	0	-0.006	0.0220855	-0.00700393	-0.000287674	0.00902893
174	8.64479	267	176	0	-0.018	0.0180203	-0.0154061	0.00144829	0.0032375
175	18.2097	293	232	0	0.004	0.00357851	-0.0161869	0.000224765	0.00982681
176	13.2721	250	172	0	-0.007	0.023934	-0.00131605	0.000385078	-0.00214982
177	-38.9806	207	90.6	0	0.009	0.0407369	0.0103733	0.0068522	0.0115094
178	-2.68154	199	71.4	0.1	-0.015	0.0341589	0.0112983	0.0256699	-0.00171474
179	2.8377	266	170	0	-0.006	0.0152973	-0.00885997	0.00780513	0.00324729
180	-27.1565	225	117	0	0.044	0.0213526	0.00388445	0.0133147	-0.00337143
181	1.56921	270	189	0	0.006	0.0142573	-0.00890294	0.00123002	0.00763285
182	16.4123	254	125	0	0.003	0.000376915	-0.0121997	0.0105905	0.00282614
183	8.25059	217	91.4	0	0.003	0.00770805	-0.011986	-0.000962447	0.0122115
184	-12.4245	206	76.1	0	0.024	0.00779917	0.00114752	0.0068826	0.00282907
185	-8.2517	231	113	0	-0.001	0.0102798	-0.0129097	0.00935544	0.0170706
186	-8.2517	210	88.1	0	-0.006	0.0102811	-0.0296787	-0.0227318	0.0107521
187	9.10239	278	107	0	0.008	0.000221176	-0.019357	0.00827856	0.0138671
188	11.567	278	107	0	0.008	0.000221176	-0.019357	0.00827856	0.0138671
189	-14.6739	225	116	0	0	0.0162638	-0.0112606	0.00829692	0.00179655
190	18.9463	200	77.1	0	0.009	0.00259113	-0.0073098	-0.00566821	-0.00421801
191	-78.473	201	74.4	0	-0.014	0.0189732	-0.0148481	0.00394818	-0.00511908
192	3.04563	167	49.5	0	-0.001	0.0086297	-0.0114001	-0.0149384	0.0100649
193	-13.0039	165	42.1	0	0.005	0.00274439	-0.00705951	0.00182285	0.0112675
194	-5.42012	154	32.2	0	-0.015	0.00540105	-0.0234132	-0.00185284	-0.0017
195	-36.6242	215	105	0	0.019	0.0254088	-0.00755124	0.00851276	-0.000768174
196	-17.4408	199	77.3	0	0.001	0.01438	-0.0214563	-0.0100481	0.00307182
197	-3.23638	164	92	0	0.026	-0.0103196	-0.021203	-0.00915987	0.00656044
198	-11.7331	185	69.1	0	-0.007	0.0154433	-0.0155496	-0.0114473	-0.00283813
199	16.276	216	101	0	0.017	0.00681668	-0.0304743	-0.00457957	0.0107068
200	15.1157	199	91.9	0	-0.006	0.0179905	-0.0142632	-0.0156409	0.00181275
201	-12.0212	194	72.8	0	0.012	0.00620778	-0.023386	-0.00251431	-0.00364384
202	11.3642	185	68.2	0	0.016	0.0190414	-0.00667756	0.00407746	-0.00210822
203	29.8106	178	63.4	0	0.008	0.0149349	-0.00841331	-0.00985955	-0.00368004
204	-10.2883	205	82.7	0	0.016	0.00139524	-0.00730068	0.00144312	0.00998137
205	-8.83742	186	56.6	0	0	-0.00817078	-0.0143554	-0.00192682	-0.0028471
206	-7.47023	208	95.4	0	0.011	0.0163076	-0.0153999	-0.00461537	0.00788996
207	-15.1939	195	70.9	0	0.01	0.0123145	-0.00809931	-0.0013426	0.00024828
208	-4.52053	198	74.4	0	-0.01	0.011	-0.0190373	-0.00157928	0.00121829
209	4.91199	183	57.3	0	0.009	0.00134214	-0.0190426	-0.00927762	0.00652619
210	-11.7825	179	47.9	0	0.02	-0.0146252	-0.0110905	0.00513551	-0.000851434
211	28.1215	246	152	0	0.038	-0.00838547	-0.020556	0.00216895	-0.00178145
212	18.1539	245	151	0	0.022	-0.00361103	-0.01699	-0.0107145	0.00197962
213	17.2215	222	91.9	0	0.002	-0.0113079	-0.0172322	0.00339525	0.0023485
214	7.40459	241	126	0	0.03	-0.014647	-0.00562104	-0.0101195	0.00340132
215	-4.70698	198	68.4	0	-0.004	0.00752149	-0.0214329	-0.00417304	0.00947662
216	3.74607	209	75.5	0	0.021	-0.0116989	-0.00665196	-0.000479916	0.00901536
217	-4.66386	191	66.8	0	0.001	0.0140639	-0.0121377	0.00190832	0.00904941
218	8.28582	195	67.6	0	0.005	0.00820967	-0.0112282	-0.00388938	0.0139034
219	6.67537	194	76.6	0	0.012	0.0061025	-0.0215528	-0.0120108	0.00946866
220	-15.0236	184	54.6	0	-0.014	0.00675474	-0.0271349	-0.00638061	0.0178452
221	-19.9714	186	64.3	0	0.012	-0.000219869	-0.0200147	0.00287376	0.00508378
222	-15.2439	214	128	0	0.013	0.0475005	-0.000692281	0.00882697	-0.00221431
223	-17.6382	233	127	0	0.006	-0.00210056	-0.0280268	-0.00457711	0.00138951
224	12.0449	215	96.4	0	0.025	-0.00795113	-0.0286716	-0.00724431	0.00531591
225	0.707948	215	117	0	0.032	0.0153068	-0.0145344	0.0106462	-0.0161719
226	-3.75978	215	122	0	0.016	0.0362671	-0.0199202	0.00888789	-0.00223224
227	1.57262	190	69	0	0.013	0.0113541	-0.00900295	0.0137205	0.00144778
228	5.65698	213	92.3	0	0.008	0.00503104	-0.00729965	0.00627882	-0.000780151
229	32.0012	249	174	0	0.035	0.00107822	-0.0160231	-0.00257755	0.00260414
230	-23.2706	220	114	0	0.035	0.0163923	-0.0146701	0.0135311	-0.00490157
231	3.27388	192	72.6	0	0.026	-0.00615445	-0.0270208	0.000238476	-0.00630174
232	23.0632	203	77.7	0	-0.005	0.00514262	-0.0133009	0.00145993	-0.00211508
233	21.3828	207	83.7	0	-0.001	-0.00366158	-0.00726739	-0.0122116	0.00621646
234	-26.309	210	104	0	0.036	0.0297497	0.00288556	0.00458389	-0.00181081
235	9.74225	242	144	0	-0.002	0.00965404	-0.0123398	0.00134806	0.000382098
236	0.878792	234	130	0	-0.004	0.00969158	-0.023172	-0.00455233	0.00472724
237	-6.10755	233	122	0	-0.012	0.0124946	-0.0220937	0.00134001	2.5559e-05
238	6.4767	193	72	0	-0.001	0.00423301	-0.0129831	-0.00197537	0.00164643
239	17.1507	175	48.8	0	0.001	-0.000700629	-0.0135672	-0.00115832	0.00204258
240	9.24148	184	60.6	0	0.016	0.0109411	-0.00522105	0.00483486	-0.000359379
241	-0.197247	225	110	0	0.003	0.0178669	-0.0197862	0.00493481	0.00753245
242	10.0519	180	47.8	0	-0.002	-0.00168742	-0.0113967	-0.00466463	0.00869928
243	4.1184	219	124	0	0.02	0.0170089	-0.00741191	0.00975208	-0.00715854
244	0.675009	204	85	0	0.002	-0.00369846	-0.0142909	0.000524989	0.000959958
245	3.3659	239	121	0	0.002	-0.00059534	-0.0184763	0.00373308	-0.00365834
246	20.9726	211	85.8	0	-0.006	-0.00790699	-0.0221074	-0.00604119	-0.00281306
247	-15.5757	183	65.4	0	0.036	0.0049693	-0.0118456	0.0111883	0.00353114
248	3.56299	180	82.1	0	0.005	0.0048749	-0.0143735	0.00551854	0.00917494
249	14.9891	195	70.2	0	0.016	-0.00561607	-0.0125958	0.00122088	4.92323e-05
250	-1.52458	185	57.7	0	0.01	-0.00256838	-0.0125838	-0.00560825	0.00605004
251	-16.2641	194	74.9	0	0.01	0.0144995	-0.0072497	-0.00454562	0.00381583
252	-2.85	214	92.4	0	0.021	-0.00762439	-0.00487326	-0.00245149	0.011696
253	-3.66918	237	129	0	0.026	0.0106904	-0.00827169	0.00468651	0.00532076
254	8.36623	211	94.1	0	0.004	-0.0102018	-0.0219476	1.01355e-05	0.00118236
255	18.5182	172	50.2	0	0.02	0.00243609	-0.00323816	0.0143717	0.00523631
256	21.1984	211	99.4	0	-0.014	0.0154209	-0.00960837	-0.000890541	0.000900366
257	9.1306	183	59.1	0	0.03	0.00238666	-0.00397503	0.00623356	0.00462438
258	23.525	211	87.3	0	0.025	-0.00257339	-0.00692885	0.0140227	0.00104263
259	35.9051	247	149	0	0.029	0.00420002	-0.0149453	0.0105941	0.00444214
260	-1.17897	180	62.8	0	0.03	0.0279144	0.00343278	0.0231373	0.00959597
261	-18.6755	212	106	0	0	0.0189633	-0.0128356	0.000720203	0.0065529
262	21.3662	264	175	0	0	-0.0012943	-0.0136983	-0.0067859	-0.00534353
263	-28.3436	208	83.1	0	0.021	0.0105313	-0.00384303	0.00252907	0.0108779
264	-15.8791	204	76.9	0	0.027	0.0100399	-0.00383758	0.00710585	-0.0073664
265	-9.89743	202	75.5	0	0.01	0.0112443	-0.0127776	0.0118526	-0.00311852
266	-30.0414	196	68.4	0	0.002	0.0165895	-0.00333008	0.000312204	-0.00232597
267	-9.18759	203	99.3	0	0.013	0.0313057	0.00439898	0.00774981	0.00560914
268	7.69313	189	65.2	0	-0.011	0.00234767	-0.0260798	0.000473869	0.0103483
269	10.6672	175	49.1	0	0.005	0.00111231	-0.017468	0.0110307	-0.00114308
270	-30.4193	207	85.5	0	0.011	0.0209389	-0.00170291	-0.00322624	-0.0079058
271	-10.9191	174	47.5	0	0.011	-0.000789277	-0.0114837	0.0114257	0.00942955
272	11.1043	191	73	0	0	0.0237456	-0.00989201	0.00480043	-0.00424693
273	-7.30306	198	81.2	0	0	0.0338563	0.0140935	0.0117446	0.00640094
274	22.396	209	90.3	0	0.006	0.00792744	-0.016369	0.00297927	0.000771801
275	10.5283	227	126	0	0.017	0.0299555	-0.000675337	0.0148246	0.00124965
276	-8.68518	199	76.4	0	0.003	0.0144726	-0.00598345	0.00105925	0.00350463
277	8.38054	201	88.2	0	0.014	0.0239327	-0.00207345	0.00913788	0.000970173
278	-15.6619	208	98.9	0	0.013	-0.00252391	-0.00526119	-0.00216401	0.00770412
279	-38.1307	185	64.4	0	-0.008	0.0161102	-0.0216704	-0.00729474	0.0104875
280	-2.05174	186	61.1	0	0.005	0.00764079	-6.88564e-05	-0.000143701	0.00281814
281	-9.84566	209	95.6	0	0.016	0.0160137	-0.0106902	0.0100058	-0.000722469
282	5.44978	200	77.1	0	0.003	0.00516848	-0.0154442	-0.0119614	-0.000342461
283	13.1464	210	86.9	0	0.013	-0.001349	-0.0205492	-0.00670547	-0.00125404
284	6.04607	225	113	0	0.003	0.00203297	-0.0184129	-0.00607402	0.00502491
285	-13.4864	240	143	0	0.008	0.020791	-0.00965163	0.00127467	-0.00396897
286	3.32144	205	87.7	0	0.005	0.0123643	-0.00862682	-0.00627813	0.00133131
287	-4.9905	247	133	0	0.003	0.00259913	-0.00330223	0.00352142	0.0147445
288	-0.0335741	195	61.9	0	0.029	-0.0137247	-0.0119333	-0.0044934	-0.00015135
289	-6.30997	191	61.1	0	0.019	0.00661106	-0.00384481	-0.00120649	0.00829465
290	7.82939	237	140	0	0.024	0.0143585	-0.00707764	0.00229993	-0.00752372
291	-0.987729	211	87.8	0	0.01	-0.0169122	-0.016891	-0.00789363	0.0065283
292	-1.53738	203	74.6	0	0.005	-0.00667374	-0.0124978	-0.00542411	0.006172
293	-6.10912	236	142	0	0.007	0.0176733	-0.011988	-0.00695971	-0.00567704
294	-22.8924	205	81.1	0	-0.007	0.0032271	-0.00682968	-0.00787094	-0.000200575
295	20.2694	190	62.2	0	-0.004	-0.00209933	-0.0159414	-0.00724291	-0.000329422
296	-14.5079	172	48	0	0.011	0.0140542	-0.00687049	0.0020833	-0.00280666
297	-19.1744	190	64.1	0	-0.006	0.017658	-0.00587356	0.00376229	0.00420619
298	19.2453	176	47	0	0	-0.00394649	-0.00943093	-0.00740462	0.00227945
299	14.2457	220	106	0	0.027	-0.0018273	0.00594025	-0.01297	0.00970174
300	7.57039	222	109	0	0.037	-0.0202685	-0.000220599	-0.0148984	-0.00263711
301	-6.40309	204	81.9	0	0.022	-0.00671348	-0.00232849	-0.00114178	-0.00340661
302	2.61811	198	73.4	0	0.006	-0.0191964	-0.0129316	-0.0145317	0.000408946
303	-18.7071	202	87.3	0	0.008	0.00554812	0.000361569	-0.00394825	0.00114393
304	-23.9243	194	75.3	0	-0.03	0.0127219	-0.0106934	-0.0144052	-0.00158303
305	-40.6433	227	108	0	0.005	-0.00589832	-0.00374916	-0.0181675	-0.00327332
306	-43.6134	184	72.2	0	0.026	0.0260903	0.00452391	-0.00471129	-0.00405546
307	-44.8539	244	145	0	-0.001	-0.00841201	-0.0036683	-0.0254095	-0.000777221
308	-52.4659	226	134	-0.1	0.016	0.0286841	0.00613736	-0.00819911	-0.00816687
309	-26.9818	227	112	0	0.01	-0.00863164	-0.00703337	-0.0230205	-0.000386484
310	-4.00313	181	68.6	0	0.006	0.0300847	0.00663554	-0.00421667	0.00131985
311	-15.0686	228	109	0	0.03	-0.011558	-0.00266921	-0.00992526	0.00779741
312	10.7357	254	158	0	0.025	-0.013854	-0.00527349	-0.0114735	-0.00144327
313	-7.49869	184	59.3	0	0.007	0.018218	-0.000602079	0.00172107	-0.0161098
314	4.81368	195	85	0	0.049	0.0220087	0.00237635	-0.00209073	-0.0126225
315	-16.2433	191	74	0	-0.015	0.0129024	-0.00417333	-0.0177882	-0.00996272
316	28.6688	235	118	0	0.004	-0.00608108	-0.0104016	-0.00760505	-0.00313102
317	11.1609	240	120	0	0.003	-0.0120972	-0.0107645	-0.00406752	-0.00254865
318	-21.4419	218	113	0	0.018	0.0260628	-0.000600635	0.00755705	-0.00288853
319	-6.93339	225	126	0	0.019	0.0224374	0.0114729	-0.00545362	-0.00842725
320	-6.85451	276	188	0	0.031	-0.0187017	-0.00176528	-0.0105053	-0.00292836
321	17.9892	245	146	0	0.006	-0.00480561	0.000147239	-0.0192089	0.00174387
322	5.409	260	191	0	0.027	-0.00852593	-0.00342971	-0.00460837	-0.000892618
323	12.3714	251	114	0	0.015	-0.0132109	0.000438786	-0.0124712	0.00932611
324	-33.7495	214	112	0	0.017	0.0315905	0.0096087	-0.00450838	-0.00326307
325	-18.0101	261	169	0	0.024	-0.0141642	0.00128467	-0.0167554	0.0026363
326	-35.6577	245	160	0	0.02	0.00780132	-0.00368807	-0.0191954	-0.000273964
327	-51.3852	197	80.3	0	0.025	0.00596834	0.00891097	-0.0226048	-0.000158193
328	-21.233	263	172	0	0.017	0.00110881	-0.00681373	-0.0144437	0.00375942
329	-19.2157	256	150	0	0.024	-0.0161775	-0.00988647	-0.00611885	0.0049972
330	-70.4342	195	73.4	0	0.027	0.0269462	0.00396459	-0.00362206	-0.00278825
331	-5.54239	198	73.2	0	0.026	-0.000842099	0.00299001	-0.00526265	0.00103313
332	-6.86827	209	83.8	0	0.009	-0.00504515	-0.00197209	-0.0117086	0.0234484

## Sheet: Covars
ID	mature	time
1	1	3
2	1	3
3	0	3
4	0	3
5	0	3
6	0	3
7	0	3
8	0	3
9	0	3
10	1	3
11	0	3
12	0	3
13	0	3
14	0	3
15	0	3
16	1	3
17	0	3
18	0	3
19	1	3
20	0	3
21	1	3
22	0	3
23	0	3
24	1	3
25	0	3
26	0	3
27	1	3
28	0	3
29	0	3
30	0	3
31	0	3
32	1	3
33	0	3
34	1	3
35	0	3
36	0	3
37	0	3
38	0	3
39	0	3
40	0	3
41	0	3
42	0	3
43	0	3
44	0	3
45	0	3
46	0	3
47	0	3
48	0	3
49	1	3
50	0	3
51	0	3
52	0	3
53	0	3
54	0	3
55	0	3
56	0	3
57	0	3
58	0	3
59	1	3
60	0	3
61	0	3
62	0	3
63	0	3
64	0	3
65	0	3
66	0	3
67	0	3
68	0	3
69	0	3
70	0	3
71	0	3
72	0	3
73	0	3
74	0	3
75	0	3
76	0	3
77	0	3
78	0	3
79	0	3
80	0	3
81	0	3
82	0	3
83	0	3
84	0	3
85	0	3
86	0	3
87	0	3
88	0	3
89	0	3
90	0	3
91	0	3
92	0	3
93	0	3
94	0	3
95	0	3
96	0	3
97	1	3
98	1	3
99	0	3
100	0	3
101	0	3
102	0	3
103	0	3
104	0	3
105	0	3
106	0	3
107	0	3
108	0	3
109	0	3
110	0	3
111	0	3
112	0	3
113	1	3
114	0	3
115	0	3
116	0	3
117	0	3
118	0	3
119	0	3
120	0	3
121	0	3
122	0	3
123	0	3
124	0	3
125	0	3
126	0	3
127	0	3
128	0	3
129	0	3
130	0	3
131	0	3
132	0	3
133	0	3
134	0	3
135	0	3
136	1	3
137	1	3
138	1	3
139	0	3
140	0	3
141	0	3
142	0	3
143	0	3
144	0	3
145	0	3
146	0	3
147	0	3
148	0	3
149	0	3
150	0	3
151	0	3
152	0	3
153	0	3
154	0	3
155	0	3
156	0	3
157	0	3
158	0	3
159	0	3
160	0	3
161	0	3
162	0	3
163	0	3
164	0	3
165	0	3
166	0	3
167	0	3
168	0	3
169	0	3
170	0	3
171	0	3
172	0	3
173	0	3
174	0	3
175	0	3
176	0	3
177	1	3
178	0	3
179	0	3
180	1	3
181	0	3
182	0	3
183	0	3
184	1	3
185	0	3
186	0	3
187	1	3
188	1	3
189	1	3
190	0	3
191	1	3
192	0	3
193	0	3
194	0	3
195	1	3
196	1	3
197	0	3
198	1	3
199	0	3
200	0	3
201	1	3
202	0	3
203	0	3
204	1	3
205	0	3
206	1	3
207	1	3
208	1	3
209	0	3
210	0	3
211	0	3
212	0	3
213	0	3
214	0	3
215	1	3
216	0	3
217	0	3
218	0	3
219	0	3
220	0	3
221	0	3
222	1	3
223	1	3
224	0	3
225	1	3
226	1	3
227	1	3
228	0	3
229	0	3
230	1	3
231	0	3
232	0	3
233	0	3
234	1	3
235	0	3
236	0	3
237	0	3
238	0	3
239	0	3
240	1	3
241	0	3
242	0	3
243	1	3
244	0	3
245	0	3
246	0	3
247	0	3
248	0	3
249	0	3
250	0	3
251	1	3
252	0	3
253	1	3
254	0	3
255	0	3
256	0	3
257	0	3
258	0	3
259	0	3
260	1	3
261	1	3
262	0	3
263	1	3
264	1	3
265	1	3
266	1	3
267	1	3
268	0	3
269	0	3
270	1	3
271	0	3
272	1	3
273		3
274	0	3
275	1	3
276	0	3
277	1	3
278	0	3
279	0	3
280	1	3
281	1	3
282	0	3
283	0	3
284	0	3
285	1	3
286	0	3
287	0	3
288	0	3
289	1	3
290	1	3
291	0	3
292	0	3
293	1	3
294	0	3
295	0	3
296	1	3
297	1	3
298	0	3
299	0	3
300	0	3
301	0	3
302	0	3
303	0	3
304	0	3
305	1	3
306	1	3
307	0	3
308	1	3
309	0	3
310	1	3
311	0	3
312	0	3
313	1	3
314	1	3
315	1	3
316	0	3
317	0	3
318	1	3
319	1	3
320	0	3
321	0	3
322	0	3
323	0	3
324	1	3
325	0	3
326	0	3
327	1	3
328	0	3
329	0	3
330	1	3
331	0	3
332	0	3

## Sheet: Ped
ID	Sire	Dam	population			ID	sire	dam	sire.pop	dam.pop
1	A10	DA14	A			1	10	14	1	1
2	A10	DA14	A			2	10	14	1	1
3	A10	DA15	A			3	10	15	1	1
4	A10	DA15	A			4	10	15	1	1
5	A10	DA15	A			5	10	15	1	1
6	A10	DA15	A			6	10	15	1	1
7	A10	DA15	A			7	10	15	1	1
8	A10	DA15	A			8	10	15	1	1
9	A10	DA15	A			9	10	15	1	1
10	A10	DA15	A			10	10	15	1	1
11	A10	DA15	A			11	10	15	1	1
12	A10	DA15	A			12	10	15	1	1
13	A10	DA15	A			13	10	15	1	1
14	A10	DA15	A			14	10	15	1	1
15	A10	DA15	A			15	10	15	1	1
16	A1	DA1	A			16	1	1	1	1
17	A1	DA1	A			17	1	1	1	1
18	A1	DA1	A			18	1	1	1	1
19	A1	DA1	A			19	1	1	1	1
20	A1	DA1	A			20	1	1	1	1
21	A1	DA1	A			21	1	1	1	1
22	A1	DA1	A			22	1	1	1	1
23	A1	DA1	A			23	1	1	1	1
24	A1	DA1	A			24	1	1	1	1
25	A1	DA1	A			25	1	1	1	1
26	A1	DA1	A			26	1	1	1	1
27	A1	DA1	A			27	1	1	1	1
28	A1	DA2	A			28	1	2	1	1
29	A1	DA2	A			29	1	2	1	1
30	A1	DA2	A			30	1	2	1	1
31	A1	DA3	A			31	1	3	1	1
32	A1	DA3	A			32	1	3	1	1
33	A1	DA3	A			33	1	3	1	1
34	A2	DA4	A			34	2	4	1	1
35	A2	DA5	A			35	2	4	1	1
36	A2	DA5	A			36	2	4	1	1
37	A2	DA5	A			37	2	4	1	1
38	A2	DA5	A			38	2	4	1	1
39	A2	DA5	A			39	2	4	1	1
40	A2	DA5	A			40	2	4	1	1
41	A2	DA5	A			41	2	4	1	1
42	A2	DA5	A			42	2	4	1	1
43	A2	DA5	A			43	2	4	1	1
44	A2	DA5	A			44	2	4	1	1
45	A2	DA5	A			45	2	4	1	1
46	A2	DA5	A			46	2	4	1	1
47	A2	DA5	A			47	2	4	1	1
48	A2	DA5	A			48	2	4	1	1
49	A3	DA7	A			49	3	7	1	1
50	A3	DA7	A			50	3	7	1	1
51	A3	DA7	A			51	3	7	1	1
52	A3	DA8	A			52	3	8	1	1
53	A3	DA8	A			53	3	8	1	1
54	A3	DA8	A			54	3	8	1	1
55	A3	DA8	A			55	3	8	1	1
56	A3	DA8	A			56	3	8	1	1
57	A3	DA8	A			57	3	8	1	1
58	A3	DA8	A			58	3	8	1	1
59	A3	DA8	A			59	3	8	1	1
60	A3	DA8	A			60	3	8	1	1
61	A3	DA8	A			61	3	8	1	1
62	A3	DA8	A			62	3	8	1	1
63	A3	DA8	A			63	3	8	1	1
64	A3	DA8	A			64	3	8	1	1
65	A3	DA8	A			65	3	8	1	1
66	A3	DA8	A			66	3	8	1	1
67	A3	DA9	A			67	3	9	1	1
68	A3	DA9	A			68	3	9	1	1
69	A3	DA9	A			69	3	9	1	1
70	A3	DA9	A			70	3	9	1	1
71	A3	DA9	A			71	3	9	1	1
72	A3	DA9	A			72	3	9	1	1
73	A3	DA9	A			73	3	9	1	1
74	A3	DA9	A			74	3	9	1	1
75	A3	DA9	A			75	3	9	1	1
76	A3	DA9	A			76	3	9	1	1
77	A3	DA9	A			77	3	9	1	1
78	A4	DA10	A			78	4	10	1	1
79	A4	DA10	A			79	4	10	1	1
80	A4	DA10	A			80	4	10	1	1
81	A4	DA10	A			81	4	10	1	1
82	A4	DA10	A			82	4	10	1	1
83	A4	DA10	A			83	4	10	1	1
84	A4	DA12	A			84	4	12	1	1
85	A4	DA12	A			85	4	12	1	1
86	A5	DA14	A			86	5	14	1	1
87	A5	DA15	A			87	5	15	1	1
88	A5	DA15	A			88	5	15	1	1
89	A5	DA15	A			89	5	15	1	1
90	A5	DA15	A			90	5	15	1	1
91	A5	DA15	A			91	5	15	1	1
92	A5	DA15	A			92	5	15	1	1
93	A5	DA15	A			93	5	15	1	1
94	A5	DA15	A			94	5	15	1	1
95	A5	DA15	A			95	5	15	1	1
96	A5	DA15	A			96	5	15	1	1
97	A5	DA15	A			97	5	15	1	1
98	A5	DA15	A			98	5	15	1	1
99	A5	DA15	A			99	5	15	1	1
100	A5	DA15	A			100	5	15	1	1
101	A5	DA15	A			101	5	15	1	1
102	A6	DA1	A			102	6	1	1	1
103	A6	DA1	A			103	6	1	1	1
104	A6	DA2	A			104	6	2	1	1
105	A6	DA2	A			105	6	2	1	1
106	A6	DA2	A			106	6	2	1	1
107	A6	DA2	A			107	6	2	1	1
108	A6	DA2	A			108	6	2	1	1
109	A6	DA2	A			109	6	2	1	1
110	A6	DA2	A			110	6	2	1	1
111	A6	DA2	A			111	6	2	1	1
112	A6	DA3	A			112	6	3	1	1
113	A6	DA3	A			113	6	3	1	1
114	A6	DA3	A			114	6	3	1	1
115	A7	DA4	A			115	7	4	1	1
116	A7	DA4	A			116	7	4	1	1
117	A7	DA4	A			117	7	4	1	1
118	A7	DA4	A			118	7	4	1	1
119	A7	DA4	A			119	7	4	1	1
120	A7	DA4	A			120	7	4	1	1
121	A7	DA4	A			121	7	4	1	1
122	A7	DA5	A			122	7	4	1	1
123	A7	DA5	A			123	7	4	1	1
124	A7	DA5	A			124	7	4	1	1
125	A7	DA5	A			125	7	4	1	1
126	A7	DA5	A			126	7	4	1	1
127	A7	DA5	A			127	7	4	1	1
128	A7	DA5	A			128	7	4	1	1
129	A7	DA5	A			129	7	4	1	1
130	A7	DA5	A			130	7	4	1	1
131	A8	DA7	A			131	8	7	1	1
132	A8	DA7	A			132	8	7	1	1
133	A8	DA7	A			133	8	7	1	1
134	A8	DA7	A			134	8	7	1	1
135	A8	DA7	A			135	8	7	1	1
136	A8	DA7	A			136	8	7	1	1
137	A8	DA8	A			137	8	8	1	1
138	A8	DA8	A			138	8	8	1	1
139	A8	DA8	A			139	8	8	1	1
140	A8	DA8	A			140	8	8	1	1
141	A8	DA9	A			141	8	9	1	1
142	A9	DA10	A			142	9	10	1	1
143	A9	DA10	A			143	9	10	1	1
144	A9	DA10	A			144	9	10	1	1
145	A9	DA10	A			145	9	10	1	1
146	A9	DA10	A			146	9	10	1	1
147	A9	DA10	A			147	9	10	1	1
148	A9	DA10	A			148	9	10	1	1
149	A9	DA10	A			149	9	10	1	1
150	A9	DA10	A			150	9	10	1	1
151	A9	DA10	A			151	9	10	1	1
152	A9	DA10	A			152	9	10	1	1
153	A9	DA10	A			153	9	10	1	1
154	A9	DA10	A			154	9	10	1	1
155	A9	DA11	A			155	9	11	1	1
156	A9	DA11	A			156	9	11	1	1
157	A9	DA11	A			157	9	11	1	1
158	A9	DA11	A			158	9	11	1	1
159	A9	DA11	A			159	9	11	1	1
160	A9	DA11	A			160	9	11	1	1
161	A9	DA11	A			161	9	11	1	1
162	A9	DA11	A			162	9	11	1	1
163	A9	DA11	A			163	9	11	1	1
164	A9	DA11	A			164	9	11	1	1
165	A9	DA11	A			165	9	11	1	1
166	A9	DA11	A			166	9	11	1	1
167	A9	DA11	A			167	9	11	1	1
168	A9	DA11	A			168	9	11	1	1
169	A9	DA11	A			169	9	11	1	1
170	A9	DA12	A			170	9	12	1	1
171	A9	DA12	A			171	9	12	1	1
172	A9	DA12	A			172	9	12	1	1
173	A9	DA12	A			173	9	12	1	1
174	A9	DA12	A			174	9	12	1	1
175	A9	DA12	A			175	9	12	1	1
176	A9	DA12	A			176	9	12	1	1
177	A9	DA12	A			177	9	12	1	1
178	A9	DA12	A			178	9	12	1	1
179	A9	DA12	A			179	9	12	1	1
180	A9	DA12	A			180	9	12	1	1
181	A9	DA12	A			181	9	12	1	1
182	A9	DA12	A			182	9	12	1	1
183	IR10	DIR19	IR			183	20	39	3	3
184	IR10	DIR19	IR			184	20	39	3	3
185	IR10	DIR19	IR			185	20	39	3	3
186	IR10	DIR19	IR			186	20	39	3	3
187	IR10	DIR19	IR			187	20	39	3	3
188	IR10	DIR19	IR			188	20	39	3	3
189	IR10	DIR19	IR			189	20	39	3	3
190	IR1	DIR1	IR			190	11	21	3	3
191	IR1	DIR1	IR			191	11	21	3	3
192	IR1	DIR1	IR			192	11	21	3	3
193	IR1	DIR1	IR			193	11	21	3	3
194	IR1	DIR2	IR			194	11	22	3	3
195	IR1	DIR2	IR			195	11	22	3	3
196	IR1	DIR2	IR			196	11	22	3	3
197	IR1	DIR2	IR			197	11	22	3	3
198	IR1	DIR2	IR			198	11	22	3	3
199	IR1	DIR2	IR			199	11	22	3	3
200	IR1	DIR2	IR			200	11	22	3	3
201	IR1	DIR2	IR			201	11	22	3	3
202	IR2	DIR4	IR			202	12	24	3	3
203	IR2	DIR4	IR			203	12	24	3	3
204	IR2	DIR5	IR			204	12	25	3	3
205	IR2	DIR5	IR			205	12	25	3	3
206	IR2	DIR5	IR			206	12	25	3	3
207	IR2	DIR5	IR			207	12	25	3	3
208	IR2	DIR6	IR			208	12	26	3	3
209	IR2	DIR6	IR			209	12	26	3	3
210	IR2	DIR6	IR			210	12	26	3	3
211	IR2	DIR6	IR			211	12	26	3	3
212	IR2	DIR6	IR			212	12	26	3	3
213	IR2	DIR6	IR			213	12	26	3	3
214	IR3	DIR8	IR			214	13	28	3	3
215	IR3	DIR8	IR			215	13	28	3	3
216	IR3	DIR8	IR			216	13	28	3	3
217	IR3	DIR8	IR			217	13	28	3	3
218	IR3	DIR8	IR			218	13	28	3	3
219	IR3	DIR8	IR			219	13	28	3	3
220	IR3	DIR8	IR			220	13	28	3	3
221	IR3	DIR9	IR			221	13	29	3	3
222	IR3	DIR9	IR			222	13	29	3	3
223	IR3	DIR9	IR			223	13	29	3	3
224	IR3	DIR9	IR			224	13	29	3	3
225	IR5	DIR13	IR			225	15	33	3	3
226	IR5	DIR13	IR			226	15	33	3	3
227	IR5	DIR13	IR			227	15	33	3	3
228	IR5	DIR13	IR			228	15	33	3	3
229	IR5	DIR13	IR			229	15	33	3	3
230	IR5	DIR13	IR			230	15	33	3	3
231	IR5	DIR13	IR			231	15	33	3	3
232	IR5	DIR14	IR			232	15	34	3	3
233	IR5	DIR14	IR			233	15	34	3	3
234	IR5	DIR14	IR			234	15	34	3	3
235	IR5	DIR14	IR			235	15	34	3	3
236	IR5	DIR14	IR			236	15	34	3	3
237	IR5	DIR14	IR			237	15	34	3	3
238	IR5	DIR15	IR			238	15	35	3	3
239	IR5	DIR15	IR			239	15	35	3	3
240	IR5	DIR15	IR			240	15	35	3	3
241	IR5	DIR15	IR			241	15	35	3	3
242	IR5	DIR15	IR			242	15	35	3	3
243	IR5	DIR15	IR			243	15	35	3	3
244	IR5	DIR15	IR			244	15	35	3	3
245	IR5	DIR15	IR			245	15	35	3	3
246	IR5	DIR15	IR			246	15	35	3	3
247	IR6	DIR16	IR			247	16	36	3	3
248	IR6	DIR16	IR			248	16	36	3	3
249	IR6	DIR16	IR			249	16	36	3	3
250	IR6	DIR16	IR			250	16	36	3	3
251	IR6	DIR16	IR			251	16	36	3	3
252	IR6	DIR16	IR			252	16	36	3	3
253	IR6	DIR16	IR			253	16	36	3	3
254	IR6	DIR17	IR			254	16	37	3	3
255	IR6	DIR18	IR			255	16	38	3	3
256	IR6	DIR18	IR			256	16	38	3	3
257	IR6	DIR18	IR			257	16	38	3	3
258	IR6	DIR18	IR			258	16	38	3	3
259	IR6	DIR18	IR			259	16	38	3	3
260	IR6	DIR18	IR			260	16	38	3	3
261	IR7	DIR19	IR			261	17	39	3	3
262	IR7	DIR19	IR			262	17	39	3	3
263	IR7	DIR19	IR			263	17	39	3	3
264	IR7	DIR19	IR			264	17	39	3	3
265	IR7	DIR19	IR			265	17	39	3	3
266	IR7	DIR19	IR			266	17	39	3	3
267	IR8	DIR14	IR			267	18	34	3	3
268	IR8	DIR14	IR			268	18	34	3	3
269	IR8	DIR14	IR			269	18	34	3	3
270	IR8	DIR14	IR			270	18	34	3	3
271	IR8	DIR14	IR			271	18	34	3	3
272	IR8	DIR15	IR			272	18	35	3	3
273	IR8	DIR15	IR			273	18	35	3	3
274	IR8	DIR15	IR			274	18	35	3	3
275	IR8	DIR15	IR			275	18	35	3	3
276	IR8	DIR15	IR			276	18	35	3	3
277	IR8	DIR15	IR			277	18	35	3	3
278	IR8	DIR15	IR			278	18	35	3	3
279	IR8	DIR15	IR			279	18	35	3	3
280	IR8	DIR15	IR			280	18	35	3	3
281	IR8	DIR15	IR			281	18	35	3	3
282	IR8	DIR15	IR			282	18	35	3	3
283	IR8	DIR15	IR			283	18	35	3	3
284	IR8	DIR15	IR			284	18	35	3	3
285	IR8	DIR15	IR			285	18	35	3	3
286	IR9	DIR16	IR			286	19	36	3	3
287	IR9	DIR16	IR			287	19	36	3	3
288	IR9	DIR16	IR			288	19	36	3	3
289	IR9	DIR16	IR			289	19	36	3	3
290	IR9	DIR17	IR			290	19	37	3	3
291	IR9	DIR17	IR			291	19	37	3	3
292	IR9	DIR17	IR			292	19	37	3	3
293	IR9	DIR17	IR			293	19	37	3	3
294	IR9	DIR18	IR			294	19	38	3	3
295	IR9	DIR18	IR			295	19	38	3	3
296	IR9	DIR18	IR			296	19	38	3	3
297	IR9	DIR18	IR			297	19	38	3	3
298	IR9	DIR18	IR			298	19	38	3	3
299	S1	DS1	S			299	21	41	2	2
300	S1	DS2	S			300	21	42	2	2
301	S1	DS2	S			301	21	42	2	2
302	S1	DS2	S			302	21	42	2	2
303	S1	DS3	S			303	21	43	2	2
304	S1	DS3	S			304	21	43	2	2
305	S1	DS3	S			305	21	43	2	2
306	S1	DS3	S			306	21	43	2	2
307	S2	DS5	S			307	22	45	2	2
308	S2	DS5	S			308	22	45	2	2
309	S2	DS5	S			309	22	45	2	2
310	S2	DS6	S			310	22	46	2	2
311	S2	DS6	S			311	22	46	2	2
312	S2	DS6	S			312	22	46	2	2
313	S3	DS7	S			313	23	47	2	2
314	S3	DS7	S			314	23	47	2	2
315	S3	DS7	S			315	23	47	2	2
316	S3	DS8	S			316	23	48	2	2
317	S3	DS8	S			317	23	48	2	2
318	S3	DS8	S			318	23	48	2	2
319	S3	DS8	S			319	23	48	2	2
320	S4	DS10	S			320	24	50	2	2
321	S4	DS10	S			321	24	50	2	2
322	S4	DS10	S			322	24	50	2	2
323	S4	DS10	S			323	24	50	2	2
324	S4	DS10	S			324	24	50	2	2
325	S4	DS10	S			325	24	50	2	2
326	S4	DS10	S			326	24	50	2	2
327	S4	DS10	S			327	24	50	2	2
328	S4	DS9	S			328	24	49	2	2
329	S4	DS9	S			329	24	49	2	2
330	S5	DS11	S			330	25	51	2	2
331	S5	DS12	S			331	25	52	2	2
332	S5	DS12	S			332	25	52	2	2

## Sheet: DataKey
Sire/Dam	Code		Population	Code
A1	1		A	1
A2	2		S	2
A3	3		IR	3
A4	4
A5	5
A6	6
A7	7
A8	8
A9	9
A10	10
IR1	11
IR2	12
IR3	13
IR5	15
IR6	16
IR7	17
IR8	18
IR9	19
IR10	20
S1	21
S2	22
S3	23
S4	24
S5	25
DA1	1
DA2	2
DA3	3
DA4	4
DA5	4
DA6	6
DA7	7
DA8	8
DA9	9
DA10	10
DA11	11
DA12	12
DA14	14
DA15	15
DIR1	21
DIR2	22
DIR3	23
DIR4	24
DIR5	25
DIR6	26
DIR7	27
DIR8	28
DIR9	29
DIR13	33
DIR14	34
DIR15	35
DIR16	36
DIR17	37
DIR18	38
DIR19	39
DS1	41
DS2	42
DS3	43
DS4	44
DS5	45
DS6	46
DS7	47
DS8	48
DS9	49
DS10	50
DS11	51
DS12	52
